# Supplementary material for: Ubiquitome profiling reveals a regulatory pattern of UPL3 with UBP12 on metabolic-leaf senescence
Source: Life Sci Alliance. 2022 Aug 4;5(12):e202201492. doi: 10.26508/lsa.202201492 (PMC9354775; doi:10.26508/lsa.202201492)
Supplement: Supplementary file 1 [file LSA-2022-01492_Supplemental_Data_1.xlsx]

## Sheet: Sheet1
Supplementary Dataset S1 Mass Spetrum identification information for upl3 and WT
Protein accession	Position	Amino acid	Protein description	Gene name	Localization probability	PEP	Score	Modified sequence	Charge	Mass error [ppm]	MS/MS Count	A1	A2	B1	B3	A3	B2	B/A Ratio	B/A P value
A0A1I9LL70	284	K	Translocon at the outer membrane of chloroplasts 64-III	TOC64-III	1	0.00423824	71.614	VPSLK(1)EFAR	2	-0.48057	6	1.394	0.597	0.618	1.215	1.176		0.921	0.8885
A0A1I9LLC4	282	K	Structural maintenance of chromosomes protein	ATSMC2	1	0.0195926	40.058	QIK(1)ALTQAR	3	-0.67902	1			1
A0A1I9LLF3	67	K	Homolog of RPW8 4	HR4	1	0.00319763	58.699	LSNVEGK(1)PFR	3	-0.50198	3	0.964	0.712	0.799	1.987	0.538		1.662	0.4572
A0A1I9LLF3	60	K	Homolog of RPW8 4	HR4	1	0.0137513	60.255	IGK(1)LSNVEGK	2	0.95699	1	1.23	0.48	1.292	0.926	1.071		1.297	0.60464
A0A1I9LLF3	108	K	Homolog of RPW8 4	HR4	1	0.000184829	95.477	K(1)LESIELELVR	3	-0.5253	2	1.47	0.849	0.557	1.428	0.696		0.856	0.7844
A0A1I9LLM3	125	K	Cytochrome P450, family 72, subfamily A, polypeptide 15	CYP72A15	1	0.000710842	58.32	VVPYPLQMFK(1)TYGR	3	-1.4403	3		0.891	0.485	1.363	1.261		1.037
A0A1I9LLU6	315	K	Ubiquitin-specific protease 26	UBP26	1	0.00854774	43.208	K(1)ITSSFSFPQVLDMGSR	3	2.1319	1				1
A0A1I9LLV6	365	K	Villin 3	VLN3	1	1.68855e-05	98.898	VAALLK(1)QQGVGLK	3	0.89041	9	0.85	1.798	0.78	1.256	0.317		0.769	0.62228
A0A1I9LLV6	6	K	Villin 3	VLN3	0.999992	2.61072e-05	54.521	SGSTK(1)VLDPAFQGVGQKPGTEIWR	3	0.50583	3	1.063	1.602	0.645	1.142	0.547		0.671	0.35378
A0A1I9LLZ3	406	K	BED zinc finger and hAT dimerization domain-containing protein DAYSLEEPER	DAYSLEEPER	1	0.00505349	66.19	K(1)PPSAEDWR	3	0.4735	1		0.872	1.038	1.089			1.22
A0A1I9LLZ5	253	K	Long-chain-alcohol oxidase	FAO3	1	1.43571e-20	136.67	TPK(1)SVLQEWSEDQNIPLFGTK	3	-0.077206	2	0.975	1.23	0.795				0.721
A0A1I9LM07	4	K	Rhomboid-like protein	RBL4	1	0.00339914	48.467	GEK(1)DSETAPIWGK	3	0.30159	1	1.301	1.092	1.075	0.382	1.151		0.609	0.3252
A0A1I9LM52	116	K	Protein kinase superfamily protein	At3g59350	1	0.000126406	65.949	TDNFGSK(1)SLIGEGSYGR	3	0.2657	3	0.656		1.348	0.286	1.711		1.245
A0A1I9LM90	197	K	RNA-binding KH domain-containing protein	FLK	1	0.00471456	44.436	IK(1)ILDGPPGTTER	3	-0.32459	1	0.461	1.673		1.742	1.045	0.079	1.633
A0A1I9LMJ4	184	K	RPM1 interacting protein 4	RIN4	1	0.000533262	46.415	FGDWDENNPSSADGYTHIFNK(1)VR	3	0.68049	1			1
A0A1I9LMR5	169	K	SUGAR-INSENSITIVE 3	SIS3	1	4.29972e-06	55.051	LK(1)AVPDDCGECLICLEEFHIGHEVR	4	-0.66591	1	1.022		1.24	1.06	0.678		1.125
A0A1I9LNC0	35	K	Copper chaperone	CCH	1	0.000217452	56.719	VTVK(1)GNVEPEAVFQTVSK	3	-0.35924	1		1.388		1.448	1.053	0.11	1.043
A0A1I9LNC0	49	K	Copper chaperone	CCH	1	0.00190323	46.543	GNVEPEAVFQTVSK(1)TGK	3	-1.7202	1	1.424		0.62		0.956		0.435
A0A1I9LNC0	72	K	Copper chaperone	CCH	1	0.010954	48.527	AEADPK(1)VETVTETK	2	-1.2786	2	1.381		1.439			0.18	1.042
A0A1I9LNC0	66	K	Copper chaperone	CCH	1	0.000944218	50.358	TSYWPVEAEAEPK(1)AEADPK	3	-1.0865	3	1.071			1.749	1.083	0.097	1.633
A0A1I9LNC0	80	K	Copper chaperone	CCH	1	1.46869e-10	145.49	VETVTETK(1)TEAETK	2	-0.41335	6	1.81	0.731	1.115	1.049	0.295		0.852	0.76058
A0A1I9LNC0	107	K	Copper chaperone	CCH	1	0.00133232	83.182	AAEAETK(1)PSQV	2	-0.49081	3	1.147	1.248	1.388	1.39	0.619	0.208	1.16	0.164178
A0A1I9LNN0	786	K	Transducin/WD40 repeat-like superfamily protein	At3g50590	1	6.54451e-05	77.776	LLLAHPTDISPK(1)QK	3	0.28581	1	1
A0A1I9LNS4	431	K	Class II aaRS and biotin synthetases superfamily protein	At3g62120	1	0.0050989	46.985	IQQNMYEVAK(1)QK	3	-1.3014	1	0.679	1.864	0.904	0.956	0.597		0.731	0.6229
A0A1I9LNS4	227	K	Class II aaRS and biotin synthetases superfamily protein	At3g62120	1	0.000789379	53.377	IYEEYLAVPVVK(1)GMK	3	-0.93787	3	1.162		0.629	1.21			0.791
A0A1I9LP01	47	K	Calcium-dependent protein kinase 13	CPK13	1	0.00312779	49.298	VLSDVPK(1)ENIEDR	3	1.3037	3	0.882	0.638	1.126	1.354			1.632	0.102701
A0A1I9LPC8	113	K	Auxin-responsive protein	IAA7	1	0.000107174	46.273	TSSGAEEASSEK(1)AGNFGGGAAGAGLVK	3	1.2134	1			0.888	1.385	0.727
A0A1I9LPZ9	248	K	DegP protease 7	DEG7	1	0.00100741	63.091	ALSFLQK(1)SIDSR	3	-0.44481	1	0.939		0.807	1.253			1.097
A0A1I9LQ33	156	K	FAD/NAD(P)-binding oxidoreductase family protein	At3g44190	1	2.26733e-05	83.692	VDLSSASDGSK(1)TYR	3	1.8336	1	0.619	1.459	0.922				0.887
A0A1I9LQB3	15	K	Carbonic anhydrase	CA1	1	0.00037439	107.06	K(1)LLIEKEELK	2	0.19455	5	0.792	0.651	1.032	1.118	1.407		1.49	0.050477
A0A1I9LQB3	14	K	Carbonic anhydrase	CA1	1	6.01885e-06	95.981	GTEAYDEAIEALK(1)K	2	0.36479	3	0.729		1.196	1.075			1.558
A0A1I9LQQ9	251	K	RING/U-box superfamily protein	At3g19950	1	6.59323e-10	108.34	YGTPPASK(1)SAIDALPTVK	2	0.86999	2	0.976		1.123	0.901			1.037
A0A1I9LR13	584	K	Neurofilament protein-like protein	At3g05900	1	4.45053e-06	83.894	VAEVVETAPVAK(1)EIDEAK	3	1.1615	3		0.819		1.437	0.743		1.755
A0A1I9LRG2	307	K	Ubiquitin-conjugating enzyme/RWD-like protein	ELC	1	5.86854e-06	77.221	TK(1)NLVDLDVDNAFECGDTLSK	3	1.0493	1	0.83		0.599	1.431	1.14		1.223
A0A1I9LRQ5	1127	K	Receptor-like protein kinase 2	RPK2	1	0.0152619	90.601	LK(1)QLQPPSC	2	-1.213	2		0.549		1.451			2.643
A0A1I9LRQ6	304	K	Solute carrier family 35 protein (DUF914)	At3g59310	1	0.0184702	63.624	K(1)LLGEDDEPGT	2	-0.34432	1	0.809	1.132	0.976	1.548	0.535		1.3	0.46844
A0A1I9LRW7	56	K	ARM repeat superfamily protein	HST	1	0.0222214	49.444	K(1)EWSSEIR	3	-0.51254	1	0.679		1.449		0.872		2.134
A0A1I9LST8	451	K	ARM repeat superfamily protein	TPLATE	1	4.33018e-06	90.725	IKDDLNSVTSK(1)SLFR	3	0.37287	3	1.234			0.985	0.781		0.798
A0A1I9LTL8	373	K	Evolutionarily conserved C-terminal region 5	ECT5	1	0.000192032	66.826	TQVLEELDSAADSK(1)K	3	1.7306	2		1.328			1.473	0.199
A0A1P8AN11	165	K	SERINE-ARGININE PROTEIN 30	SR30	1	0.00762628	76.605	K(1)LDATEFR	3	0.56258	2	0.938	1.641	0.719	0.927	0.775		0.638	0.33108
A0A1P8AN49	137	K	RING/U-box superfamily protein	At1g17145	1	0.022293	102.71	VIEAK(1)IR	2	-0.12775	3	1.134	0.633	1.332	0.902			1.264	0.55268
A0A1P8AN49	18	K	RING/U-box superfamily protein	At1g17145	1	0.00507455	62.088	YTK(1)PQQGLYMSK	2	-0.18133	2	1.696	0.351	1.608	0.709	0.636		1.132	0.8828
A0A1P8AN64	852	K	Nucleoporin autopeptidase	At1g59660	1	0.055008	48.981	IQELAAK(1)ER	2	1.107	1	1.005	0.725	1.236	1.531	0.502		1.599	0.125518
A0A1P8AND1	37	K	MMS ZWEI homologue 1	MMZ1	1	4.96876e-05	74.789	LFCGK(1)EYPESPPTVR	3	1.7286	2		1.546		0.871	0.583		0.563
A0A1P8ANU9	575	K	Inter alpha-trypsin inhibitor, heavy chain-like protein	At1g72500	1	0.0209816	87.258	AK(1)DIPLDK	2	-0.18234	2			1.696	1.16		0.144
A0A1P8APB9	184	K	S-adenosyl-L-methionine-dependent methyltransferases superfamily protein	At1g15125	1	0.0177702	47.869	DIK(1)LFLHAR	3	-1.3315	1
A0A1P8APJ2	157	K	Syntaxin of plants 61	SYP61	1	0.00236548	44.252	IIDELDTEMDSTK(1)NR	3	1.7661	1		0.855	0.933	1.364	0.848		1.343
A0A1P8AQ09	488	K	Leucine-rich repeat transmembrane protein kinase	At1g07650	1	0.0199534	42.031	GELSEGK(1)LIAVK	3	-1.2028	1			1
A0A1P8AQF4	158	K	VPS35 homolog B	VPS35B	1	0.000416848	58.814	AMK(1)QVVALLSAPLEK	3	-1.9245	1	1.151	0.723	0.93	1.195			1.134	0.66748
A0A1P8AQH5	279	K	Major facilitator superfamily protein	AtNPF3.1	1	0.0014407	46.543	AAIVTEEDNLK(1)PGQIPNHWR	3	1.3503	1	1.547	1.057	1.202			0.195	0.923
A0A1P8AQI0	6	K	Actin cross-linking protein (DUF569)	At1g59710	1	0.0253571	45.68	MEIFQK(1)AK	2	-3.7482	1			1.046	0.939	1.015
A0A1P8AQI5	30	K	Target of Myb protein 1	At1g76970	1	2.24337e-10	128.01	NSK(1)VQILALYALETLSK	3	-1.7263	4	0.767	0.881	0.652	0.985	1.714		0.993	0.9779
A0A1P8ARI0	99	K	Ubiquitin-conjugating enzyme 35	UBC35	1	0.00264183	47.394	HWK(1)SNEAEAVDTAK	3	0.63926	2	0.651	1.548		1.118	0.684		1.017
A0A1P8ARI0	63	K	Ubiquitin-conjugating enzyme 35	UBC35	1	1.41106e-12	140.93	DK(1)WSPALQIR	3	2.2151	17	0.727	0.753	1.308	1.184	1.028		1.684	0.0153172
A0A1P8ARI0	37	K	Ubiquitin-conjugating enzyme 35	UBC35	1	8.26145e-05	68.481	LELFLPEEYPMAAPK(1)VR	3	-1.1387	2		0.254	1.782		1.624	0.34	7.016
A0A1P8ARI0	61	K	Ubiquitin-conjugating enzyme 35	UBC35	1	8.84649e-07	92.439	ICLDILK(1)DK	2	-1.2919	20	1.488	1.291	0.834	1.115	1.227	0.046	0.701	0.136743
A0A1P8ARI0	51	K	Ubiquitin-conjugating enzyme 35	UBC35	1	2.63461e-05	113.22	IYHPNIDK(1)LGR	2	-0.13582	23	1.044	0.466	1.032	1.612	0.846		1.751	0.30034
A0A1P8ARI0	43	K	Ubiquitin-conjugating enzyme 35	UBC35	1	9.27063e-09	136.3	FLTK(1)IYHPNIDK	2	-0.61225	15	0.585	1.989	0.973	1.327	1.119	0.006	0.894	0.86738
A0A1P8AS81	87	K	Vesicle-associated membrane protein 721	VAMP721	1	5.61198e-18	197.07	IELLVDK(1)TENLR	2	-2.6329	11	1.306	1.032	0.798	1.583	1.171	0.109	1.018	0.96346
A0A1P8AS81	57	K	Vesicle-associated membrane protein 721	VAMP721	1	0.0139338	75.387	VK(1)AQVSEVK	2	0.93038	3		1.078	1.869	1.098	0.65	0.305	1.376
A0A1P8AS81	64	K	Vesicle-associated membrane protein 721	VAMP721	1	9.61638e-06	86.367	AQVSEVK(1)GVMMENIEK	3	-0.33324	6	2.211	0.554	0.808	0.693	0.735		0.543	0.52614
A0A1P8AS81	73	K	Vesicle-associated membrane protein 721	VAMP721	1	1.56707e-05	110.38	GVMMENIEK(1)VLDR	2	0.42426	7	0.66		1.05	1.702	0.588		2.085
A0A1P8AS81	30	K	Vesicle-associated membrane protein 721	VAMP721	1	4.44125e-08	114.63	AATAQANSLNK(1)EFGSK	3	-0.53885	7	0.801	0.786	0.792	1.053	1.568		1.163	0.42774
A0A1P8AS81	19	K	Vesicle-associated membrane protein 721	VAMP721	1	3.00332e-08	108.66	YGGGK(1)AATAQANSLNK	3	3.0846	4	0.34	1.964	0.515	0.823	1.358		0.581	0.61808
A0A1P8AS81	80	K	Vesicle-associated membrane protein 721	VAMP721	1	0.000107955	88.768	VLDRGEK(1)IELLVDK	3	-1.5633	10	0.921	1.739	0.47	0.871			0.504	0.28464
A0A1P8ASX1	208	K	Cinnamoyl coa reductase 1	CCR1	0.999967	1.88161e-05	75.912	IKDLGLEFTSTK(1)QSLYDTVK	3	2.1916	2	0.511	0.812	1.219	1.457			2.023	0.071876
A0A1P8AT46	142	K	GATA type zinc finger transcription factor family protein	WLIM1	1	0.00133038	49.537	GNLSQLEGGGENAAK(1)DK	3	1.0461	1	0.736	0.914	1.338	1.18	0.832		1.526	0.067644
A0A1P8ATQ8	250	K	NSP-interacting kinase 3	NIK3	1	1.92891e-07	85.937	GGYGIVYK(1)GHLNDGTLVAVK	3	1.2986	4		1.139	0.923	1.534	0.404		1.079
A0A1P8AUU3	84	K	Ribosomal protein L16p/L10e family protein	RPL10B	1	0.0060657	48.568	GAFGK(1)ALGTCAR	2	-0.1894	2	1.244	1.457	0.986	0.421	0.893		0.521	0.165358
A0A1P8AV52	375	K	Transmembrane Fragile-X-F-associated protein	At1g73950	1	0.000157897	54.225	LQAALGEQTEITK(1)FSQQEYER	3	0.21466	2	0.926	1.204	0.863		1.007		0.81
A0A1P8AVC0	81	K	Polyketide cyclase/dehydrase and lipid transport superfamily protein	At1g55960	1	0.00915794	57.175	ISK(1)LVSDEDLK	2	-0.80483	1	1.129	0.966	0.943	0.962			0.909	0.36652
A0A1P8AVD8	448	K	Ketose-bisphosphate aldolase class-II family protein	At1g18270	1	6.23509e-10	143.97	LVDAPVSGGVK(1)R	3	0.2852	7		1.433	1.071	0.954	1.501	0.042	0.707
A0A1P8AVD8	354	K	Ketose-bisphosphate aldolase class-II family protein	At1g18270	1	0.000310272	55.322	SNFSVCGYDVYK(1)PTLVR	3	-0.26039	1	0.804		1.117		1.079		1.389
A0A1P8AVH1	187	K	Transducin/WD40 repeat-like superfamily protein	At1g52730	1	1.50244e-06	83.395	IVQTLETK(1)SPVTSAEVSQDGR	3	0.20716	4	1.259		1.123	1.355	0.263		0.984
A0A1P8AWA3	586	K	Phosphatidylinositol 3-and 4-kinase family protein	ATPI4K	1	1.08092e-05	75.533	LSSVGSVESK(1)TSAPEATTER	3	-0.80635	2	1.21		0.856		0.935		0.707
A0A1P8AWD8	14	K	Ubiquitin-conjugating enzyme family protein	ATUBC2-1	1	0.0244838	53.756	ALSK(1)IACNR	2	2.4444	1		1.14	1.193	0.823	0.843		0.884
A0A1P8AWE5	59	K	Protein phosphatase 2C family protein	At1g78200	1	0.000149466	107.97	AIAK(1)AYENTDQK	2	-0.66391	2			1.642	0.795	0.564
A0A1P8AWJ7	76	K	LURP-one-like protein	At1g53875	1	0.00060835	60.364	GCTVFDSK(1)GNLIYR	3	-3.3756	1		1
A0A1P8AWQ8	754	K	Cation-chloride co-transporter 1	CCC1	1	0.00440127	54.584	ISDYLGEIK(1)R	3	-0.21061	1	0.91	1.086	0.845	1.313	0.847		1.081	0.77668
A0A1P8AWT7	312	K	Catalase 3	CAT3	1	1.22982e-06	55.417	VVGGANHSHATK(1)DLHDAIASGNYPEWK	5	0.33664	1		1.628	0.985	1.101	0.286		0.641
A0A1P8AWT7	455	K	Catalase 3	CAT3	1	0.000936213	52.527	DEEINYYPSK(1)FDPVR	3	1.3521	4	1.086	1.739	0.478		0.698		0.338
A0A1P8AWW7	7	K	PLAC8 family protein	At1g63830	1	0.00299895	77.192	AASQDK(1)LDK	2	-2.6891	1	0.991		1.009				1.018
A0A1P8AX55	212	K	Proteasome endopeptidase complex	PAG1	1	0.000234214	55.437	SYESVYGDAVPVK(1)ELSER	3	-1.1593	3		0.97	0.815	1.523	0.692		1.205
A0A1P8AX66	274	K	TRAF-like family protein	At2g32870	1	0.00166754	69.65	LIEFSPK(1)NSR	3	0.07366	10	1.04	0.912	1.02	1.238	0.79		1.157	0.34974
A0A1P8AX66	229	K	TRAF-like family protein	At2g32870	1	1.30433e-05	82.59	SQGLANFISHTDLK(1)ER	3	-1.601	6	1.854		0.804	1.234	0.852	0.256	0.55
A0A1P8AXC4	271	K	Jacalin-related lectin 23	JAL23	1	0.00179663	53.377	SLK(1)FELNPDEYIK	3	0.68706	1	1.328				0.672
A0A1P8AXC4	149	K	Jacalin-related lectin 23	JAL23	1	2.41023e-11	113.88	GVALCATEVITNLVFK(1)TSK	3	0.010472	1	0.712	1.602	0.626	1.057	1.004		0.727	0.58872
A0A1P8AXC4	155	K	Jacalin-related lectin 23	JAL23	1	0.00228146	45.916	K(1)SPLFGPNLLGITTGTK	3	0.35139	1		1.189	0.811				0.682
A0A1P8AXC4	289	K	Jacalin-related lectin 23	JAL23	1	0.00505098	43.405	SVEATYDK(1)PDIFR	3	0.1069	1	0.74	1.26
A0A1P8AXC4	307	K	Jacalin-related lectin 23	JAL23	1	1.33414e-25	177.88	NVVITSLTFETSK(1)GR	2	0.43797	8	1.109	0.546	1.186	1.301	0.857		1.503	0.28462
A0A1P8AXC4	108	K	Jacalin-related lectin 23	JAL23	1	2.25426e-07	93.226	EDGQVVTTEYGK(1)IIQQPK	3	-0.21557	5	1.423	1.352	0.764	0.928	1.445	0.088	0.61	0.026163
A0A1P8AXC4	316	K	Jacalin-related lectin 23	JAL23	1	0.0100117	66.056	TSFSGYK(1)GGK	2	2.9905	3	0.705	0.849	1.275	1.752	0.419		1.948	0.097903
A0A1P8AXC4	478	K	Jacalin-related lectin 23	JAL23	1	0.00281133	104.2	FSLGEK(1)GHK	2	-0.77667	5	1.411	0.656	1.25	1.261	0.422		1.215	0.6616
A0A1P8AXX7	95	K	PITH domain protein (DUF1000)	At2g25950	1	0.000220872	60.489	SISIVGGPEGTSPSK(1)LR	3	-0.21778	2	0.567		0.811	1.962	0.661		2.445
A0A1P8AY30	418	K	Auxin efflux carrier component	PIN4	1	0.00764628	60.255	EIEK(1)ATAGLNK	2	0.3718	1	1.078		1.748			0.173	1.622
A0A1P8AY36	189	K	Ribosomal protein L18ae/LX family protein	At2g34480	1	0.0237092	45.68	IK(1)FPLVFR	3	-0.35771	1	0.942	1.386	0.628	1.044			0.718	0.39372
A0A1P8AY36	173	K	Ribosomal protein L18ae/LX family protein	At2g34480	1	0.00833467	68.657	TATVPAK(1)LCK	3	0.29891	2	1.34	1.418	0.687	0.959	0.596		0.597	0.059076
A0A1P8AYN1	142	K	Cytochrome P450, family 79, subfamily B, polypeptide 3	CYP79B3	1	5.23124e-05	105.03	EIFK(1)QQDALFASR	2	1.0985	3	1.144		1.315	1.125	0.416		1.066
A0A1P8AYR4	344	K	Zinc finger (Ubiquitin-hydrolase) domain-containing protein	BRIZ1	1	7.61965e-27	171.29	VDSIVIEYNDLLASQLK(1)GQR	4	-1.193	8	1.626	0.172	0.855	1.58	1.719	0.047	1.354	0.73284
A0A1P8AYR4	293	K	Zinc finger (Ubiquitin-hydrolase) domain-containing protein	BRIZ1	1	1.40612e-15	77.531	IDGK(1)SVEMSTSCLSHQGDCGLCECSEDTGISGAIFNSK	4	-1.4375	2		0.264		1.352	1.384		5.121
A0A1P8AZD7	146	K	Uncharacterized protein	At2g05105	1	0.0183294	51.066	GFADRK(1)TWR	3	0.36383	1	0.574	2.187	0.53		0.71		0.384
A0A1P8AZH4	71	K	Nitrilase-like protein 1	NLP1	1	0.0460892	65.246	VFQTK(1)FAK	2	0.9023	1	1.045	0.768	1.263		0.924		1.393
A0A1P8AZR9	243	K	Major facilitator superfamily protein	At2g37900	1	2.40078e-13	128.1	AAIIEDKNPLALEK(1)QSPWR	3	0.9079	6	1.106	0.4	0.798	1.17	1.526		1.307	0.62114
A0A1P8AZS7	230	K	Thioredoxin reductase	NTRA	1	4.82975e-08	72.302	NKPLVVIGGGDSAMEEANFLTK(1)YGSK	4	1.8011	4	0.876	1.095		1.029			1.044
A0A1P8B013	152	K	Uncharacterized protein	At2g07646	1	0.0264334	60.598	LSLPARCHK(1)GLK	2	-0.66989	1		0.314	0.863	1.905	0.918		4.408
A0A1P8B021	315	K	Pyridoxal phosphate (PLP)-dependent transferases superfamily protein	AAS	1	0.00292211	64.104	NK(1)ASQANLVVDYK	2	-0.55091	2	1.083	1.012	1.072	0.738	1.096		0.864	0.49174
A0A1P8B029	400	K	IBR domain-containing protein	ARI7	1	1.28511e-11	113.49	LHQCVEK(1)DLVQFLIAEGPSK	3	-2.1404	6	1.043	0.64	0.682	2.024	0.61		1.608	0.54128
A0A1P8B073	181	K	Proteasome subunit alpha type	PAA2	1	4.7917e-08	136.96	EQEAVNFLEK(1)K	2	0.81395	6	1.492		0.57	1.354	0.584		0.645
A0A1P8B082	68	K	Transducin/WD40 repeat-like superfamily protein	At2g37160	0.981767	1.50254e-26	122.57	TVTQVTLAHLK(0.982)DK(0.018)PAPSTPTGTSSSSTASSGFR	3	-0.31114	6	1.231		0.906	0.863			0.719
A0A1P8B0R4	97	K	NAD(P)-binding Rossmann-fold superfamily protein	At2g37540	1	0.000487626	56.514	VDYLQIDVSSIK(1)SVR	3	0.29454	2	0.986		0.653	1.588	0.773		1.136
A0A1P8B0X3	1666	K	Outer arm dynein light chain 1 protein	AIR9	1	0.00855971	49.189	K(1)IVGEGNLER	3	-0.3883	1	1.032	1.113	2.024	0.602	0.23		1.224	0.76774
A0A1P8B191	461	K	DA1-related protein 2	DAR2	1	2.95271e-11	106.35	NLPSTSSVATSSSSSFSNK(1)K(1)GGK	3	0.52538	1		0.698	1.233	1.983	0.087		2.304
A0A1P8B191	462	K	DA1-related protein 2	DAR2	1	2.95271e-11	106.35	NLPSTSSVATSSSSSFSNK(1)K(1)GGK	3	0.52538	1		0.698	1.233	1.983	0.087		2.304
A0A1P8B1L4	231	K	Annexin 4	ANNAT4	1	9.62622e-09	116.63	PALYFSK(1)ILDASLNK	3	0.35976	6	0.653	1.111	0.359	1.519	1.357		1.065	0.9355
A0A1P8B1N0	384	K	CTC-interacting domain 7	CID7	1	0.00571276	53.237	SIYSDK(1)LQSR	3	-0.44487	1
A0A1P8B1Y3	242	K	ARM repeat superfamily protein	SGR6	1	0.00291229	52.132	AK(1)GELVSPTQLR	3	0.42738	1		0.676	0.889		1.436		1.315
A0A1P8B246	317	K	Leucine-rich repeat protein kinase family protein	At2g23950	1	0.0070366	42.425	GK(1)FGDGTVVAVK	3	-0.21744	1		1.161		0.797	1.042		0.686
A0A1P8B2F2	127	K	Nucleotide-diphospho-sugar transferases superfamily protein	At2g39630	1	0.0116207	64.42	K(1)YTIDNIR	3	-0.38595	2	0.408	1.359			1.233
A0A1P8B2H6	409	K	Terpene cyclase/mutase family member	CAS1	1	5.46604e-05	97.297	VPK(1)AIVGEPIDAK	2	-0.44973	10	1.037	0.4	1.808	1.924	0.745	0.086	2.597	0.071199
A0A1P8B2H6	195	K	Terpene cyclase/mutase family member	CAS1	1	5.48986e-07	92.474	K(1)ELFTVPYHEVNWNEAR	3	0.34564	7	0.35	1.499	1.73		1.327	0.094	1.871
A0A1P8B2L8	450	K	DNA-binding protein, putative (Duplicated DUF1399)	At2g22660	1	0.0186306	49.483	GSQTDTK(1)PISLR	2	-0.59906	1	1.788	0.302	1.34	0.57			0.914	0.92416
A0A1P8B370	224	K	Cyclic nucleotide-gated channels	CNGC11	1	3.54468e-06	121.02	TK(1)GTEEEALLR	3	-0.36017	6	1.021	0.563	1.614	0.803			1.526	0.4655
A0A1P8B3J3	125	K	Protein phosphatase 2C family protein	At4g28400	1	9.70633e-05	67.645	LGK(1)GGSTAVTGILIDGK	3	0.10275	2		1.361			1.564	0.076
A0A1P8B3P9	356	K	Concanavalin A-like lectin protein kinase family protein	LecRK-V.9	1	0.00285122	86.898	DLYIATK(1)GFR	2	1.7921	3	0.868		1.178	1.262	0.692		1.406
A0A1P8B3S1	600	K	NADPH--cytochrome P450 reductase	ATR2	1	9.63397e-08	96.143	NAVPYEK(1)SENCSSAPIFVR	3	0.6033	3	1.345	0.337	1.576	1.435	0.307		1.79	0.32164
A0A1P8B4C2	702	K	Coatomer subunit beta	At4g31480	1	0.00121407	48.354	TQTTHAQPDDLIDFFHLK(1)SR	5	-0.82631	1		0.947		1.358	0.694		1.434
A0A1P8B4C2	894	K	Coatomer subunit beta	At4g31480	1	0.000408663	67.118	EFLDHIIK(1)STNMK	3	1.8526	4	0.991	1.609	0.652	1.243	0.504		0.729	0.49636
A0A1P8B4C2	736	K	Coatomer subunit beta	At4g31480	1	6.10327e-53	250.27	DENDANK(1)LNR	3	-1.1042	32	0.887	1.598	2.126	0.449	0.921	0.019	1.036	0.96508
A0A1P8B4C2	729	K	Coatomer subunit beta	At4g31480	1	2.78453e-29	217.2	ATGEFTK(1)DENDANK(1)LNR	3	-0.11831	11	0.981	0.242	1.38	2.017	1.193	0.186	2.778	0.155696
A0A1P8B4C2	451	K	Coatomer subunit beta	At4g31480	1	2.05037e-09	185.6	EIIETNPK(1)LR	2	-0.59664	10	0.794	1.02	1.368	0.781	1.036		1.185	0.64756
A0A1P8B4E1	196	K	Pyridoxal phosphate phosphatase-related protein	At4g29530	1	0.00133098	91.701	K(1)ISDNPLLIK	3	-0.41472	8	0.762	1.428	0.915	0.825	1.07		0.795	0.57208
A0A1P8B4Q3	126	K	Ubiquitin-like superfamily protein	SAY1	1	6.58891e-05	71.08	QIPIEVK(1)DSSGPSGR	3	-0.32592	5	0.728	1.862	0.643		0.767		0.497
A0A1P8B4T6	299	K	SEC14 cytosolic factor family protein / phosphoglyceride transfer family protein	At4g09160	1	1.09086e-05	70.094	HLLQVSQDSSK(1)TSIWGVPLLK	3	0.88342	1	1.027	0.916		1.876	0.18		1.931
A0A1P8B509	184	K	Diacylglycerol kinase 7	DGK7	1	6.61354e-11	75.539	IMVAGGDGTVGWVLGCLGELHK(1)DGK	4	1.7051	1	0.68			1.32			1.941
A0A1P8B560	157	K	Cytochrome P450, family 79, subfamily B, polypeptide 2	CYP79B2	1	8.72097e-07	118.61	EILK(1)QQDALFASR	3	-1.6228	8	0.764	1.115	1.049	1.983	1.044	0.045	1.614	0.36726
A0A1P8B5P9	201	K	Ascorbate peroxidase 5	APX5	1	0.0038655	47.037	GETPGLLQLK(1)TDK	3	1.4307	1	1.226	0.699	0.888	1.04	1.147		1.002	0.99614
A0A1P8B661	270	K	Gamma-soluble NSF attachment protein	GSNAP	1	1.19775e-10	105.9	VASASTVSNLDHMIIK(1)LAR	3	1.5095	2	0.883		1.098	1.142	0.877		1.268
A0A1P8B6C2	19	K	Protein kinase superfamily protein	At4g09760	1	0.0173864	93.556	K(1)ILQALSTK	2	-1.2993	2	1.09	0.598	1.587	0.793	0.932		1.41	0.53596
A0A1P8B893	20	K	Vacuole protein	At4g33625	1	1.55753e-10	102.89	TEEIEESPAGPSSGSAK(1)LK	3	-0.36278	4	0.505	1.509	0.915	1.072			0.987	0.98122
A0A1P8B8J9	1189	K	DNA-binding HORMA family protein	ASY2	1	0.00545909	66.056	DMK(1)EMASLR	3	0.033403	4	1.06	1.15	1.253		0.537		1.134
A0A1P8B8L3	186	K	Squalene synthase 1	SQS1	1	1.62048e-11	133.86	YADK(1)LEDLKYEENTNK	3	0.75549	10	0.794	0.695	1.698	1.369	1.248	0.195	2.06	0.04428
A0A1P8B8V4	281	K	ENTH/VHS/GAT family protein	At4g32760	0.800271	6.80965e-14	98.491	VLTNYEAIASGLPGTSSQIEK(0.2)PK(0.8)SETGK	4	-0.46185	2			0.878	1.479	0.642
A0A1P8B8V4	53	K	ENTH/VHS/GAT family protein	At4g32760	1	1.11075e-08	101.62	NPK(1)AQLLALTLLETIVK	3	-0.90195	5	0.4	0.63	0.342	2.13	1.498		2.4	0.50768
A0A1P8B8V4	279	K	ENTH/VHS/GAT family protein	At4g32760	1	3.69258e-17	124.21	VLTNYEAIASGLPGTSSQIEK(1)PK	3	0.67939	4	1.091	0.5	1.046	1.364			1.515	0.3467
A0A1P8B9A9	765	K	COP1-interacting protein 4.1	CIP4.1	0.999974	0.00935002	49.448	KNTESNASPLK(1)K	2	0.31363	1
A0A1P8B9R5	233	K	GroES-like zinc-binding alcohol dehydrogenase family protein	At5g61510	1	4.34023e-05	68.639	VNDITSGK(1)GVNVVYDSVGK	3	-1.5192	3	1.283	0.682		0.767	1.268		0.781
A0A1P8B9T0	213	K	Co-factor for nitrate, reductase and xanthine dehydrogenase 5	CNX5	1	9.90449e-11	107.63	SSQCTVCGDNSSFNK(1)QTFK	3	-0.35586	4	0.45	1.149	0.593	1.522	1.286		1.323	0.70056
A0A1P8B9X5	104	K	DA1-related protein 6	DAR6	1	9.29978e-06	111.64	K(1)TALEDEEDELLAR	2	-0.45598	5	0.763		1.484	1.325	0.428		1.841
A0A1P8BA09	179	K	Squalene monooxygenase 6	SQE6	1	0.0108477	44.425	SLLEEK(1)GVVK	3	-0.97288	1	1.123	1.837	0.486	1.048	0.506		0.518	0.25712
A0A1P8BA31	177	K	Ras small GTP-binding family protein	RHA1	1	0.00409717	96.668	DIFYEIAK(1)R	3	-0.6389	5	0.768	1.03	0.69	1.29	1.222		1.101	0.80712
A0A1P8BA73	469	K	TIM-barrel signal transduction protein	At5g66420	0.99901	9.42352e-05	67.685	IPYSPK(0.999)EFPNAK(0.001)PETLER	3	1.6358	3	1.129		0.911	0.526	1.434		0.636
A0A1P8BAW5	85	K	Protein kinase superfamily protein	MPF21.1	1	0.0180423	58.433	LIIK(1)TVLAR	2	0.81408	3			1.313		0.687
A0A1P8BAZ0	275	K	ABC-2 type transporter family protein	ABCG22	1	0.000115133	86.944	K(1)LLDPVPLDEEAK	2	-0.19723	8	0.742	1.151	0.779	0.936	1.392		0.906	0.72388
A0A1P8BB17	68	K	Porphyromonas-type peptidyl-arginine deiminase family protein	EMB1873	1	0.0329101	98.582	K(1)QLPEDIR	2	-0.83142	2	0.728	1.228	1.4	0.962	1.637	0.045	1.208	0.6035
A0A1P8BBN0	148	K	Phosphoglycerate mutase-like family protein	At5g15070	1	0.00685897	42.843	VTEEK(1)LLNLMLK	3	1.8105	1	1.167	1.054	0.726	1.052			0.801	0.32782
A0A1P8BC78	467	K	Regulator of chromosome condensation (RCC1) family with FYVE zinc finger domain-containing protein	At5g19420	1	0.02829	58.433	EVDSLK(1)GLR	2	0.19397	1	1.335	0.414		1.251			1.431
A0A1P8BCL3	203	K	Autophagy-related protein 3	ATG3	1	0.000532669	54.237	TYDLSITYDK(1)YYQTPR	3	-0.32012	1		1.082		0.918			0.848
A0A1P8BD58	81	K	SNF1-related protein kinase 2.1	SNRK2.1	1	0.000128923	63.488	PK(1)STVGTPAYIAPEVLSR	3	1.0305	2		1.299	1.075	1.058	0.568		0.821
A0A1P8BD89	493	K	Ferric reduction oxidase 8	FRO8	1	1.93663e-10	144.1	LEEIMSEFEK(1)NLR	3	-1.0909	2	1.132			0.982	0.886		0.867
A0A1P8BEB3	90	K	Vesicle-associated membrane protein 713	VAMP713	1	0.0502848	79.116	FVK(1)TYGR	2	-0.29489	1	1.08		0.873	1.409		0.638	1.056
A0A1P8BED8	248	K	Uncharacterized protein	MQM1.23	1	0.00273944	94.85	SFIK(1)TALQR	2	0.55661	9	0.7	1.166	0.954	1.172	1.008		1.139	0.66348
A0A1P8BEF2	103	K	Phototropic-responsive NPH3 family protein	At5g67385	1	0.00443425	74.611	SEK(1)LLPIAER	2	0.24244	6	1.083	1.555	0.967	1.465	0.876	0.053	0.922	0.79234
A0A1P8BFP2	172	K	Transporter associated with antigen processing protein 2	ABCB27	1	1.35016e-05	69.088	HLMHQEIAFYDVTK(1)TGELLSR	4	1.4862	3	1.278		0.633		1.089		0.495
A0A1P8BFP7	459	K	Kow domain-containing transcription factor 1	KTF1	0.99981	0.00545201	40.744	KDFGLIVGVDDK(1)GDGYK	3	-0.4942	1	1.302		0.927	0.949	0.822		0.72
A0A1P8BFU4	167	K	Succinate dehydrogenase [ubiquinone] iron-sulfur subunit, mitochondrial	SDH2-2	0.847979	0.00516934	64.499	K(0.848)NPASVPGK(0.152)EILQSK	2	0.59044	1	0.909	0.705	1.283	1.104			1.479	0.104336
A0A1P8BFU8	417	K	Damaged DNA binding 2	DDB2	1	0.0521988	55.314	IIICYGDSK(1)K	2	-2.5038	1	0.848	0.437	1.095	1.344	1.275		1.898	0.138318
A0A1P8BG37	11	K	Photosystem II stability/assembly factor, chloroplast (HCF136)	HCF136	1	0.00151856	57.532	YSRGGREK(1)EK(1)R	4	1.1888	3				1.917		0.083
A0A1P8BG37	9	K	Photosystem II stability/assembly factor, chloroplast (HCF136)	HCF136	1	0.00151856	57.532	YSRGGREK(1)EK(1)R	4	1.1888	3				1.917		0.083
A0A1P8BG38	33	K	Glucose-6-phosphate isomerase	MJB21.12	1	0.000555224	61.423	ATVETMDK(1)LLNLAK	2	4.3878	2	1.116		0.948		0.936		0.849
A0A1P8BGK2	53	K	Pectinesterase	PMEPCRF	1	0.000262693	50.873	LGPSGPSNPNQK(1)DPATSLPELQK	3	0.19843	1	0.718		0.88	1.402			1.589
A0A1P8BGQ0	61	K	Ribosomal protein L18e/L15 superfamily protein	At5g27850	1	0.00022773	60.093	IEK(1)AGGECLTFDQLALR	3	-0.15242	1	1.348	1.792	0.326	0.533			0.274	0.04316
A0A1P8BH48	356	K	Ankyrin repeat family protein	At5g04680	1	8.32665e-05	58.093	VNTEEQTPIEIFAK(1)EHQGLR	4	-0.0095819	4		1.604	0.68	1.056	0.66		0.541
A0A1P8BH48	340	K	Ankyrin repeat family protein	At5g04680	1	0.00555098	61.161	IAPEIEK(1)ER	3	-1.0724	1	1.146	1.265	0.882	0.708			0.659	0.060045
A0A1P8BH71	405	K	Ferric reduction oxidase 6	FRO6	1	0.00690355	50.194	VLGGWTAK(1)LR	3	1.3747	1	0.655	0.818	1.471	1.12	0.936		1.759	0.101843
A0A1P8BHB5	258	K	Calcium exchanger 7	CAX7	1	0.00137341	59.116	LALPEK(1)TTQEFK	3	1.5666	1	0.611		0.842	1.547			1.955
A0A1R7T3A4	166	K	Zincin-like metalloproteases family protein	OOP	1	0.0224437	43.502	LVEPLEK(1)IVDR	2	1.524	1			1
A0A1R7T3A4	283	K	Zincin-like metalloproteases family protein	OOP	1	5.85797e-05	119.39	FSENVLDATK(1)K	3	0.27899	10	1.038	0.448	2.105	0.994	1.256	0.16	2.085	0.3283
A0A1R7T3G9	97	K	RING/U-box superfamily protein	At5g18760	1	2.25997e-06	58.938	LLLSPSVSETSEK(1)PLVASPITSPYWK	3	1.6561	3	0.841	1.429	0.688		1.042		0.606
A0A1R7T3I5	142	K	Protein phosphatase 2C family protein	At5g27930	1	1.30564e-18	151.95	ILAQATLEPELDLEGSNK(1)K	2	-0.24411	12	1.006	0.726	1.284	2.32	0.614	0.05	2.081	0.22322
A0A1R7T3I5	156	K	Protein phosphatase 2C family protein	At5g27930	1	1.28001e-15	141.13	QSYLK(1)TCATVDQELEHHR	4	0.0041066	5	0.509	0.401	1.37	1.72			3.396	0.027084
A0A1R7T3I5	151	K	Protein phosphatase 2C family protein	At5g27930	1	0.00356877	57.347	FDIWK(1)QSYLK	3	0.24647	3		0.538	1.021	1.44			2.287
A0JQ67	73	K	At1g32700	At1g32700	1	0.00237401	48.527	PGK(1)GVINTCEVCYR	3	-0.52814	1	1.385	1.604	0.506	1.381	0.123		0.631	0.34626
A2RVS6	178	K	Serine/arginine-rich splicing factor SR34A	SR34A	1	0.00619333	82.645	K(1)LDDTEFR	3	0.36901	4	1.321	1.651	1.032	1.258	0.606	0.134	0.771	0.23028
A3KPF2	226	K	Probable histone-arginine methyltransferase 1.4	PRMT14	1	0.00375612	62.694	K(1)LIAGNPLLAER	3	0.87367	2			0.989	0.962	1.049
A4GNA8	92	K	Phosphatidylserine decarboxylase proenzyme 3	PSD3	1	0.00259111	42.947	SEISDSTEK(1)PIWNSEK	3	-0.27404	1		0.352		1.648			4.682
A8MQA1	87	K	60S ribosomal protein L13	BBC1	1	7.42622e-05	81.185	K(1)LAPTIGIAVDHR	3	1.3762	3	0.845		1.108	1.316	0.731		1.434
A8MQD9	169	K	NAD(P)-binding Rossmann-fold superfamily protein	At1g01800	1	0.00487269	78.939	DYK(1)EGALQVK	2	-0.58616	1	1.234	0.563	1.204				1.34
A8MQG9	89	K	3-oxo-5-alpha-steroid 4-dehydrogenase (DUF1295)	At1g73650	1	0.0093332	46.64	GK(1)WCDVGVWK	3	1.431	1	1.04	1.127	0.832				0.768
A8MQL4	158	K	Major facilitator superfamily protein	At3g05160	1	1.37642e-07	128.85	IGSVK(1)EVENSLHR	4	-0.37617	8	1.022		1.28	1.191	1.431	0.076	1.209
A8MQQ1	276	K	Ribosomal protein 1	RP1	1	0.0360859	53.751	LALEEIK(1)LK	2	-0.41548	1	1.743		1.14	0.647	0.47		0.513
A8MQR4	243	K	60S acidic ribosomal protein P0	At3g09200	0.954661	1.2516e-07	56.573	EYLK(0.045)DPSK(0.955)FAVASVAAVSADAGGGAPAAAK	4	1.9165	2	1.234		0.896	1.268	0.602		0.877
A8MQR4	73	K	60S acidic ribosomal protein P0	At3g09200	1	1.20496e-05	137.95	EVSEEVAK(1)YK	2	-0.059047	7	1.396	0.906	1.258	1.203	1.217	0.019	1.069	0.77768
A8MQX0	434	K	Auxin efflux carrier component	PIN7	1	7.61686e-05	54.559	CNSTAELNPK(1)EAIETGETVPVK	3	0.97495	1			0.888	1.112
A8MQX0	323	K	Auxin efflux carrier component	PIN7	1	1.25422e-05	53.209	FGYYPGGAPGSYPAPNPEFSTGNK(1)TGSK	3	-0.49264	1		0.534	1.466				2.745
A8MQX0	377	K	Auxin efflux carrier component	PIN7	1	6.93471e-08	87.352	AGLQVDNGANEQVGK(1)SDQGGAK	3	0.91236	1			1.078	0.845	1.077
A8MR27	200	K	Polypyrimidine tract-binding protein 3	PTB3	1	0.000664332	59.248	DYTNPNLPAEQK(1)GR	3	-1.2181	2		1.071			0.929
A8MR40	250	K	DNAJ heat shock family protein	At4g28480	1	4.37627e-07	63.906	TLTIPITNVIHPEYEEVVPK(1)EGMPLQK	4	0.012976	1	0.726	1.451	0.823				0.756
A8MR40	7	K	DNAJ heat shock family protein	At4g28480	1	0.00145884	72.891	GVDYYK(1)VLQVDR	2	0.84068	1		0.556	1.565	1.555	0.323		2.806
A8MR61	52	K	MLP-like protein 28	MLP28	1	7.27931e-05	76.759	IEAVEPDK(1)NLITFR	3	0.79317	3			0.567	1.808	0.626
A8MR61	228	K	MLP-like protein 28	MLP28	1	0.000470646	75.819	VIDGDLMK(1)EYK	3	-1.0908	7	0.711	1.122	1.144	1.01	1.013		1.175	0.53512
A8MR61	214	K	MLP-like protein 28	MLP28	1	1.53647e-06	119.96	IEAVEPNK(1)NLITFR	2	2.0069	5	0.658		1.434	1.022	0.886		1.866
A8MRC4	44	K	Translation elongation factor EF1B/ribosomal protein S6 family protein	eEF-1Bb1	1	0.00140767	40.319	DDITVFAALAK(1)PPTSQYVNASR	3	0.87379	1	1.092	0.937	0.891		1.08		0.878
A8MRC4	14	K	Translation elongation factor EF1B/ribosomal protein S6 family protein	eEF-1Bb1	1	0.000575418	57.434	AAFPNLNSDAGLK(1)K	2	1.6908	1	0.32		0.839	2.109	0.732		4.606
A8MRF3	7	K	60S ribosomal protein L18A-1	RPL18AA	1	0.00617768	60.102	MDEEAAK(1)PR	2	-1.4897	4	0.739	1.287	1.405	0.722	1.745	0.102	1.05	0.91872
A8MRH4	53	K	AT2G01250 protein	At2g01250	1	2.15914e-05	117.79	AEQYSK(1)EYAEK	2	0.36513	4	0.97		0.719	1.105	1.206		0.94
A8MRL0	85	K	Histone superfamily protein	H3.3	1	0.000376716	96.342	YQK(1)STELLIR	3	0.25856	12	0.892	0.657	1.204	1.6	0.647		1.81	0.112381
A8MRL0	108	K	Histone superfamily protein	H3.3	1	0.000281581	108.9	EIAQDFK(1)TDLR	2	1.0254	8	0.892	1.749		1.098	1.234	0.028	0.832
A8MRL6	5	K	Small nuclear ribonucleoprotein family protein	MSF3.12	1	0.0226547	60.76	ASTK(1)VQR	2	-1.096	2				1.146	1.64	0.214
A8MRM0	298	K	UBX domain-containing protein	AtPUX7	1	0.000429346	89.133	GSFSLTPHSK(1)PK	2	-1.511	1	1.076		0.924				0.859
A8MRM0	305	K	UBX domain-containing protein	AtPUX7	1	6.81886e-10	142.38	EDVAK(1)DEEEEELQR	2	1.6547	10	1.487	0.386	2.104	1.404	0.372	0.247	1.873	0.3368
A8MRV0	95	K	RNA binding Plectin/S10 domain-containing protein	RPS10B	1	9.5515e-14	127.59	SGGEYGDK(1)AGAPADYQPGFR	3	0.14206	20	0.657	0.509	1.378	1.741	1.617	0.097	2.675	0.038004
A8MRV0	51	K	RNA binding Plectin/S10 domain-containing protein	RPS10B	1	0.000152473	66.022	QQK(1)PLGRPFGGGGDRPR	4	0.49685	4	0.911	1.227	1.272	1.359	0.23		1.231	0.27144
A8MRV0	47	K	RNA binding Plectin/S10 domain-containing protein	RPS10B	1	0.00224302	46.249	TYLNLPSEIVPATLK(1)K	3	0.85273	1	1.272	0.761	0.798	1.076	1.094		0.922	0.81024
A8MRW5	11	K	Oxidoreductase, zinc-binding dehydrogenase family protein	At4g21580	1	0.00259111	42.947	AIVISEPGK(1)PEVLQLR	3	0.25705	1	1.335			0.665			0.498
A8MRZ7	51	K	Eukaryotic translation initiation factor 4A1	EIF4A1	1	3.56385e-06	95.57	GIYAYGFEK(1)PSAIQQR	2	-0.52882	10	1.314		1.026	1.509	1.099	0.052	0.965
A8MRZ7	65	K	Eukaryotic translation initiation factor 4A1	EIF4A1	1	2.52384e-11	108.13	GIVPFCK(1)GLDVIQQAQSGTGK	3	-1.2357	4	0.599	0.932	0.906	1.562			1.612	0.33078
A8MRZ7	115	K	Eukaryotic translation initiation factor 4A1	EIF4A1	1	0.00129882	64.918	ELAQQIEK(1)VMR	3	2.6171	5		0.778		1.222			1.571
A8MS28	9	K	Ribosomal L27e protein family	At4g15000	1	0.000494817	74.841	QNK(1)AVILLQGR	3	1.2635	7	0.796	0.704	1.185	1.94	0.375		2.083	0.166125
A8MS49	811	K	Phototropin 2	PHOT2	1	0.000445046	93.667	QK(1)TFANILHK	3	3.4524	3		0.454		1.546			3.405
A8MS49	513	K	Phototropin 2	PHOT2	1	8.51997e-06	132.01	TEMQSSK(1)LVK	2	-0.10792	11	0.863	1.376	1.254	1.485	0.935	0.088	1.223	0.46792
A8MS55	11	K	Nuclear transport factor 2B	NTF2B	1	2.74588e-24	131.77	SQMDPDAVSK(1)AFVEHYYSTFDTNR	3	1.18	7	1.32	0.706	0.531	1.699	0.744		1.101	0.89134
B3H4A8	95	K	Heavy metal transport/detoxification superfamily protein	At4g16380	1	6.35379e-31	169.49	TIEIVEPPKPPQPQPQQPPQK(1)PK	3	-0.44122	37	1.531	2.12	1.039	1.046	0.203	0.06	0.571	0.22904
B3H4A8	83	K	Heavy metal transport/detoxification superfamily protein	At4g16380	1	4.68515e-17	126.26	TIEIVEPPK(1)PPQPQPQQPPQK(1)PK	3	-0.41499	14	0.7	1.197	0.44	1.556	1.108		1.052	0.9428
B3H4A8	138	K	Heavy metal transport/detoxification superfamily protein	At4g16380	1	3.22145e-08	84.508	TK(1)QPAPAPAPAPAPAAK(1)PAPAPAPAPAPAPK	4	0.86893	13	0.768	0.124	1.298	1.585	2.016	0.208	3.232	0.10586
B3H4A8	97	K	Heavy metal transport/detoxification superfamily protein	At4g16380	0.779105	4.82705e-14	99.423	TIEIVEPPKPPQPQPQQPPQK(0.221)PK(0.779)DAQPK	4	0.48379	7	0.735	1.283	1.08	1.296	1.466	0.14	1.177	0.60516
B3H4A8	45	K	Heavy metal transport/detoxification superfamily protein	At4g16380	1	1.16723e-16	164.66	DQLFDEK(1)SNIVIIK	2	1.7277	9	0.92	0.33	1.757	2.03	0.882	0.081	3.03	0.059835
B3H4A8	153	K	Heavy metal transport/detoxification superfamily protein	At4g16380	1	3.07741e-18	115.34	TK(1)QPAPAPAPAPAPAAK(1)PAPAPAPAPAPAPK	4	0.86893	14	1.213	0.542	0.849	1.912	1.403	0.08	1.573	0.5075
B3H4A8	15	K	Heavy metal transport/detoxification superfamily protein	At4g16380	1	0.00581764	68.657	LK(1)VDLDCAK	3	-0.081703	7	1.432	1.096	1.099	1.107	1.168	0.097	0.873	0.51364
B3H4W5	400	K	Kinesin-like protein	At1g52320	1	0.00170031	89.698	QFNVEQIK(1)K	3	-0.2739	5	0.607	1.236	0.761	1.424	0.972		1.186	0.7442
B3H533	26	K	AAA-type ATPase family protein	At1g45000	1	0.00155409	70.942	LLHHK(1)ELESR	3	1.0034	5	1.014	0.888	1.792	0.987	1.143	0.178	1.461	0.39436
B3H5I7	3	K	Uncharacterized protein	At3g55566	1	0.00377117	43.383	MLK(1)GSLFAHVDYTSPGDRPPK	2	0.43947	1					1.714	0.286
B3H621	875	K	Peptidase M1 family protein	At1g63770	1	3.15898e-05	70.802	WFLLQSTSDIPGNVENVK(1)K	3	-1.2924	3	0.568	1.085	0.963	1.166	1.218		1.288	0.48174
B3H621	152	K	Peptidase M1 family protein	At1g63770	1	9.12254e-08	96.379	GSSAALVLDGHDLK(1)LLSVK	4	0.36066	3	0.991	0.565	0.836	1.608			1.571	0.41992
B3H6B0	59	K	26S proteasome regulatory subunit, putative (RPN5)	EMB2107	1	0.000116535	104.17	LLNEQILNLSK(1)K	2	0.11504	9	1.216	0.985	1.411	1.278	1.052	0.058	1.222	0.20862
B3H6B0	6	K	26S proteasome regulatory subunit, putative (RPN5)	EMB2107	1	0.000299907	74.987	GDSGK(1)LEATIDR	2	-4.3824	2	0.656		1.344				2.049
B3H6B0	19	K	26S proteasome regulatory subunit, putative (RPN5)	EMB2107	1	0.00104807	152.34	LLNEEK(1)QMR	3	-0.26672	18	1.801	0.757	1.059	0.965	1.282	0.136	0.791	0.6611
B3H6I9	314	K	Damaged DNA binding protein 1A	DDB1A	1	0.000456666	54.103	LNLHPDAK(1)GSYVEVLER	3	1.0364	1			0.617	1.457	0.926
B3H6K6	112	K	NAD(P)-binding Rossmann-fold superfamily protein	FLDH	1	0.042783	46.73	NVLEAVK(1)ETK	2	-0.27187	1		0.631	1.369				2.17
B3H746	166	K	Peptidylprolyl isomerase	ROF1	1	2.35171e-07	103.43	ILAVGEK(1)WENPK	3	-0.23635	16	0.993	0.218	1.51	1.262	1.017		2.289	0.19508
B3H746	34	K	Peptidylprolyl isomerase	ROF1	1	0.0119259	52.903	VGEEK(1)EIQQGLK	2	-2.3669	1	0.635		0.794	1.571			1.862
B3H746	95	K	Peptidylprolyl isomerase	ROF1	1	2.53348e-05	78.441	FTLGQGQVIK(1)GWDIGIK	3	-0.34438	4	0.937	1.168	0.907	1.056	0.931		0.933	0.6569
B3H746	428	K	Peptidylprolyl isomerase	ROF1	1	6.61047e-17	154.51	AVK(1)FIEYDTSFSEEEKK	3	0.027187	7	1.446	0.91	0.947	0.896	0.8		0.782	0.44126
B3H746	279	K	Peptidylprolyl isomerase	ROF1	1	5.11494e-07	91.355	VLK(1)EGDGYERPNEGAVVK	3	0.19333	3	1.117	1.115	0.993	0.775			0.792	0.27962
B3H7J6	67	K	Ribosomal protein S4	At5g15200	1	1.00422e-09	149.96	DLLTLDEK(1)SPR	2	1.5158	15	1.586	1.197	1.438	1.212	0.561	0.005	0.952	0.79538
B3LFA4	159	K	Cysteine--tRNA ligase 2, cytoplasmic	At5g38830	1	3.049e-05	78.166	SPNYGK(1)LSGQLLEHTR	4	0.90648	2	1.054		1.06	0.886			0.923
B5X574	575	K	At5g65690	PCK2	1	0.0191464	123.69	IK(1)LAYTR	2	-1.0782	5	1.053	0.797	1.424	0.953	0.774		1.285	0.42922
B8XCH5	526	K	Protein QUIRKY	QKY	1	0.0087314	42.629	VK(1)AQLGFQSAR	3	1.3229	1		1.311	0.689				0.526
B9DG68	318	K	AT5G53050 protein	MNB8.11	1	0.00303458	41.513	K(1)ISTDWTNLTMETPGYFK	3	-0.89805	1					1
B9DG68	305	K	AT5G53050 protein	MNB8.11	1	0.00345292	56.569	TEEVNK(1)ALLELIK	2	2.3859	1	0.967		1.033				1.068
B9DGK2	53	K	AT2G35830 protein	At2g35830	1	0.00221677	71.221	LK(1)ETPLGFFK	2	2.8032	4	1.398	1.874	0.853		0.792	0.083	0.521
B9DGK2	106	K	AT2G35830 protein	At2g35830	1	0.00085799	51.76	SK(1)SGHLYIPPEVEEIR	4	-0.48123	1				1
B9DH70	328	K	AT1G12760 protein	At1g12760	1	0.000179907	94.09	YNILK(1)SSNLDREEV	3	0.50561	6	0.388	0.585	1.32	2.258	0.449		3.677	0.112902
B9DHD7	320	K	Vesicle-associated protein 2-2	PVA22	1	0.0118587	79.148	VDALESK(1)LK	2	-1.7869	3	1.358	0.855	1.514		0.273		1.368
B9DHD7	289	K	Vesicle-associated protein 2-2	PVA22	1	0.00388085	55.724	DVVQLQK(1)TDGQNVR	2	0.62103	1	0.957		1.043				1.09
B9DHD7	311	K	Vesicle-associated protein 2-2	PVA22	1	0.0493226	63.419	DIEEMK(1)LK	2	1.1231	1	0.958	1.245	0.765	1.031			0.815	0.40752
C0LGG9	658	K	Probable LRR receptor-like serine/threonine-protein kinase At1g53440	At1g53440	1	0.000363433	60.55	GLDLQTGSFTLK(1)QIK	2	-0.55613	2		1.32	0.661	0.999	1.02		0.629
C0LGN2	774	K	Probable leucine-rich repeat receptor-like serine/threonine-protein kinase At3g14840	LRR-RLK	1	0.00631062	57.59	QK(1)ICVGIAR	3	-0.63866	2	0.76	1.314	0.859	1.251	0.816		1.017	0.96252
C0LGN2	821	K	Probable leucine-rich repeat receptor-like serine/threonine-protein kinase At3g14840	LRR-RLK	1	2.00289e-06	83.666	ISDFGLAK(1)LDEEENTHISTR	4	1.6244	2	0.543	0.665			1.792
C0LGN2	963	K	Probable leucine-rich repeat receptor-like serine/threonine-protein kinase At3g14840	LRR-RLK	1	1.0782e-06	93.424	LLEASVNNEK(1)DEESVR	3	0.040608	6	0.915	0.537	1.762	1.491	1.225	0.07	2.24	0.060683
C0LGS2	1057	K	Probable LRR receptor-like serine/threonine-protein kinase At4g36180	At4g36180	1	0.0508685	50.127	WVK(1)K(1)QLQR	3	-3.3272	1			1
C0LGS2	1058	K	Probable LRR receptor-like serine/threonine-protein kinase At4g36180	At4g36180	1	0.0508685	50.127	WVK(1)K(1)QLQR	3	-3.3272	1			1
C0LGT1	314	K	Probable LRR receptor-like serine/threonine-protein kinase At5g10290	At5g10290	1	8.09355e-05	93.345	GVLPDNTK(1)VAVK	3	0.92506	5	0.546		0.765	2.034	0.655		2.563
C0SV51	75	K	Calmodulin-binding protein 60 C	CBP60C	1	0.0467361	51.066	ALAK(1)LGPAR	2	0.071751	1	1.497	0.657	1.582	0.628	0.636		1.026	0.96886
C0Z286	21	K	AT5G01010 protein	TOPTELOMERE.1	1	6.51945e-06	76.301	AFLASYYDK(1)YPFSPLSDDVSR	3	-0.39503	5	1.246	0.736	1.314	0.814	0.889		1.074	0.85694
F4HPH5	14	K	MATE efflux family protein	At1g33110	1	0.00253162	44.511	AGGGGELTAALLK(1)K	2	2.1448	1		1
F4HQ17	354	K	LEAF RUST 10 DISEASE-RESISTANCE LOCUS RECEPTOR-LIKE PROTEIN KINASE-like 1.4	LRK10L-1.4	1	0.0102152	40.968	ELGDGGFGTVYYGVLK(1)DGR	3	-0.41378	1			1
F4HQ84	725	K	Sec34-like family protein	At1g73430	1	0.007675	44.612	MK(1)LYLQNPSTR	3	0.6029	1	1.297	0.103			1.601
F4HQD5	474	K	Heat shock protein 70 (Hsp 70) family protein	Hsp70-15	1	2.98602e-05	78.326	ISTYTIGPFQSSK(1)GER	3	-1.2129	5	0.534	0.548		1.948	0.97		3.601
F4HQD5	259	K	Heat shock protein 70 (Hsp 70) family protein	Hsp70-15	1	0.000242938	78.324	IDVSQNAK(1)ASLR	3	0.72229	10	0.864	1.765	1.022	1.412	0.895	0.041	0.926	0.86092
F4HQD5	385	K	Heat shock protein 70 (Hsp 70) family protein	Hsp70-15	1	3.31822e-08	107.74	GCALQCAILSPTFK(1)VR	3	-1.293	5	0.526	0.713		1.639	1.122		2.646
F4HQD5	61	K	Heat shock protein 70 (Hsp 70) family protein	Hsp70-15	1	2.09622e-05	65.184	FIGTAGAASTMMNPK(1)NSISQIK	3	-0.18939	1		1.351	0.946		0.703		0.7
F4HRT5	407	K	Protein CROWDED NUCLEI 1	CRWN1	0.998328	0.0326991	47.082	K(0.001)LEK(0.001)HK(0.998)EK	3	1.0434	3		1.886	2.098	0.01	0.006		0.559
F4HS98	1271	K	Tetratricopeptide repeat (TPR)-like superfamily protein	At1g01320	1	2.7008e-16	121.21	K(1)NVEADIDNPLFQNATQQNDK	3	-2.4711	2			1.02	1.119	0.861
F4HU77	55	K	Arsenical pump-driving ATPase	At1g01910	1	0.00432325	40.278	LLQFPATLEK(1)GLSK	3	-0.35274	1					1
F4HU93	147	K	Ascorbate peroxidase 1	APX1	1	6.65035e-19	128.98	DVFAK(1)QMGLSDKDIVALSGAHTLGR	4	0.97274	9	1.135	1.033	1.274	0.854	0.705		0.982	0.9347
F4HU93	18	K	Ascorbate peroxidase 1	APX1	1	0.0515272	49.933	K(1)AVEK(1)CRR	2	0.089079	1	1.999	0.332	1.364	0.723	0.581		0.895	0.90384
F4HU93	13	K	Ascorbate peroxidase 1	APX1	1	0.0169338	64.64	NYPTVSEDYK(1)K	2	1.0198	1	1.32		1.242	0.439			0.637
F4HU93	14	K	Ascorbate peroxidase 1	APX1	1	0.0515272	49.933	K(1)AVEK(1)CRR	2	0.089079	1	1.999	0.332	1.364	0.723	0.581		0.895	0.90384
F4HVV7	2054	K	Transcription regulator	At1g02080	1	4.88226e-05	74.987	LLTVNGQK(1)GWPYVQR	3	1.5998	1		0.607	1.112		1.281		1.832
F4HX35	70	K	Autophagy-related protein	ATG8C	1	0.0493394	79.713	IK(1)LSAEK	2	0.4901	1	1.48	0.396	1.071	0.889	1.163		1.045	0.94604
F4HXD2	334	K	Aldehyde dehydrogenase 10A8	ALDH10A8	1	0.0355043	42.031	LGPVVSK(1)GQYEK	2	0.03304	1
F4HXD2	342	K	Aldehyde dehydrogenase 10A8	ALDH10A8	1	0.00680309	90.15	ILK(1)FISTAK	2	0.44943	3	1.54		1.157	0.903	0.399		0.669
F4HXG4	170	K	Sec14p-like phosphatidylinositol transfer family protein	At1g75170	1	7.08929e-08	95.205	ALLQYNYEEFSK(1)QMNQDDVK	3	0.72667	4	1.004	1.004	0.93	1.242	0.821		1.082	0.6516
F4HXV6	302	K	Nuclear pore complex protein NUP155	NUP155	1	9.28965e-05	85.554	NLLNQK(1)DLSQGNR	2	0.032445	1	1.3	0.929	1.159	0.43	1.181		0.713	0.5159
F4I116	993	K	Leucine--tRNA ligase, cytoplasmic	At1g09620	1	0.023826	99.139	NLK(1)AIQK	2	0.0041284	1	0.853	1.456	1.724	1.261	0.582	0.122	1.293	0.46772
F4I116	812	K	Leucine--tRNA ligase, cytoplasmic	At1g09620	1	0.00616057	87.181	AYK(1)DCLFR	3	0.57771	6	0.88	0.149	1.954	1.616	0.4		3.469	0.087477
F4I1B4	144	K	Phytochrome-associated protein phosphatase type 2C	PAPP2C	1	0.0060034	49.025	K(1)LWIANVGDSR	3	1.1067	1	0.712	1.337	0.977	0.945	1.03		0.938	0.85796
F4I1B4	111	K	Phytochrome-associated protein phosphatase type 2C	PAPP2C	1	0.0199701	88.37	SIAK(1)AYEK	2	0.89607	4	0.934	0.722	1.893		0.451		2.286
F4I1C1	70	K	General regulatory factor 10	GRF10	1	0.000939343	79.492	ILSSIEQK(1)EESK	3	0.23464	4	1.307	0.382	1.422	1.53	0.358		1.748	0.30786
F4I1C1	7	K	General regulatory factor 10	GRF10	1	0.0273174	42.287	EK(1)QVYLAK	3	2.0793	1	1.182	1.086	0.937		0.796		0.826
F4I1C1	51	K	General regulatory factor 10	GRF10	1	0.000350943	67.234	NLVSVGYK(1)NVIGAR	2	-0.14641	4	0.896	1.824	0.484	1.09	0.706		0.579	0.4098
F4I1C1	143	K	General regulatory factor 10	GRF10	1	1.63635e-08	140.82	K(1)EAADQSLEAYK	2	-0.22614	3	0.924	0.464	1.423	0.636	1.553		1.483	0.5383
F4I233	326	K	Leucine-rich repeat protein kinase family protein	At1g63430	1	0.0417935	76.064	STLIIPWK(1)K	2	-0.46637	2	1.018	0.3	1.682				2.552
F4I3M3	75	K	Kinase with tetratricopeptide repeat domain-containing protein	BSK7	1	0.0127998	47.96	APNVVYK(1)GK	3	1.1187	2			1.488	0.685	0.828
F4I3M3	105	K	Kinase with tetratricopeptide repeat domain-containing protein	BSK7	1	0.000154719	81.565	QFLEEAK(1)AVGQLR	2	2.8725	2	1.303		1.008	1.119	0.57		0.816
F4I403	322	K	12-oxophytodienoate reductase 1	OPR1	1	0.00075631	57.414	AFK(1)GTFISAGGFTR	3	1.176	1	1.291	0.666	1.104		0.939		1.128
F4I4Y5	564	K	P-loop containing nucleoside triphosphate hydrolases superfamily protein	At1g50140	1	0.0102799	64.841	LFK(1)K(1)QLGEDR	3	-3.5237	1	0.948	1.052
F4I4Y5	565	K	P-loop containing nucleoside triphosphate hydrolases superfamily protein	At1g50140	1	0.0102799	64.841	LFK(1)K(1)QLGEDR	3	-3.5237	1	0.948	1.052
F4I4Z2	197	K	Alanine--tRNA ligase	ALATS	1	6.41117e-05	58.564	IYATYFGGDEK(1)AGLQPDNEAR	3	0.28893	1	0.666	1.5		1.672	0.162		1.544
F4I4Z2	789	K	Alanine--tRNA ligase	ALATS	1	4.11392e-08	117.7	AFALLSEEGIAK(1)GIR	2	-0.17044	10	1.304	1.649	0.785	1.349	0.856	0.057	0.723	0.3411
F4I4Z2	887	K	Alanine--tRNA ligase	ALATS	1	0.000190732	73.928	SVK(1)LATEAAESAASDGK	2	-0.44582	3	1.35	0.924		1.62	0.105		1.425
F4I4Z2	684	K	Alanine--tRNA ligase	ALATS	1	0.000363433	60.55	FDFSHGK(1)PVDPEDLR	3	0.025707	2	0.93	1.096	0.974				0.962
F4I5C0	99	K	Ubiquitin-conjugating enzyme 28	UBC28	1	1.29525e-10	73.753	VFHPNVNSNGSICLDILK(1)EQWSPALTISK	4	0.7004	1				1
F4I5C0	11	K	Ubiquitin-conjugating enzyme 28	UBC28	1	0.0404012	85.359	ELK(1)DLQK	2	0.029215	1	1.137	0.34	1.636	0.782	1.104		1.637	0.50504
F4I5C0	153	K	Ubiquitin-conjugating enzyme 28	UBC28	1	0.03605	55.112	SWTQK(1)YAMG	2	0.30799	2	1.228		0.809	1.41	1.53	0.022	0.904
F4I6V2	586	K	Ran BP2/NZF zinc finger-like superfamily protein	At1g70650	1	5.24605e-05	60.561	LAQPLEGNEEGRTDPK(1)GLVVK	4	0.39148	3	0.457	1.267	1.225	1.051			1.32	0.5738
F4I6V2	570	K	Ran BP2/NZF zinc finger-like superfamily protein	At1g70650	1	0.00684629	40.278	K(1)LAQPLEGNEEGR	3	-0.016818	1					1.966	0.034
F4I6V2	508	K	Ran BP2/NZF zinc finger-like superfamily protein	At1g70650	1	2.47115e-05	80.507	LFCGK(1)DYPESPPTVR	3	-0.67249	5	0.61	1.5	0.389	1.33	1.171		0.815	0.79124
F4I6W3	383	K	Phosphoglucomutase/phosphomannomutase family protein	PGM2	1	0.00088252	54.898	NLGLK(1)FFEVPTGWK	3	1.4504	1		0.747	1.063	1.16	1.029		1.488
F4I7I0	92	K	Alanine aminotransferase 1, mitochondrial	ALAAT1	1	0.00784425	43.592	GEIVNIAQK(1)LQEDLK	3	0.32353	1	1.162	0.838
F4I7I0	180	K	Alanine aminotransferase 1, mitochondrial	ALAAT1	1	8.79135e-06	81.632	ATGAYSHSQGIK(1)GLR	3	4.3446	2	1.592	0.404		0.986	1.018		0.988
F4I7I0	478	K	Alanine aminotransferase 1, mitochondrial	ALAAT1	1	7.45549e-05	67.646	AIAAAEAEK(1)TAPDNFYCK	3	-0.29103	3	1.557	0.801	0.611	1.031			0.696	0.49478
F4I8F7	216	K	Senescence associated gene 18	SAG18	1	0.0233985	46.462	ISLYK(1)TWK	3	-0.38334	2	0.944	0.675	1.206	1.139	1.037		1.448	0.120099
F4I962	1073	K	SIN3-like 3	SNL3	1	0.00358492	52.576	ILSAK(1)VNSSSPEGK	2	0.16944	1			1
F4I9D5	338	K	Leucine-rich repeat protein kinase family protein	FEI1	1	0.00234245	64.82	ILK(1)LNEGFDR	2	2.5237	2	1.563	0.685	0.787	1.124	0.841		0.85	0.75438
F4IBB3	258	K	Phosphoglycerate mutase family protein	At1g58280	1	0.00624533	82.426	K(1)FVNCELR	3	1.6146	2		1.037	1.244	1.774	0.82	0.125	1.455
F4IBY7	53	K	B-box zinc finger family protein	STO	1	8.85525e-05	90.697	LHLNSLSTK(1)FPR	3	0.6282	8	1.446	1.026	0.942	0.599	0.987		0.623	0.22814
F4ICX9	371	K	TSK-associating protein 1	TSA1	1	3.83265e-07	89.484	QLNDFTEGSADDEQSAK(1)R	3	-0.22858	4	1.018	1.705	0.599	0.641	1.038		0.455	0.163997
F4ICX9	274	K	TSK-associating protein 1	TSA1	1	0.00358969	62.162	EFEAASK(1)GLEQLR	2	-0.090538	1	1.286	0.601	1.339	1.217	0.556		1.355	0.43776
F4ICX9	196	K	TSK-associating protein 1	TSA1	1	0.00238431	59.227	EFEAATK(1)ELEQLK	2	2.6291	2	1.322	1.296	0.35	0.865	1.167		0.464	0.112701
F4ICX9	351	K	TSK-associating protein 1	TSA1	1	0.0192268	54.198	EFEAATK(1)DLK	2	1.8341	1	1.762	0.885	1.252	1.093	0.827	0.182	0.886	0.767
F4ICX9	220	K	TSK-associating protein 1	TSA1	1	0.00687565	58.592	K(1)SMLEAIER	3	0.27504	2	0.858	1.778	0.607	0.414	1.343		0.387	0.22792
F4ICX9	430	K	TSK-associating protein 1	TSA1	1	0.0012538	55.776	EFEAAIGGLK(1)QIK	3	-0.4731	1	1.108	2.16	0.279	0.452			0.224	0.140356
F4IDP2	141	K	4-hydroxyphenylpyruvate dioxygenase	PDS1	1	5.36214e-09	62.213	FLFTAPYSPSLSAGEIK(1)PTTTASIPSFDHGSCR	4	0.31954	2		1.164		1.142	0.694		0.981
F4IDS7	452	K	Zinc ion binding protein	At1g12470	1	0.0220226	64.82	LDNLSK(1)DDK	2	1.2819	1	1.77		1.189		0.813	0.228	0.672
F4IEC7	247	K	CTC-interacting domain 11	CID11	1	2.34546e-06	84.653	VLPSK(1)TAIAPVNPTFLPR	3	1.0537	4	1.278	0.513		1.173	1.037		1.31
F4IF83	9	K	Rad23 UV excision repair protein family	RAD23B	1	0.00250952	63.624	TLK(1)GSHFEIR	3	0.40248	3	1.36	0.519	1.121				1.193
F4IF83	54	K	Rad23 UV excision repair protein family	RAD23B	1	0.0013088	90.793	VLK(1)DETSLVENK	2	-0.52444	3	0.449	0.31	1.9	1.341			4.27	0.049863
F4IFM7	403	K	Synaptotagmin A	SYTA	1	4.53945e-08	110.25	TLDGGEDGQPPDK(1)YR	3	-0.091539	5	0.582	2.327	0.569	1.069	0.453		0.563	0.5563
F4IFM7	98	K	Synaptotagmin A	SYTA	1	0.00535257	57.034	NIAK(1)PIIEEQIPK	2	-1.2834	4	0.568		1.426	1.72	1.174	0.111	2.769
F4IFM7	138	K	Synaptotagmin A	SYTA	1	2.59486e-05	79.317	VYLTDEK(1)ELIMEPCLK	3	-0.62497	8	1.332	1.322	1.016	1.194	0.912	0.223	0.833	0.13042
F4IFM7	253	K	Synaptotagmin A	SYTA	1	0.00272598	47.037	TLVVPILDPAK(1)AFR	3	1.0576	1	1.535	0.535	0.587	0.917	1.425		0.727	0.64474
F4IFM7	504	K	Synaptotagmin A	SYTA	1	1.75567e-05	99.927	EK(1)LHVEVLSTSSR	3	0.7444	8	1.334	2.348	0.731	0.35	1.185	0.052	0.294	0.13834
F4IFQ0	266	K	Serine/threonine-protein phosphatase	BSL3	1	0.000142301	65.022	RPLADVWALDTAAK(1)PYEWR	3	-1.4789	1			0.795	1.205
F4IFZ9	580	K	Delta-1-pyrroline-5-carboxylate synthase	P5CS1	1	0.000472631	75.739	ASK(1)ILNIPEAR	3	-0.68629	2	0.563		0.798	1.639			2.164
F4IFZ9	29	K	Delta-1-pyrroline-5-carboxylate synthase	P5CS1	1	0.000306892	95.477	VGTAVVTGK(1)GGR	2	-0.40496	5	1.287	0.67	1.39	0.828	0.825		1.133	0.78408
F4IGE9	42	K	LURP-one-like protein (DUF567)	LURP1	1	2.77663e-07	91.518	ITDGNFVITSADGK(1)LLFK	3	0.078848	5	0.465	0.315	1.854	1.288	1.079		4.028	0.056317
F4IGE9	11	K	LURP-one-like protein (DUF567)	LURP1	1	0.000778329	43.349	MQQPCVIVGSK(1)YCSPNPVGLAIVR	3	-1.0168	1			0.883		1.117
F4IGE9	57	K	LURP-one-like protein (DUF567)	LURP1	0.999995	0.00341426	55.776	VKDPLFSLHGK(1)R	3	-1.9876	1
F4IGE9	122	K	LURP-one-like protein (DUF567)	LURP1	1	0.00016548	63.691	LEVFLANNVEEK(1)ICDFK	3	2.8251	1					1
F4IGE9	100	K	LURP-one-like protein (DUF567)	LURP1	1	0.000991839	70.197	GGSTEEGALLYTVK(1)R	2	0.97073	2	0.537			1.463			2.724
F4IGE9	48	K	LURP-one-like protein (DUF567)	LURP1	1	0.00218864	55.258	VK(1)DPLFSLHGK	3	2.0762	1	0.324	0.965	1.629	1.205	0.877		2.199	0.182104
F4IGR5	73	K	60S acidic ribosomal protein family	At2g27720	1	8.47414e-22	104.88	EK(1)LASVPSGGGGGVAVASATSGGGGGGGAPAAESK	3	0.13918	3	0.844	1.362	1.336	1.632	0.792	0.034	1.345	0.32976
F4IH73	129	K	Ribosomal RNA small subunit methyltransferase G	At2g45990	1	0.000157276	60.764	VRDDWINK(1)DLTTWIGANR	4	0.66087	2	0.761	1.302	1.194		0.743		1.158
F4IHT0	114	K	Pleckstrin homology (PH) and lipid-binding START domains-containing protein	At2g28320	1	0.00903408	42.061	WINLIK(1)EAALK	3	-2.8235	1		0.655		1.345			2.053
F4II65	181	K	TGF-beta receptor interacting protein 1	TRIP-1	1	0.000159409	102.53	IWDAETGK(1)LLK	2	-0.69849	7	0.776	1.059		1.016	1.149		1.107
F4III4	55	K	MALE GAMETOPHYTE DEFECTIVE 1	MGP1	1	0.0411204	52.482	GVFFDIK(1)NK	2	-2.036	1		1
F4IIK4	708	K	Related to KPC1	RKP	1	1.4881e-27	122.81	SSHVAAECSAGSFSEEIDDK(1)PSTSNQSDPDFGYRPVR	5	-1.9088	3		1.328	1.362	1.673	0.543	0.093	1.143
F4IKM1	55	K	Tropinone reductase homolog At2g29340	At2g29340	1	0.00963734	42.976	LNQSLSEWEK(1)K	3	0.097049	1	0.873		1.032	1.095			1.218
F4IM00	398	K	DNA polymerase delta small subunit	POLD2	1	0.00183403	58.592	LIK(1)GSEGQLVR	3	-2.5305	1	0.988		1.004	1.008			1.018
F4IN38	40	K	Serine/threonine-protein phosphatase	PP2A-3	1	1.21018e-08	127.18	AK(1)EILMDESNVQPVK	2	-0.72924	21	1.053	2.009	0.607	1.264		0.067	0.611	0.4125
F4INS6	25	K	Aldehyde dehydrogenase 11A3	ALDH11A3	1	0.000202872	80.746	YYADGEWK(1)TSSSGK	3	-0.13437	6	0.739	1.659	0.545	1.057			0.668	0.52854
F4INS6	83	K	Aldehyde dehydrogenase 11A3	ALDH11A3	1	1.55007e-05	110.38	RAELLHK(1)AAAILK	3	0.57733	18	1.353		1.885	0.93	0.779	0.054	1.04
F4INS6	108	K	Aldehyde dehydrogenase 11A3	ALDH11A3	0.959212	8.22099e-05	75.764	EIAK(0.041)PAK(0.959)DSVTEVVR	3	0.42385	3	1.073	1.409	0.638	0.88			0.612	0.145337
F4INS6	31	K	Aldehyde dehydrogenase 11A3	ALDH11A3	1	2.08281e-07	105.89	TSSSGK(1)SVAIMNPATR	3	0.32635	16	1.079	1.743	0.738	0.713	0.727		0.514	0.2873
F4INU4	382	K	Phototropic-responsive NPH3 family protein	RPT2	1	6.37498e-05	108.56	EK(1)VCSSMDPLK	2	-0.87915	40	0.548	0.168	2.147	2.752	0.366	0.02	6.842	0.027957
F4INU4	455	K	Phototropic-responsive NPH3 family protein	RPT2	1	0.000195477	61.957	SQLQADTTLAK(1)ENEALR	3	0.14912	1		1.683	0.832	1.493	0.977	0.016	0.691
F4INU4	442	K	Phototropic-responsive NPH3 family protein	RPT2	1	0.000140636	88.021	AVVVLPEALK(1)TR	2	-0.20594	8	0.567	0.142	2.398	1.147	0.746		5	0.164944
F4INU4	297	K	Phototropic-responsive NPH3 family protein	RPT2	1	0.00482334	53.237	IISAFVEK(1)EK	2	1.5852	3	0.279		1.372	1.503	0.845		5.152
F4INU4	195	K	Phototropic-responsive NPH3 family protein	RPT2	1	2.80074e-07	107.82	GVK(1)YSDPGDNESDER	3	-0.36362	4	0.306	1.218	0.79	1.515	1.172		1.512	0.57168
F4IP53	53	K	General regulatory factor 9	GRF9	1	2.39794e-06	115.68	NLLSVGYK(1)NVIGSR	3	-1.6675	6	0.91	0.436	1.028	1.794	0.832		2.097	0.24298
F4IP53	72	K	General regulatory factor 9	GRF9	1	7.51798e-06	122.33	IFSSIEQK(1)EAVK	3	0.039391	11	1.082	0.914	0.968	1.329	0.707		1.151	0.52858
F4IP53	165	K	General regulatory factor 9	GRF9	1	1.4245e-05	72.359	AYEIATTAAEAK(1)LPPTHPIR	3	1.0931	4	0.694		1.031	2.076	0.199		2.238
F4IP53	76	K	General regulatory factor 9	GRF9	1	0.00270353	71.153	EAVK(1)GNDVNVK	2	-1.0443	2	1.366	0.716	2.267	0.911	0.631	0.109	1.526	0.54188
F4IP53	199	K	General regulatory factor 9	GRF9	1	1.98807e-31	152.48	ACHLAK(1)QAFDEAISELDTLNEESYK	4	-1.2196	1				1.206	0.794
F4IP53	153	K	General regulatory factor 9	GRF9	1	3.37039e-11	109.65	EAADQSLK(1)AYEIATTAAEAK	3	1.5028	6	0.594		1.146	1.179	1.08		1.957
F4IPT2	290	K	Pleckstrin homology (PH) domain-containing protein	SWAP70	0.998223	0.0065603	47.774	LK(0.002)ELEEK(0.998)TFTLSK	3	-0.66107	2			1.006	0.994
F4IS06	53	K	Cation exchanger 1	CAX1	1	0.0124157	58.917	VIQK(1)VPYK	3	0.34573	5	1.369	1.386	1.238	1.103	0.842	0.063	0.85	0.093164
F4ISU2	565	K	Early endosome antigen	At2g32240	1	0.00303843	40.493	QK(1)ASELELSLTQSSAR	3	1.411	1	1.105	0.528	1.433	1.153	0.78		1.584	0.27562
F4ITK6	286	K	Zinc finger (C3HC4-type RING finger) family protein	BRIZ2	1	5.16682e-22	169.64	TDGK(1)LVELNSHGSLSK(1)DGCGSCEYSDSGMTDALLNSK	4	-1.1027	21	1.256	0.519	0.866	1.507	0.852		1.337	0.60272
F4ITK6	298	K	Zinc finger (C3HC4-type RING finger) family protein	BRIZ2	1	8.92655e-15	85.004	TDGK(1)LVELNSHGSLSK(1)DGCGSCEYSDSGMTDALLNSK	4	-1.1027	5	1.305	0.756		0.88	1.059		0.854
F4ITK6	282	K	Zinc finger (C3HC4-type RING finger) family protein	BRIZ2	1	2.01783e-08	98.804	LIQSK(1)TDGK(1)LVELNSHGSLSK	3	0.7165	12	0.898	0.943	1.245	1.021	0.893		1.231	0.20394
F4IV84	4	K	RPM1-interacting protein 4 (RIN4) family protein	At2g04410	1	0.00438136	80.787	ADK(1)GRPLPK	2	0.71466	1	1.522	0.803	1.367	0.549	0.758		0.824	0.74334
F4IVN6	22	K	Calmodulin 5	CAM5	1	4.94082e-12	138.91	EAFSLFDK(1)DGDGCITTK(1)ELGTVMR	4	0.48625	11	1.091	1.102	0.734	1.307	0.767		0.931	0.83496
F4IVN6	87	K	Calmodulin 5	CAM5	1	9.40322e-17	172.76	DTDSEEELK(1)EAFR	3	0.38256	13	1.963	0.832	0.757	0.883	0.565		0.587	0.41694
F4IVN6	95	K	Calmodulin 5	CAM5	1	1.67384e-13	146.3	VFDK(1)DQNGFISAAELR	2	-1.2016	10	0.681	1.269	0.815	1.188	1.047		1.027	0.94626
F4IVN6	78	K	Calmodulin 5	CAM5	1	1.5981e-06	97.235	MK(1)DTDSEEELKEAFR	3	-1.4101	12	0.567	1.988	0.618	1.834	0.849	0.145	0.96	0.96108
F4IVN6	31	K	Calmodulin 5	CAM5	1	3.23385e-64	220.13	EAFSLFDKDGDGCITTK(1)ELGTVMR	3	-0.59802	17	1.09	0.77	1.488	1.189	1.397	0.068	1.439	0.2031
F4IVT2	60	K	MOS4-associated complex 3B	MAC3B	1	0.0442776	66.27	TGEIIK(1)PK	2	0.58419	3	0.8	0.286	1.744	1.071	1.099		2.592	0.177941
F4IWI5	234	K	N-terminal nucleophile aminohydrolases (Ntn hydrolases) superfamily protein	PBB1	1	0.00127758	71.806	TYVSSK(1)GYSFTK	2	-0.98423	6	1.283	0.513	1.36	0.886	0.958		1.251	0.66804
F4IX23	616	K	Metal ion-binding protein	At3g62010	1	0.0108783	64.711	VPITDGK(1)APK	2	0.65971	4	0.991	0.902	1.378	0.83	0.625	1.275	1.166	0.62764
F4IX90	468	K	Phosphoinositide phospholipase C	PLC2	1	1.00814e-05	98.942	VGIAGVPGDTVMK(1)K	3	-0.31867	34	1.207	3.075	0.645	0.556	0.45	0.067	0.28	0.24122
F4IX90	328	K	Phosphoinositide phospholipase C	PLC2	0.822332	1.26117e-10	104.88	HLIAIHAGK(0.178)PK(0.822)GGITECLK	4	-0.55239	3	0.528	0.399	1.194	1.88			3.316	0.091437
F4IX90	266	K	Phosphoinositide phospholipase C	PLC2	1	1.64173e-09	138.24	GK(1)DLGDEEVWGR	2	-0.036353	10	0.987	0.676	0.917	1.957	1.411	0.052	1.728	0.38066
F4IX90	264	K	Phosphoinositide phospholipase C	PLC2	1	0.0044839	96.948	DVEVVQK(1)GK	2	-0.15969	5	1.394		1.115	1.166		0.324	0.818
F4IX90	257	K	Phosphoinositide phospholipase C	PLC2	1	0.00197778	94.309	EGK(1)DVEVVQK	2	0.13639	7	1.456	0.381	1.962		0.719	0.482	2.136
F4IXW2	1734	K	Brefeldin A-inhibited guanine nucleotide-exchange protein 5	BIG5	1	0.00987118	82.75	AQLK(1)PLLQQ	2	0.63352	5	1.284	0.835	0.794	1.177	0.91		0.93	0.8254
F4IZC5	67	K	Staphylococcal-like nuclease CAN1	CAN1	1	0.0395985	44.349	ILEAWK(1)QAK	2	3.4421	1					1.425	0.575
F4J0D8	332	K	V-type proton ATPase subunit	At3g28715	1	5.92394e-13	145.52	NLMWISECVAQNQK(1)SR	2	-1.3924	14	1.434	1.038	0.703	1.157	0.668		0.752	0.41658
F4J0N1	46	K	SNF1-related protein kinase 2.2	SNRK2.2	1	0.0141491	46.39	VTK(1)ELVAVK	3	1.6532	1		0.784			1.216
F4J0W4	189	K	Mitochondrial Rho GTPase 2	MIRO2	0.998758	6.77598e-08	95.205	AVLHPTFPLFDQEK(0.999)QCLK(0.001)PR	4	0.0078792	3	1.086		0.981	0.933			0.881
F4J0Y1	149	K	Protein kinase superfamily protein	ATMRK1	1	1.95515e-07	85.737	LDHPNVTK(1)FIGASMGTSDLR	3	1.571	5	0.84	0.73	1.371	1.621	0.438		1.906	0.034964
F4J0Y1	227	K	Protein kinase superfamily protein	ATMRK1	1	3.23066e-09	138.24	GLSYLHSK(1)AIVHR	3	0.74745	13	0.633	0.937	0.858	2.171	0.4		1.929	0.39216
F4J0Y1	208	K	Protein kinase superfamily protein	ATMRK1	1	8.32037e-17	152.68	LPIK(1)DVIQLALDLAR	2	1.7809	7	0.463	0.361	0.173	2.343	1.661		3.053	0.51758
F4J110	604	K	Transducin family protein / WD-40 repeat family protein	SEC31B	1	0.000588086	71.153	YLK(1)TSSAPYMK	2	0.26163	9	0.807	1.261	1.176	1.011	0.746		1.058	0.82838
F4J1V2	53	K	DNAJ homologue 3	J3	1	0.000201825	66.809	FK(1)ELAQAYEVLSDPEKR	3	1.0891	1			1
F4J1V2	310	K	DNAJ homologue 3	J3	1	0.00493462	50.897	SNPGEVVK(1)PDSYK	3	-0.2237	2	0.65	1.025	1.325				1.582
F4J1Y2	680	K	Uncharacterized protein	CEF	1	0.00820962	48.284	LLQPADK(1)TLR	3	1.0634	2		1.562		0.885	0.553		0.567
F4J2B4	255	K	Proteasome component (PCI) domain protein	At3g02200	1	0.000926885	66.023	DAK(1)YAPVYQLLK	2	-0.022111	4	0.967	1.021			1.012
F4J447	225	K	Alpha/beta-Hydrolases superfamily protein	At3g23600	1	1.07044e-07	97.095	AAEEAHK(1)EMLDWFVTYIK	3	-0.21283	1		0.764	0.442	1.793			1.463
F4J447	218	K	Alpha/beta-Hydrolases superfamily protein	At3g23600	1	0.000231026	58.246	YNIDEPEAVK(1)AAEEAHK	3	-0.37204	2	0.445	2.205	0.415	0.936			0.51	0.55248
F4J4V4	385	K	Ankyrin repeat family protein	TPR10	1	2.1863e-06	91.616	LGQAEHALSDAK(1)ACR	3	1.309	3	0.909	0.928	1.494	0.886	0.784		1.296	0.53606
F4J556	188	K	TRAF-like family protein	At3g17380	1	0.00647837	42.314	LDK(1)ESYDSNAFFAGDR	3	-0.036632	1
F4J5V3	392	K	RHOMBOID-like protein 15	RBL15	1	1.93137e-07	94.281	VAASEEQIQK(1)LVAMGFDR	3	-0.57228	7	1.482	1.053	0.526	0.978	1.874	0.088	0.593	0.23986
F4J661	216	K	Major facilitator superfamily protein	At3g05165	1	2.42715e-10	148.28	LSK(1)EVESSLHR	2	0.016314	19	3.168	0.281	1.48	0.638	0.36	0.074	0.614	0.70132
F4J6Z1	154	K	Ubiquitin E2 variant 1D-4	UEV1D-4	1	0.00319374	86.898	K(1)LVQPPEGTCF	2	-0.65326	4	0.842	1.034	1.585	0.409	1.13		1.063	0.93014
F4J7I2	296	K	Ubiquitin-specific protease 13	UBP13	1	0.00288802	67.234	MK(1)GTVVEGTIQK	2	-0.54573	2	1.011	0.434	0.929	2.229	0.396		2.185	0.35164
F4J7I2	506	K	Ubiquitin-specific protease 13	UBP13	1	7.96001e-11	80.733	ALEEQYGGEEELPQNNPGFNNPPFK(1)FTK	3	-0.36649	3	0.763	0.388	1.436	1.799	0.613		2.811	0.057377
F4J7I2	509	K	Ubiquitin-specific protease 13	UBP13	1	4.19728e-05	91.62	FTK(1)YSNAYMLVYIR	3	-0.36813	5	1.487	0.811	0.957	1.123	0.623		0.905	0.78378
F4J849	457	K	Monodehydroascorbate reductase 1	MDAR1	1	2.73907e-11	107.09	ARPSAESLDELVK(1)QGISFAAK	4	-0.046111	4	1.078		1.272	0.994	0.656		1.051
F4J849	167	K	Monodehydroascorbate reductase 1	MDAR1	1	0.00112094	77.185	LTDFGVK(1)GADSK	2	-1.9199	4			1.595	0.954	0.451
F4J849	115	K	Monodehydroascorbate reductase 1	MDAR1	1	0.00286537	76.679	LLPESYK(1)QK	3	-0.10497	3	1.024	1.779	0.744	0.845	1.579	0.028	0.567	0.25202
F4J849	301	K	Monodehydroascorbate reductase 1	MDAR1	1	3.52799e-05	72.187	PLTSLFK(1)GQVEEDK	3	-0.33527	4	1.027	1.507	0.778		0.687		0.614
F4J849	277	K	Monodehydroascorbate reductase 1	MDAR1	1	0.00481253	122.44	EVQLK(1)DGR	2	1.3822	7	1.807	0.738	1.889	0.57	0.827	0.168	0.966	0.9642
F4J8J7	109	K	Adenine nucleotide alpha hydrolases-like superfamily protein	At3g11930	1	2.1767e-05	88.282	K(1)AQQETSAALLSR	3	0.31357	4	0.718		1.049	1.551	0.682		1.811
F4J8J7	17	K	Adenine nucleotide alpha hydrolases-like superfamily protein	At3g11930	1	1.65154e-14	89.145	AEEQAATAMETSAVEK(1)QPETTTEAEAPSLTTK	3	0.43605	1	1.188	0.887	0.902	1.023			0.928	0.68924
F4J9A0	634	K	Nodulin/glutamine synthase-like protein	NodGS	1	0.000278244	84.882	K(1)QGLLATFVPK	3	1.343	3	0.79	1.312	0.735	0.947	1.216		0.8	0.5337
F4J9A0	410	K	Nodulin/glutamine synthase-like protein	NodGS	1	0.000487626	56.514	IK(1)EPDVQEDSSSFVR	3	-1.718	2	1.321		0.609	1.07			0.636
F4JBP8	150	K	Proteasome inhibitor-like protein	At3g53970	0.99537	1.21544e-06	78.976	LVTDLQSEIIDK(0.995)LDGK(0.004)PK(0.001)PVASR	4	0.36704	1	0.936	2.044	0.469	0.823	0.728		0.434	0.28382
F4JC00	77	K	Regulator of chromosome condensation (RCC1) family protein	At3g02510	1	6.69893e-10	121.82	GTLGHQPETK(1)TENIPSR	3	-0.33007	8	1.51	0.599	0.87	1.034	0.987		0.903	0.84528
F4JC86	294	K	Ubiquitin family protein	DDI1	1	0.00437999	143.4	K(1)HQCTIDLK	3	0.85436	8	1.352	0.526	0.821	1.579	0.722		1.278	0.68728
F4JC86	244	K	Ubiquitin family protein	DDI1	1	3.18109e-08	108.14	YK(1)GIAHGVGQTEILGR	3	0.45753	5	0.737	1.1	1.316	1.141	0.706		1.338	0.26378
F4JC86	178	K	Ubiquitin family protein	DDI1	1	1.6402e-08	98.543	QK(1)GIDENWEAALEHNPEGFAR	4	-1.2746	6	1.696	0.265	1.075	1.04	0.924		1.079	0.93178
F4JC86	151	K	Ubiquitin family protein	DDI1	1	3.18151e-17	144.72	QK(1)EEELALLYADPFDVEAQR	3	0.31577	1	1.072			0.928			0.866
F4JC86	351	K	Ubiquitin family protein	DDI1	1	2.46884e-11	111.82	VPNDASSSGATVPSGFTEK(1)K	3	0.47442	7	0.959	1.47	0.645	0.952	0.974		0.657	0.29758
F4JC86	381	K	Ubiquitin family protein	DDI1	1	0.000113216	102.4	IAK(1)LVELGFSR	3	0.98535	7	1.299	0.796	0.919	1.182	0.804		1.003	0.99252
F4JC86	227	K	Ubiquitin family protein	DDI1	1	0.00239359	41.912	AFVDSGAQSTIISK(1)SCAER	3	-1.4289	1	0.724			1.049	1.227		1.449
F4JC97	1263	K	Proteasome activator subunit 4	PA200	1	2.95064e-25	161.91	GNHGSSSFQSMADK(1)SITR	3	0.37024	11	1.602		0.932	1.483	0.872	0.111	0.754
F4JD01	169	K	Proteasome subunit beta type	PBF1	1	5.89049e-10	85.376	SPSPLLLPK(1)QDSNTPLSEAEAVDLVK	3	0.19049	1	1.132	0.964	0.78		1.123		0.744
F4JD01	214	K	Proteasome subunit beta type	PBF1	1	0.000283944	74.78	ADGIK(1)TELMDLR	3	-0.11131	2		2.038	0.31		0.652		0.152
F4JD01	68	K	Proteasome subunit beta type	PBF1	1	0.00271232	42.314	AVLSSSGFQADVK(1)ALQK	3	-0.97461	1	1.406		0.846		0.748		0.602
F4JD59	28	K	Rad23 UV excision repair protein family	RAD23C	1	3.50766e-08	124.25	K(1)NIESVQGADVYPAAK	2	0.011356	3	0.723		1.149	1.128			1.575
F4JD59	51	K	Rad23 UV excision repair protein family	RAD23C	1	2.1225e-08	133.23	QMLIHQGK(1)VLK	2	-0.48187	10	0.76	0.839	1.051	0.676	1.674		1.08	0.77014
F4JD59	54	K	Rad23 UV excision repair protein family	RAD23C	1	0.00155973	75.739	VLK(1)DETTIEENK	2	0.18893	2			1.494	0.58	0.926
F4JDC2	391	K	Evolutionarily conserved C-terminal region 2	ECT2	1	1.35209e-05	102.73	NQK(1)GNLDDSLEVK	2	-0.47409	10	1.303	0.335	1.397	0.966			1.443	0.56448
F4JDC2	582	K	Evolutionarily conserved C-terminal region 2	ECT2	1	3.43267e-07	89.374	EHSSK(1)TCILDDFSFYEVR	3	-0.25499	7	0.854	0.894	0.988	1.397	0.867		1.364	0.26126
F4JDC2	275	K	Evolutionarily conserved C-terminal region 2	ECT2	1	9.98623e-09	77.169	YSDVQRPVSGSGVASSYSK(1)SSTVPSSR	4	-1.3057	4	0.482				1.518
F4JDY4	147	K	Peptidase C78, ubiquitin fold modifier-specific peptidase 1/ 2	At3g48380	1	0.00280706	41.695	LEPVGSVVYEDK(1)SGK	3	0.62786	3		1.427		1.161	1.256	0.157	0.814
F4JE70	159	K	NAD(P)-binding Rossmann-fold superfamily protein	SDR1	1	9.29484e-06	83.54	MCEAFIPLLK(1)LSDSPR	3	0.68365	3			1.331	0.853	0.816
F4JE70	265	K	NAD(P)-binding Rossmann-fold superfamily protein	SDR1	1	1.54898e-05	69.088	TDMNFK(1)TGVLSVEEGASSPVR	3	-1.0634	2	0.826	0.797	1.067	0.409	1.901		0.909	0.84412
F4JE70	211	K	NAD(P)-binding Rossmann-fold superfamily protein	SDR1	1	5.72584e-13	124.29	IDQVINQLLNDFK(1)EGTVK	3	3.8221	1					1
F4JG04	265	K	Tetratricopeptide repeat (TPR)-like superfamily protein	TPR8	1	0.00643571	73.499	YAEAIEK(1)GFK	2	0.22177	3			1.136	1.355	0.509
F4JG04	244	K	Tetratricopeptide repeat (TPR)-like superfamily protein	TPR8	1	9.22674e-07	124.42	SIEIDPNYSK(1)AYSR	3	-0.086909	10	0.483	0.437	1.465	2.078	0.538		3.851	0.050779
F4JHJ0	67	K	HSP20-like chaperones superfamily protein	At4g02450	1	0.000922374	69.92	VNVEESK(1)INIGER	2	-2.998	1			1.197	0.954	0.849
F4JHJ0	29	K	HSP20-like chaperones superfamily protein	At4g02450	1	0.000162041	75.682	DTK(1)VNLDPEGVFDFSAK	3	-0.73335	5	1.589	1.236	0.363	0.812			0.416	0.101842
F4JJ94	35	K	General regulatory factor 1	GRF1	1	0.00282623	50.222	YEEMVEFMEK(1)VAK	3	1.5776	1	0.599			0.923	1.479		1.541
F4JJ94	38	K	General regulatory factor 1	GRF1	1	1.57181e-12	145.69	VAK(1)AVDKDELTVEER	2	0.60573	10	1.144	0.452	0.995	0.666	1.743		1.041	0.94012
F4JJ94	42	K	General regulatory factor 1	GRF1	1	4.93094e-05	103.46	AVDK(1)DELTVEER	2	1.4182	6	1.165		0.991	0.85	0.994		0.79
F4JJ94	77	K	General regulatory factor 1	GRF1	1	1.60095e-13	180.2	IISSIEQK(1)EESR	2	-1.6253	13	1.373	0.609	1.781	1.13	0.995	0.112	1.469	0.4524
F4JJ94	58	K	General regulatory factor 1	GRF1	1	6.58534e-17	170	NLLSVAYK(1)NVIGAR	2	-0.15722	12	1.203	0.815	0.99	1.988	0.952	0.053	1.476	0.46458
F4JJ94	311	K	General regulatory factor 1	GRF1	1	4.72222e-08	115.83	EAAPAAAK(1)PADEQQS	2	1.179	5	1.301	1.252	1.622	0.69	0.909	0.227	0.906	0.82038
F4JJ94	150	K	General regulatory factor 1	GRF1	1	1.93113e-17	195.87	K(1)DAAEHTLTAYK	2	1.3104	13	1.578	0.323	1.927	1.907	0.161	0.104	2.017	0.36664
F4JJY4	103	K	Myosin-4 protein (DUF641)	At4g34080	1	0.0043487	116.05	K(1)FQSEIQNK	2	-0.58763	2	1.095	0.3	1.318	1.097	1.19		1.731	0.34188
F4JKK0	625	K	Probable E3 ubiquitin ligase SUD1	SUD1	1	0.0107995	44.612	DLIDDPVHK(1)HAR	3	-0.80732	1			1.535	0.465
F4JKR7	146	K	RAB GTPase homolog G3A	RABG3A	1	1.64902e-06	84.166	K(1)AADWCASNGNIPYFETSAK	3	0.8357	4	0.625	0.641	0.877	2.132	0.725		2.377	0.3973
F4JL11	8	K	Importin subunit alpha-2	IMPA2	1	0.00882762	47.062	SLRPNAK(1)TEVR	3	0.26184	2	1.074		1.364	0.562			0.897
F4JLJ2	869	K	Non-lysosomal glucosylceramidase	At4g10060	1	1.73841e-10	128.71	QK(1)LVAGDEEEESNLLLR	3	-1.3987	4	0.749	0.779	0.977	1.426	1.069		1.573	0.191279
F4JN17	149	K	Ankyrin repeat-containing protein 2	AKR2	1	0.00413907	55.314	YWNDPEVLK(1)K	3	-1.6063	3			0.929	1.597	0.473
F4JN17	32	K	Ankyrin repeat-containing protein 2	AKR2	1	1.22814e-07	86.575	EMAEQIAK(1)DPAFNQLAEQLQR	3	3.1404	1	0.893	0.996			1.111
F4JN17	296	K	Ankyrin repeat-containing protein 2	AKR2	1	1.21174e-09	132.31	LNSQLEVVK(1)LLEK	3	0.72502	6	1.844	0.759	0.783	1.426	1.061	0.127	0.849	0.7843
F4JN17	300	K	Ankyrin repeat-containing protein 2	AKR2	1	0.0460892	65.246	LLEK(1)DAFL	2	1.0567	1	1.172	1.201	1.032	1.466	1.023	0.106	1.053	0.80086
F4JP88	128	K	Calcineurin B-like protein 1	CBL1	1	2.67762e-10	154.28	IDK(1)LEWSDFVNK	2	2.225	7		0.361	1.726	1.182	0.731		4.028
F4JPJ7	8	K	Plasma membrane ATPase	HA2	1	2.07056e-22	170.11	SSLEDIK(1)NETVDLEK	2	-1.4102	2	0.981	0.454		1.665	0.9		2.321
F4JPJ7	27	K	Plasma membrane ATPase	HA2	1	4.37007e-19	183	IPIEEVFQQLK(1)CSR	3	0.38517	13	0.597	1.137	1.467	1.921	0.857	0.022	1.954	0.143722
F4JPJ7	967	K	Plasma membrane ATPase	HA2	1	3.97822e-06	159.83	GHVESVVK(1)LK	2	-0.41169	10	1.546	0.5	1.953	1.238	0.657	0.106	1.56	0.46154
F4JPJ7	959	K	Plasma membrane ATPase	HA2	1	0.000521853	62.088	ELHTLK(1)GHVESVVK	4	0.48105	2	0.457	0.717	1.615	2.001	0.211		3.08	0.034457
F4JPJ7	449	K	Plasma membrane ATPase	HA2	1	0.000466508	103.91	VLSIIDK(1)YAER	2	-0.98951	2	0.86		1.114	1.026			1.244
F4JPJ7	442	K	Plasma membrane ATPase	HA2	1	0.0534285	91.265	K(1)VLSIIDK	2	-0.50001	1	0.624	0.632	1.744				2.777
F4JPJ7	969	K	Plasma membrane ATPase	HA2	1	5.88629e-19	179.83	LK(1)GLDIETPSHYTV	2	0.80793	7	1.64	0.892	1.52		0.806	0.141	1.201
F4JPJ7	921	K	Plasma membrane ATPase	HA2	1	7.03709e-05	69.188	TLHGLQPK(1)EAVNIFPEK	3	0.64145	4	1.485		0.964	1.074	0.477		0.686
F4JQZ0	163	K	Clathrin adaptor complexes medium subunit family protein	adaptor	1	0.000738954	53.565	LQPIDPAAIFTQGAK(1)R	3	-0.29564	2				1.015	0.985
F4JRV2	12	K	Superoxide dismutase	FSD1	1	0.0001033	84.479	QTLEFHWGK(1)HHR	3	0.12381	5	2.207	0.372		0.421			0.326
F4JRY2	171	K	Proteasome subunit beta type	PBA1	1	2.79346e-13	144.41	EEAEQLVVK(1)AVSLAIAR	3	-0.14003	3	1.299	1.416	0.605	0.777	0.904		0.509	0.023499
F4JTB3	484	K	Protein DETOXIFICATION 35	DTX35	1	0.0244736	42.629	WGGSETTSK(1)DILA	2	0.096969	2			1.035	1.081	0.884
F4JTL3	93	K	Calcium-dependent protein kinase 26	CPK26	1	0.00733352	49.448	LISK(1)EDVEDVRR	3	0.65274	1	0.792		0.509	0.308	2.391		0.516
F4JTQ0	445	K	ATPase, V1 complex, subunit B protein	VAB2	1	0.000127666	102.4	K(1)FVAQGAYDTR	2	0.40834	10	0.5	1.134	0.828	0.994	1.544		1.115	0.8012
F4JUM3	328	K	Sec23/Sec24 protein transport family protein	At4g14160	1	0.00157919	81.017	DLDK(1)DAAPYYK	2	-0.19288	2	1.333	0.555	1.112				1.178
F4JUM3	37	K	Sec23/Sec24 protein transport family protein	At4g14160	1	6.67526e-05	68.243	VEASK(1)CVIPLAASISPIR	3	-0.023769	3	0.63			1.478	0.891		2.346
F4JUM3	9	K	Sec23/Sec24 protein transport family protein	At4g14160	1	0.000317113	62.055	AK(1)VEEMDWEGIDGVR	3	-0.27947	2	1.187		0.813				0.685
F4JVC0	36	K	Cold, circadian rhythm, and RNA binding 1	CCR1	1	8.16669e-08	99.392	TFSQFGDVIDSK(1)IINDR	3	-0.60432	3	1.345		0.67	0.985			0.615
F4JVC0	58	K	Cold, circadian rhythm, and RNA binding 1	CCR1	0.99878	9.63056e-05	72.891	GFGFVTFK(0.001)DEK(0.999)AMR	4	0.13469	6	1.432	1.058	0.827	0.921	0.762		0.702	0.194237
F4JVC0	55	K	Cold, circadian rhythm, and RNA binding 1	CCR1	1	0.000387094	103.08	GFGFVTFK(1)DEK	3	-0.71451	9	0.942	0.439	1.622	0.849	1.149		1.789	0.35874
F4JVH0	102	K	Polyketide cyclase/dehydrase and lipid transport superfamily protein	At4g14500	1	1.96389e-13	105.35	ANK(1)SATGSASSQTPVEDNDESGLASR	3	-0.50202	2	0.82	0.286	1.331	1.096	1.467		2.194	0.151843
F4JVN6	1021	K	Tripeptidyl-peptidase 2	TPP2	1	0.00985727	40.516	HENVELLEK(1)LK	3	-0.16667	1			0.836		1.164
F4JWF7	38	K	DEAD/DEAH box RNA helicase family protein	UAP56b	1	0.000360106	82.202	K(1)GYVGIHSSGFR	2	-2.5783	5	0.611	0.68	1.325	1.385			2.099	0.0041233
F4JWF7	310	K	DEAD/DEAH box RNA helicase family protein	UAP56b	1	1.64869e-07	95.205	LTLHGLVQHYIK(1)LSEMEK	3	0.82243	3	1.449	0.254	1.296				1.522
F4JWF7	23	K	DEAD/DEAH box RNA helicase family protein	UAP56b	1	4.37976e-08	78.758	DNEAYEEELLDYEEEDEK(1)VPDSGNK	3	0.72867	4	1.292	0.83	0.846		1.957	0.075	0.797
F4JWM1	33	K	Ribosomal protein S5 domain 2-like superfamily protein	At5g18380	1	3.24548e-05	65.416	GSGLIK(1)LNGCPIELFQPEILR	3	2.7789	1	1.17		0.83				0.709
F4JXD5	39	K	Actin depolymerizing factor 3	ADF3	1	3.94377e-09	142.38	IEELQK(1)QVIVEK	2	0.59605	7	0.68	1.659	1.181	0.831	0.648		0.86	0.7829
F4JY76	298	K	Eukaryotic translation initiation factor 3 subunit L	At5g25754	1	0.0159308	44.318	ILLYIFK(1)TK	3	-2.2492	2	0.937	1.063
F4JYB8	300	K	Transmembrane 9 superfamily member	At5g35160	1	8.58583e-14	116.39	YEELDK(1)EAQAQMNEELSGWK	3	0.04844	7	0.936		0.951	1.459	1.546	0.108	1.287
F4JYM8	57	K	Thiolase family protein	AACT1	1	0.0088812	44.612	LGSIAIQAALK(1)R	3	-0.37901	2		0.437	0.848	1.279	1.437		2.434
F4JZC2	639	K	Cytosolic endo-beta-N-acetylglucosaminidase 1	ENGASE1	1	5.3088e-10	88.239	VFLGTAHVDAYYVSEMVVGSDVK(1)GVR	4	1.2353	6		0.254		2.266	0.48		8.921
F4JZC2	560	K	Cytosolic endo-beta-N-acetylglucosaminidase 1	ENGASE1	1	5.0145e-09	84.602	VYPLASSWVIEAHHVK(1)FVPGDSGSK	4	1.2048	11	0.835	1.325	1.098	1.036	0.706		0.988	0.9628
F4JZC2	544	K	Cytosolic endo-beta-N-acetylglucosaminidase 1	ENGASE1	1	6.356e-12	115.57	AK(1)VYPLASSWVIEAHHVK	4	0.63604	15	1.766	0.624	1.105	1.014	0.491		0.887	0.83502
F4K015	461	K	Dynamin-like protein	DL1	1	1.31872e-21	166.9	VEVTNAAIESLDK(1)MR	2	0.22628	13	0.784	0.721	0.826	2.159	0.51		1.983	0.38292
F4K015	379	K	Dynamin-like protein	DL1	1	0.000114945	76.728	LQFDK(1)QLAMDNIR	2	0.49001	3	0.954	0.782	0.585	1.037	1.643		0.934	0.83558
F4K015	388	K	Dynamin-like protein	DL1	1	6.15774e-05	60.621	K(1)LVTEADGYQPHLIAPEQGYR	3	0.89708	1	0.52		1.821	0.792	0.866		2.512
F4K0P2	14	K	DA1-related protein 3	DAR3	1	6.00066e-06	84.375	HDPSK(1)DPLNTALVISR	3	1.4589	7		0.755	1.588	1.126	1.405	0.126	1.797
F4K124	394	K	Kinase associated protein phosphatase	KAPP	1	0.0144832	46.001	DMFAK(1)TEAR	3	0.90319	1		1.461	0.868	0.98	0.691		0.632
F4K331	197	K	Maf-like protein	MJB21.15	1	0.0460892	65.246	ELTEK(1)LIK	2	0.29406	2	1.129	1.142	0.747	1.214	0.768		0.863	0.62704
F4K3Z6	1131	K	Protein kinasesubiquitin-protein ligase	KEG	1	0.000188339	76.82	ASVSSPK(1)YGWEDITR	2	0.11803	3	1.069		0.968	1.496	0.467		1.152
F4K4E3	83	K	Sm-like protein LSM4	LSM4	0.990669	0.000505073	63.29	VPDEVIDK(0.009)VQEEK(0.991)TR	3	-0.24904	1	1.484	0.351	1.367	0.798			1.18	0.819
F4K4E3	78	K	Sm-like protein LSM4	LSM4	1	5.37725e-05	104.7	VPDEVIDK(1)VQEEK	2	0.033372	7	0.482	1.462		1.098	0.958		1.13
F4K518	1002	K	DCD (Development and Cell Death) domain protein	At5g61910	1	0.000270455	59.673	IVEHGTPIPVSK(1)TEVR	4	0.13211	4	1.174	0.805	1.079	0.879	1.063		0.989	0.96464
F4K518	1015	K	DCD (Development and Cell Death) domain protein	At5g61910	0.993347	6.55225e-05	64.604	K(0.007)NDLNPIWK(0.993)PVFLSVQQVGSK	3	1.2353	2	0.918	1.302	0.781				0.704
F4K5C7	116	K	40S ribosomal protein S4	At5g07090	1	7.4562e-05	67.645	SIQFGQK(1)GIPYLNTYDGR	3	-1.0629	4	1.235	1.574	0.576	1.05	0.565		0.579	0.179479
F4K5I3	110	K	Proteasome component (PCI) domain protein	COP13	1	0.0131065	47.603	FVSLCK(1)ILK	3	-1.1309	1			1
F4K5K1	133	K	RING-box 1	RBX1	1	2.21256e-05	79.346	QVCPLDNSEWEFQK(1)YGH	3	-0.64252	1	1.182	1.073	1.005		0.74		0.891
F4K5T1	107	K	Cysteine synthase D2	CYSD2	1	2.95663e-10	100.53	VDILVAGVGTGGTATGVGK(1)FLK	3	2.6433	4	0.865	1.216	0.896	1.253	0.77		1.033	0.9044
F4K725	57	K	Protein prenylyltransferase superfamily protein	At5g28220	1	8.19563e-05	93.348	VLK(1)HGSSILNDQK	2	-0.78329	1	1.094	0.858	1.573		0.474		1.612
F4K7D6	349	K	S-(hydroxymethyl)glutathione dehydrogenase	HOT5	1	0.000114945	76.728	TQVPWLVEK(1)YMNK	2	1.4925	4	1.351	0.922	0.727				0.64
F4K7D6	249	K	S-(hydroxymethyl)glutathione dehydrogenase	HOT5	1	4.91289e-08	136.7	K(1)FGVNEFVNPK	3	1.0809	10	0.979	0.753	1.515	0.983	0.771		1.442	0.31622
F4K7D6	242	K	S-(hydroxymethyl)glutathione dehydrogenase	HOT5	1	0.00834635	49.466	IIGIDIDSK(1)K	3	-0.66165	1	0.841	0.97	0.867	1.376	0.945		1.239	0.49716
F4K7E0	174	K	Nuclear transport factor 2 (NTF2) family protein with RNA binding (RRM-RBD-RNP motifs) domain-containing protein	MRH10.6	1	0.0155931	48.527	AAPVEEPVGEK(1)SK	2	-0.70171	2	0.781		1.294	0.737	1.189		1.3
F4K7E0	187	K	Nuclear transport factor 2 (NTF2) family protein with RNA binding (RRM-RBD-RNP motifs) domain-containing protein	MRH10.6	1	2.79809e-07	87.668	VAK(1)EAATVPVAATQPSYNK	3	-0.74263	1	0.47		0.707	2.222	0.602		3.116
F4K9K4	46	K	Syntaxin of plants 132	SYP132	1	0.0014682	72.321	VQVIDK(1)QYDK	3	0.4576	2	0.903		1.197	1.757		0.142	1.636
F4K9L7	60	K	Basic leucine-zipper 75	bZIP75	1	0.00205417	64.82	MMK(1)EGLQMQVK	2	-1.9071	1	2.053	0.459			0.488
F4K9L9	51	K	Serine/threonine protein kinase 3	PK3	1	3.30002e-05	84.169	VLIQNK(1)EQLELVR	3	1.6889	6	0.8	1.08	0.711	1.785	0.624		1.328	0.63468
F4KAM0	11	K	60S acidic ribosomal protein family	MJB24.10	1	0.00843937	85.355	SK(1)GGEWTAK	2	1.0648	4	1.614	1.039	2.408	0.456	0.418	0.065	1.08	0.92688
F4KC57	22	K	SNF7 family protein	VPS20.1	1	0.0150278	62.463	AILSLK(1)TQR	2	-0.26409	3	1.213		0.984	0.786	1.017		0.73
F4KC75	79	K	Inositol monophosphatase family protein	MBM17.9	1	0.0327629	43.958	K(1)IAAETVLAR	3	0.16162	1		1.074	0.844	0.927	1.155		0.824
F4KCF2	297	K	NAD(P)-binding Rossmann-fold superfamily protein	At5g02540	1	0.000297584	62.69	YFADCNEVTPSK(1)LAR	3	-0.83563	2			1.042	1.552	0.406
F4KDI1	189	K	SNARE-like superfamily protein	YKT61	1	0.00360914	55.754	GEK(1)LDSLVEK	3	0.072887	2	1.509	0.744	0.881		0.867		0.782
F4KDI1	178	K	SNARE-like superfamily protein	YKT61	1	7.56627e-06	109	IILHK(1)TIDSVLAR	3	-0.53455	5	1.399	1.041	0.871	0.814	0.876		0.691	0.1727
F4KDP8	107	K	Phosphoglycerate mutase family protein	At5g64460	1	0.019883	42.338	K(1)FLNWLWTR	3	-0.04421	1	0.978	1.369		1.016	0.637		0.866
F4KG14	722	K	Guanylate-binding family protein	MCL19.12	1	0.0135412	47.097	SDLK(1)VAESK	3	2.0988	1		1.516		1.285	1.037	0.162	0.848
F4KG14	606	K	Guanylate-binding family protein	MCL19.12	1	0.0133754	45.158	NYDQIVLK(1)QK	3	-0.94431	3	0.739	1.261
F4KG44	163	K	Membrane steroid binding protein 1	MSBP1	1	0.051078	78.616	FMSK(1)YAK	2	1.4311	1	1.095	1.226	1.165		0.515		1.004
F4KG44	130	K	Membrane steroid binding protein 1	MSBP1	1	0.00107986	83.862	ALAK(1)MSFEEK	3	0.37713	7	1.252	0.99	0.593	1.444	0.721		0.909	0.83932
F4KGH1	105	K	Annexin	ANNAT2	1	0.00683761	62.463	PALELIK(1)VK	2	0.38962	2		1.381	0.657	1.265	0.697		0.696
F4KGV2	75	K	G-box regulating factor 6	GRF6	1	1.4039e-13	181.66	IVSSIEQK(1)EESR	2	-0.48771	9	0.824	1.322	1.201	0.553	1.1		0.817	0.6788
F4KGV2	94	K	G-box regulating factor 6	GRF6	1	2.25718e-07	103.13	SK(1)VESELSSVCSGILK	2	0.080868	1			1.159		0.841
F4KGV2	148	K	G-box regulating factor 6	GRF6	1	0.000885145	99.844	K(1)TAAEDTMLAYK	3	-0.94362	4	1.459	1.003	0.884	2.023	0.494	0.137	1.181	0.75156
F4KGV2	80	K	G-box regulating factor 6	GRF6	1	0.00243508	106.67	K(1)NDEHVSLVK	2	-0.65283	5	2.181	0.253	2.136	0.776	0.046	0.608	1.196	0.8582
F4KGV2	202	K	G-box regulating factor 6	GRF6	1	2.69246e-10	96.504	ACNMAK(1)QAFEEAIAELDTLGEESYK	3	-0.10556	1				1
F4KHY7	124	K	General regulatory factor 8	GRF8	1	3.57411e-05	64.705	LLDSHLIPSATASESK(1)VFYLK	3	-0.61178	2	0.522		1.038	1.439			2.373
F4KHY7	94	K	General regulatory factor 8	GRF8	1	0.00034427	58.246	SK(1)VETELSSICSGILR	3	-1.0576	3		0.741		1.299	0.96		1.753
O03042	252	K	Ribulose bisphosphate carboxylase large chain	rbcL	1	4.42404e-10	125.67	GHYLNATAGTCEEMIK(1)R	3	-1.3205	4	0.865		0.821		1.314		0.949
O03042	32	K	Ribulose bisphosphate carboxylase large chain	rbcL	1	0.000108764	56.081	LTYYTPEYETK(1)DTDILAAFR	3	-2.4558	1			0.987		1.013
O03042	21	K	Ribulose bisphosphate carboxylase large chain	rbcL	1	0.000369075	75.764	EYK(1)LTYYTPEYETK	2	0.51745	1			0.861	1.139
O03042	183	K	Ribulose bisphosphate carboxylase large chain	rbcL	1	1.54645e-05	147.2	LGLSAK(1)NYGR	2	-0.69067	10	0.652	1.508	1.192	1.373	1.25	0.025	1.188	0.68892
O03042	146	K	Ribulose bisphosphate carboxylase large chain	rbcL	1	2.5513e-05	68.168	IPPAYTK(1)TFQGPPHGIQVER	4	0.11654	2	0.628	0.426	0.952	1.994			2.795	0.2166
O03042	316	K	Ribulose bisphosphate carboxylase large chain	rbcL	1	0.0497498	79.454	VLAK(1)ALR	2	-0.58636	2	1.492	0.955	1.999	1.054	0.462	0.038	1.248	0.63324
O03042	450	K	Ribulose bisphosphate carboxylase large chain	rbcL	1	4.66397e-05	72.433	EACK(1)WSPELAAACEVWK	3	-0.26963	2		0.697	1.166		1.136		1.673
O03042	201	K	Ribulose bisphosphate carboxylase large chain	rbcL	1	7.57253e-08	97.095	GGLDFTK(1)DDENVNSQPFMR	3	-0.40637	3	0.993		1.033	0.955	1.019		1.001
O03042	175	K	Ribulose bisphosphate carboxylase large chain	rbcL	1	1.84479e-06	87.447	YGRPLLGCTIK(1)PK	3	0.025418	16	0.984	0.669	1.195	1.317	0.835		1.52	0.126059
O03983	75	K	Probable desiccation-related protein LEA14	LEA14	1	0.0155069	57.532	GK(1)IPDPGSLK	2	0.24605	6	1.114	0.325	1.181	1.257	1.123		1.694	0.33468
O04019	53	K	26S proteasome regulatory subunit 6A homolog B	RPT5B	1	0.00107624	85.672	TNLDLESVK(1)EK	2	1.7037	2	1.825	1.021	0.854	1.005	0.295		0.653	0.35096
O04023	106	K	Protein SRC2 homolog	SRC2	1	8.78147e-05	111.52	ELLDQNK(1)GDEEK	2	0.38968	3	1.538	1.151	0.709	1.093	1.453	0.057	0.67	0.24526
O04201	205	K	At2g39980/T28M21.14	At2g39975	1	0.00196903	45.438	ESVLISPAVLK(1)VPQGGPK	3	0.84156	2	1.121	0.86			1.019
O04209	130	K	Clathrin light chain 2	CLC2	1	0.0235743	69.721	K(1)IEVTCENNK	2	0.19892	1		0.603	2.024	1.347	0.747	0.279	2.795
O04209	181	K	Clathrin light chain 2	CLC2	1	0.0142128	58.426	EVPTIEK(1)R	3	-0.54088	3	0.94	0.983		0.83	1.247		0.863
O04209	162	K	Clathrin light chain 2	CLC2	1	0.00124789	64.103	FYAESSK(1)NYWK	3	4.3349	2			1.055	0.938	1.008
O04309	57	K	Jacalin-related lectin 35	JAL35	1	8.85853e-08	62.858	IVSHEHGK(1)QTLLGTEEFVVDPEDYITSVK	4	0.8817	4	0.976	1.504	0.664	1.102	0.755		0.712	0.40728
O04309	423	K	Jacalin-related lectin 35	JAL35	1	0.000264108	55.437	TSIPYGLEGGTEFVLEK(1)K	3	1.1879	3			0.627	1.539	0.834
O04314	11	K	PYK10-binding protein 1	PBP1	1	4.32482e-25	147.26	VEAQGGK(1)GANLWDDGSTHDAVTK	3	-0.70717	8	1.582	1.258		1.081		0.08	0.761
O04314	118	K	PYK10-binding protein 1	PBP1	0.82255	9.76228e-05	60.764	TSDVIGSDEGTHFTLQVK(0.823)DK(0.177)K	3	0.04204	1	1
O04314	195	K	PYK10-binding protein 1	PBP1	1	3.63609e-06	84.41	FVYDK(1)SPEEVTGEEHGK	4	1.6485	4	0.592	2.412	0.376	0.764	0.856		0.379	0.422
O04487	207	K	Probable elongation factor 1-gamma 1	At1g09640	1	0.00163548	47.942	VLGDVK(1)QTEAVPPIASK	3	1.7886	1	0.342	1.871	0.787				0.711
O04487	178	K	Probable elongation factor 1-gamma 1	At1g09640	1	0.000186454	95.273	K(1)FTSEFPHVER	2	0.40798	2	1.821		1.463	0.27	1.253	0.193	0.476
O04487	9	K	Probable elongation factor 1-gamma 1	At1g09640	1	1.33088e-09	143.4	ALVLHTYK(1)GNK	3	-0.45581	11	0.925	0.448	1.809	1.605	1.128	0.085	2.487	0.058957
O04487	218	K	Probable elongation factor 1-gamma 1	At1g09640	1	0.00092204	98.942	QTEAVPPIASK(1)K	2	0.12697	2	0.629		1.634	0.737			1.885
O04487	47	K	Probable elongation factor 1-gamma 1	At1g09640	1	0.000112902	110.08	TPAFLK(1)MNPIGK	2	1.3272	7	0.83	0.613		0.664	0.479	2.415	0.92
O04487	242	K	Probable elongation factor 1-gamma 1	At1g09640	0.999977	1.44088e-05	71.592	EAPVAEAPK(1)LAEEEEAPKPK	4	2.4664	1	0.724	1.499	0.857	0.92			0.799	0.62414
O04499	248	K	2,3-bisphosphoglycerate-independent phosphoglycerate mutase 1	PGM1	1	5.68062e-05	61.537	K(1)EPGANDQYLPPFVIVDESGK	3	-2.3882	3			0.613	1.252	1.135
O04499	108	K	2,3-bisphosphoglycerate-independent phosphoglycerate mutase 1	PGM1	1	0.000105398	65.287	LCDQALASGK(1)IFEGEGFK	3	0.62826	2			0.892	0.962	1.146
O04551	209	K	Plant/protein	At1g27020	1	0.0571753	58.981	FSDIK(1)CVK	2	0.55067	1	1.759	0.52	1.165	0.556			0.755	0.7252
O04551	46	K	Plant/protein	At1g27020	1	0.00116004	57.034	TIWELVK(1)SVDNEK	3	-0.11988	3	1.057				0.943
O04905	80	K	UMP-CMP kinase 3	UMK3	1	0.000146301	73.881	IVPSEVTIK(1)LLQK	3	1.3831	2	0.64		0.712	1.898	0.75		2.039
O04905	111	K	UMP-CMP kinase 3	UMK3	1	4.17101e-08	131.06	AAFEK(1)VTEIEPK	3	0.66107	8	0.635	0.966	1.111	2.168	1.073	0.047	2.048	0.269
O04922	28	K	Probable glutathione peroxidase 2	GPX2	1	3.29118e-07	106.14	DIGGNDVSLDQYK(1)GK	3	0.097296	2		1.03	0.828	1.549	0.592		1.154
O04922	7	K	Probable glutathione peroxidase 2	GPX2	1	0.000427653	64.52	ADESPK(1)SIYDFTVK	2	-1.013	3		0.659	0.788	1.579	0.973		1.796
O22173	324	K	Polyadenylate-binding protein 4	PAB4	1	5.50595e-05	65.855	YEQGSSDGGNK(1)FDGLNLYVK	3	-0.7458	2	0.533		0.658	1.809			2.314
O22187	710	K	Probable receptor-like protein kinase At2g23200	At2g23200	1	1.25455e-24	140.07	SK(1)GTIDEILDPSLIGQIETNSLKK	4	-0.59793	7	0.725		0.465	1.888	0.922		1.623
O22187	665	K	Probable receptor-like protein kinase At2g23200	At2g23200	1	0.000744086	51.524	GTFGYLDPEYLQTHK(1)LTEK	3	2.0228	2				1.081	0.919
O22187	504	K	Probable receptor-like protein kinase At2g23200	At2g23200	1	0.00108643	62.813	GGFGYVYK(1)AILPDGTK	2	-0.43416	1				1
O22197	194	K	Probable E3 ubiquitin-protein ligase RHC1A	RHC1A	1	1.41267e-07	89.859	SSDSNCPVCK(1)DEFELGSEAK	3	1.0389	2	0.93		0.818	1.188	1.063		1.078
O22218	471	K	Calcium-transporting ATPase 4, plasma membrane-type	ACA4	1	0.002552	63.32	VWICDK(1)VQER	3	0.22422	1	0.47	1.603	0.78	1.147			0.93	0.91364
O22218	68	K	Calcium-transporting ATPase 4, plasma membrane-type	ACA4	1	1.85114e-16	124.08	VAFFVQK(1)AALHFIDAAARPEYK	3	-0.14434	11	1.101	1.602	0.377	1.07	0.849		0.535	0.27964
O22218	511	K	Calcium-transporting ATPase 4, plasma membrane-type	ACA4	1	0.000802721	53.3	DK(1)DGNTQILGSPTER	3	0.098342	1	1.255		0.865	0.88			0.695
O22224	189	K	Nuclear pore complex protein NUP93A	NUP93A	1	8.53766e-06	77.631	VSSTPGK(1)ELVALANIPIHEK	3	-1.4378	8	0.919	1.397	0.736	1.261	0.687		0.862	0.69722
O22247	92	K	At2g47640	F26K9_270	1	0.0266986	42.869	FISK(1)MFLR	3	0.94149	1		1.594	0.613	0.793			0.441
O22268	5	K	Ribosomal RNA small subunit methyltransferase	DIM1A	1	0.0354202	48.174	MAGGK(1)IR	2	0.60993	1	1.645			1.284		0.07	0.781
O22283	211	K	Probable E3 ubiquitin-protein ligase RHC2A	RHC2A	1	0.0468732	45.433	ENFVLK(1)SSAR	2	-0.055985	1	1.067		1.154	0.779			0.906
O22527	130	K	Chlorophyllase-1	CLH1	1	2.75262e-30	165.1	AHLPTSVNANGK(1)YTSLVGHSR	3	0.35359	15	1.123	1.085	0.913	1.391	0.489		1.043	0.85984
O22527	118	K	Chlorophyllase-1	CLH1	1	1.00634e-09	59.305	LLPPGGQVEVDDAGSVINWASENLK(1)AHLPTSVNANGK	4	-1.5179	1				1.099	0.901
O22527	293	K	Chlorophyllase-1	CLH1	1	1.55472e-08	136.96	YSLWGEK(1)AEIR	2	0.82988	8	1.537	1.056	0.637	1.045	0.725		0.649	0.28548
O22527	187	K	Chlorophyllase-1	CLH1	1	7.87834e-11	78.3	TDPHILTYK(1)PESFELDIPVAVVGTGLGPK	4	1.1473	1				1.098	0.902
O22527	301	K	Chlorophyllase-1	CLH1	1	4.93924e-05	103.44	LIVK(1)DPSVSPAK	2	1.4413	31	1.813	0.916	1.278	0.989	0.917	0.086	0.831	0.67248
O22633	4	K	NOI protein	NOI	1	0.00438854	80.755	SDK(1)GRPLPK	2	-0.091777	2	1.181	0.531	1.242	1.046			1.336	0.48556
O22633	10	K	NOI protein	NOI	1	6.99501e-19	119.45	GRPLPK(1)FGEWDVNDPASAEGFTVIFNK	4	-0.29525	1	1.002			0.967	1.031		0.965
O22788	227	K	Probable peroxygenase 3	PXG3	1	6.74837e-22	171.76	GCFDGSLFEQIAK(1)ER	2	0.021874	12	0.741	0.463	1.503	2.531	0.689	0.073	3.35	0.11722
O22797	62	K	Glycolipid transfer protein 1	GLTP1	0.999998	4.38556e-05	72.681	LEK(1)NYLSDPDKFK	3	2.2887	2					1
O22898	13	K	Long chain acyl-CoA synthetase 1	LACS1	0.97694	0.000265659	58.024	VEEGVK(0.977)GIDGK(0.023)PSVGPVYR	4	-0.38978	3	0.988	0.359	1.653				2.454
O22941	227	K	Insulin-degrading enzyme-like 1, peroxisomal	PXM16	1	0.000123897	109.44	ESLDK(1)IQDLVER	2	-0.18315	7	1.934	0.597	1.407	1.399	0.539	0.125	1.109	0.87086
O23016	221	K	Probable voltage-gated potassium channel subunit beta	KAB1	1	0.000909155	90.793	YNK(1)GAIPSDSR	3	-0.045957	8	0.99	1.119	1.492	1.313	0.983	0.103	1.33	0.087503
O23016	93	K	Probable voltage-gated potassium channel subunit beta	KAB1	1	0.00156293	48.899	IFWGGPGPNDK(1)GLSR	3	-1.6216	1		1
O23016	236	K	Probable voltage-gated potassium channel subunit beta	KAB1	1	3.05029e-05	108.47	FALENYK(1)NLANR	3	0.17675	4	0.729	1.147	0.922	1.2	1.002		1.131	0.6726
O23066	132	K	Cytochrome P450 86A2	CYP86A2	1	0.000428035	96.229	K(1)TAALEFTTR	3	-0.11548	5	0.81	1.151	0.843	0.985	1.211		0.932	0.75328
O23066	263	K	Cytochrome P450 86A2	CYP86A2	1	0.0550364	59.35	K(1)QELLSQR	2	-1.3671	2	0.941		1.351		0.707		1.436
O23066	288	K	Cytochrome P450 86A2	CYP86A2	1	0.00208278	61.532	K(1)DQSYSETFLR	3	0.74274	2	0.364	0.941	0.919	2.179	1.462	0.135	2.374	0.325
O23207	68	K	Probable NAD(P)H dehydrogenase (quinone) FQR1-like 2	At4g36750	1	1.75752e-10	96.052	TTATNTGGTTTPAITTTAAK(1)ISSPLK	3	0.78685	7	0.616	1.632	0.788	1.039	0.925		0.813	0.7264
O23252	16	K	Eukaryotic translation initiation factor 4E-1	EIF4E1	1	0.000170525	60.307	SVVTEEAK(1)PNSIENPIDR	3	1.3644	1		1.575	0.982	1.433	0.934	0.077	0.767
O23254	265	K	Serine hydroxymethyltransferase 4	SHM4	1	7.20215e-06	101.2	K(1)GQPEGAVYDFEDK	2	-1.2208	15	0.841	2.174	0.639	1.075	1.195	0.075	0.568	0.45152
O23254	424	K	Serine hydroxymethyltransferase 4	SHM4	1	3.05505e-17	173.72	AVTLTLDIQK(1)TYGK	2	0.27047	11	0.603	0.803	0.937	1.878	0.78		2.002	0.28062
O23254	441	K	Serine hydroxymethyltransferase 4	SHM4	1	0.00464898	48.044	GLVNNK(1)DLDQLK	3	3.2688	1		0.341		1.659			4.865
O23254	435	K	Serine hydroxymethyltransferase 4	SHM4	1	0.00153636	98.055	DFNK(1)GLVNNK	2	-1.5323	5	0.942		1.101	1.917	0.04		1.602
O23255	384	K	Adenosylhomocysteinase 1	SAHH1	1	2.09575e-05	79.676	WVFPETK(1)AGIIVLAEGR	3	-0.66911	2		0.443		1.585	0.972		3.578
O23255	464	K	Adenosylhomocysteinase 1	SAHH1	0.999931	0.00141164	42.348	LSK(1)DQSDYVSIPIEGPYKPPHYR	3	-0.69915	2				1.184	0.816
O23255	53	K	Adenosylhomocysteinase 1	SAHH1	1	1.96275e-05	101.53	TEFGPSQPFK(1)GAR	2	-0.261	10	0.916	1.713	1.206	1.285	0.83	0.05	0.948	0.87906
O23255	446	K	Adenosylhomocysteinase 1	SAHH1	1	0.000132857	75.102	HLDEK(1)VALLHLGK	4	0.58279	8	0.991	1.21	0.908	1.042	0.85		0.886	0.43136
O23255	7	K	Adenosylhomocysteinase 1	SAHH1	1	0.000158233	97.734	ALLVEK(1)TSSGR	2	-1.1285	8	1.509	0.954	1.24	1.198	1.049	0.05	0.99	0.96826
O23255	17	K	Adenosylhomocysteinase 1	SAHH1	1	0.000139714	98.898	VK(1)DMSQADFGR	2	-0.018371	13	1.037	1.832	0.903	1.222	0.795	0.211	0.741	0.47666
O23255	211	K	Adenosylhomocysteinase 1	SAHH1	1	1.25726e-09	143.98	LVGVSEETTTGVK(1)R	2	-0.84538	13	0.388	1.27	1.246	1.515	0.58		1.665	0.3542
O23264	375	K	Selenium-binding protein 1	SBP1	1	1.0875e-20	139.02	NPVLTGQIWVGGLLQK(1)GSPVK	3	-0.96379	4	0.616	0.178	0.412	2.916	0.877		4.191	0.42386
O23264	229	K	Selenium-binding protein 1	SBP1	1	1.28369e-08	67.396	AFSK(1)GFNLQHVADGLYGSHLHVYSWPGGEIK	4	1.2305	1	0.389		0.926	1.686			3.357
O23482	401	K	Oligopeptide transporter 3	OPT3	1	4.29063e-05	75.018	QTWSAVNTTK(1)LDIHGK	3	-0.13086	6	1.068	1.232	0.888	0.96	0.851		0.803	0.12764
O23482	5	K	Oligopeptide transporter 3	OPT3	1	0.000645464	104.42	MDAEK(1)ATDK	2	0.67326	4	1.079	0.866	1.229	0.747	1.079		1.016	0.95844
O23627	559	K	Glycine--tRNA ligase, mitochondrial 1	At1g29880	1	0.0130172	77.049	NMVSISK(1)EK	2	2.6797	3	1.077	0.716	1.541	0.58	1.087		1.183	0.77962
O23627	215	K	Glycine--tRNA ligase, mitochondrial 1	At1g29880	1	0.000373408	93.348	ADHLLK(1)DYCTEK	2	0.13752	1	0.978	0.506	0.854	0.477	2.185		0.897	0.82372
O23627	696	K	Glycine--tRNA ligase, mitochondrial 1	At1g29880	1	2.41327e-05	78.78	VTLK(1)EAASVVSSVSEGK	3	-0.17645	2	0.494	1.159	0.587	1.019	1.74		0.972	0.95812
O23627	193	K	Glycine--tRNA ligase, mitochondrial 1	At1g29880	1	0.00156787	63.185	ASGHVDK(1)FTDLMVK	3	-0.043152	4	1.595	0.351	1.515	0.836	0.703		1.208	0.80194
O23628	132	K	Histone H2A variant 1	H2AV	1	0.0036123	126.52	SLINK(1)TTK	2	-0.95362	20	0.632	0.431	1.44	1.264	1.44	0.793	2.544	0.025498
O23654	8	K	V-type proton ATPase catalytic subunit A	VHA-A	1	2.88838e-36	162.81	PAFYGGK(1)LTTFEDDEKESEYGYVR	3	0.85647	8	1.485	0.515	1.187	1.123	0.69		1.155	0.78004
O23654	203	K	V-type proton ATPase catalytic subunit A	VHA-A	1	5.57367e-05	103.43	K(1)SYTMLQSWPVR	3	0.017584	1	0.768	1.146	1.086				1.135
O23654	533	K	V-type proton ATPase catalytic subunit A	VHA-A	1	8.71182e-05	59.372	EDYLAQNAFTPYDK(1)FCPFYK	3	1.7499	1		0.653	1.31		1.037		2.006
O23654	267	K	V-type proton ATPase catalytic subunit A	VHA-A	1	0.000204977	49.765	TVISQALSK(1)YSNSDAVVYVGCGER	3	0.25548	1		0.338		1.662			4.917
O23654	26	K	V-type proton ATPase catalytic subunit A	VHA-A	1	1.97912e-09	99.957	K(1)VSGPVVVADGMAGAAMYELVR	3	0.49338	7	0.258	1.214		1.301	1.227		1.768
O23654	17	K	V-type proton ATPase catalytic subunit A	VHA-A	1	3.229e-45	237.59	LTTFEDDEK(1)ESEYGYVR	3	-0.33659	13	1.551	0.919	1.372	1.636	0.459	0.063	1.218	0.51444
O23654	222	K	V-type proton ATPase catalytic subunit A	VHA-A	1	9.63656e-05	64.522	TPRPVASK(1)LAADTPLLTGQR	3	-0.70766	2	1.532		1.123	0.829	0.516		0.637
O23657	159	K	Ras-related protein RABC1	RABC1	1	0.00088252	54.898	EYGCLFLECSAK(1)TR	3	2.1044	1	0.838		0.866	1.381	0.915		1.341
O23676	45	K	Protein mago nashi homolog	MAGO	1	6.91984e-05	84.753	YANNSNYK(1)NDTIIR	3	0.78197	5	0.8	0.743	0.626	0.743	2.087		0.887	0.31302
O23708	212	K	Proteasome subunit alpha type-2-A	PAB1	1	0.00102586	87.216	NIEIGK(1)IGADK	2	1.4678	6	0.653		1.364	1.354	0.628		2.081
O23708	102	K	Proteasome subunit alpha type-2-A	PAB1	1	0.000119032	76.357	LYK(1)EPIPVTQLVR	3	-0.3577	3	1.234	1.139	0.788	0.839			0.686	0.020259
O24456	50	K	Receptor for activated C kinase 1A	RACK1A	1	0.00282632	74.841	DDK(1)AYGVAQR	2	-0.721	3	1.45			0.606	0.944		0.418
O24456	185	K	Receptor for activated C kinase 1A	RACK1A	1	0.0103263	56.632	VWNLSNCK(1)LR	3	-1.1636	2	1.306	1.417	0.791	1.267	1.184	0.034	0.756	0.3067
O24456	228	K	Receptor for activated C kinase 1A	RACK1A	1	1.53421e-34	186.06	K(1)LYSLEANSVIHALCFSPNR	3	0.68628	8	0.821	0.957	0.717	1.944	0.562		1.497	0.54868
O24456	139	K	Receptor for activated C kinase 1A	RACK1A	1	1.21866e-20	151.95	LWNTLGECK(1)YTISEGGEGHR	3	-1.0796	10	0.929	0.829	1.05	1.245	0.947		1.305	0.133896
O24456	266	K	Receptor for activated C kinase 1A	RACK1A	1	0.000599002	60.55	IWDLESK(1)SIVEDLK	3	-0.10787	4	0.798	0.268	0.868	2.065			2.751	0.28992
O24496	65	K	Hydroxyacylglutathione hydrolase cytoplasmic	GLX2-2	1	2.21123e-07	90.379	FVLTTHHHWDHAGGNEK(1)IK	4	-0.17742	3	0.612		1.178	1.21			1.951
O24496	82	K	Hydroxyacylglutathione hydrolase cytoplasmic	GLX2-2	1	0.00888102	47.302	VYGGSLDK(1)VK	3	0.35874	3		0.851	1.066	1.082			1.262
O24521	123	K	Non-symbiotic hemoglobin 2	AHB2	1	0.00546623	61.56	TLK(1)EGLGEK	3	0.38272	2	0.841	1.436	0.83	2.331	0.426	0.135	1.388	0.63898
O24521	62	K	Non-symbiotic hemoglobin 2	AHB2	1	0.000351673	80.245	DSDEVPHNNPK(1)LK	2	-2.8723	1	1.238		1.523	0.24			0.712
O24616	159	K	Proteasome subunit alpha type-7-B	PAD2	1	1.65933e-38	179.06	LPSLYQTDPSGTFSAWK(1)ANATGR	3	2.9596	2		1.325	0.675				0.509
O24653	152	K	Guanosine nucleotide diphosphate dissociation inhibitor 2	GDI2	1	0.000713445	58.268	FFSFVQEYDEK(1)DPK	3	1.1915	3	1.427		0.702		0.871		0.492
O24653	60	K	Guanosine nucleotide diphosphate dissociation inhibitor 2	GDI2	1	8.05959e-05	75.968	FRGEEK(1)APEHLGASR	3	-1.1567	1	0.782	1.574	0.761	0.883			0.698	0.46802
O24653	53	K	Guanosine nucleotide diphosphate dissociation inhibitor 2	GDI2	1	4.43081e-13	122.14	NDYYGGESTSLNLNQLWK(1)K	3	-0.030345	8	0.704	0.517	1.114	1.445	1.219		2.096	0.072104
O24653	277	K	Guanosine nucleotide diphosphate dissociation inhibitor 2	GDI2	1	0.000420746	64.104	VIGVTSEGETAK(1)CK	3	0.69588	1	1.202	0.799	0.97		1.028		0.97
O48646	92	K	Probable phospholipid hydroperoxide glutathione peroxidase 6, mitochondrial	GPX6	1	0.000136473	108.72	GNDVDLSIYK(1)GK	2	1.6984	6	0.781	1.44	1.027	0.744	1.008		0.797	0.59446
O48646	193	K	Probable phospholipid hydroperoxide glutathione peroxidase 6, mitochondrial	GPX6	1	6.60452e-07	126.32	GGLFGDGIK(1)WNFAK	2	0.42607	10	0.741	1.008	1.089	1.694	0.468		1.591	0.25836
O48661	308	K	Spermidine synthase 2	SPDSYN2	1	3.29082e-14	125.23	KPVSLIDTDESSIK(1)SHCPLK	3	1.0532	5	1.615	2.263	0.891	0.896	0.23	0.105	0.461	0.191319
O48661	15	K	Spermidine synthase 2	SPDSYN2	1	7.10025e-09	110.12	SSTQEASVTDLPVK(1)RPR	3	-0.25727	5	0.533	1.419	1.284	1.008	0.756		1.174	0.7492
O48676	7	K	UDP-glycosyltransferase 74B1	UGT74B1	1	0.0192388	51.059	AETTPK(1)VK	2	0.35636	2		0.45	0.962	1.611	0.977		2.859
O48723	128	K	Patatin-like protein 2	PLP2	1	0.00190871	53.034	YDGK(1)YLHQLIHAK	3	-0.25501	1	1.511	0.122	0.844	1.273	1.25		1.296	0.77084
O48723	389	K	Patatin-like protein 2	PLP2	1	0.0176559	42.311	LAGILSK(1)EK	3	-0.31415	1	1.228		0.575	1.116	1.081		0.689
O48726	173	K	26S proteasome regulatory subunit RPN13	RPN13	1	1.26491e-21	117.8	AGNLVVPNLSSEVSDVTSSSGPVK(1)LADLQR	4	2.2205	6	0.678		1.084	1.29	0.947		1.751
O48726	273	K	26S proteasome regulatory subunit RPN13	RPN13	1	2.83038e-07	95.954	TGQIDLTQFGIDPSK(1)YK	3	2.3951	5	1.157	0.697	0.969	1.183	0.993		1.161	0.61644
O48737	129	K	Thioredoxin M1, chloroplastic	At1g03680	1	0.00186398	44.998	FYK(1)LNTDESPATPGQYGVR	3	0.78046	1	0.869	0.861		1.139	1.131		1.317
O48779	565	K	Beta-glucosidase 33	BGLU33	1	0.0155931	48.527	SSGK(1)WLSEFLDSK	2	0.77998	1		1
O48814	366	K	Serine/threonine-protein kinase BIK1	BIK1	1	0.00228314	74.841	PSQTNPVK(1)DTK	2	1.0678	11	0.958	1.312	1.019	1.404	0.869	0.439	1.067	0.79744
O48844	926	K	26S proteasome non-ATPase regulatory subunit 1 homolog A	RPN2A	1	0.00362388	55.649	VVPAQEK(1)YIK	3	-0.16466	2	0.927	1.243		0.83			0.765
O48844	837	K	26S proteasome non-ATPase regulatory subunit 1 homolog A	RPN2A	0.998149	3.24042e-11	77.731	PSLFEYPK(0.002)PTTVPTANTAVK(0.998)LPTAVLSTSVK	4	0.18642	1				1
O48844	848	K	26S proteasome non-ATPase regulatory subunit 1 homolog A	RPN2A	1	0.0012063	56.414	LPTAVLSTSVK(1)AK	3	-0.13479	2	0.558	1.562	1.009	1.195	0.676		1.04	0.94192
O48844	903	K	26S proteasome non-ATPase regulatory subunit 1 homolog A	RPN2A	1	4.9051e-09	111.22	K(1)APEPEPAFEILVNPAR	3	-0.28953	10	0.634	0.743	1.091	1.285	1.247		1.725	0.046202
O48847	70	K	Transcriptional corepressor LEUNIG_HOMOLOG	LUH	1	6.76341e-05	66.152	TNEK(1)HSEAAAAYIEAQQGK	3	1.8076	2	0.567	0.726	1.256	1.452			2.094	0.030376
O48946	472	K	Cellulose synthase A catalytic subunit 1 [UDP-forming]	CESA1	1	0.0284416	51.276	INALVAK(1)AQK	2	0.40041	2	0.741		1.616	0.643			1.524
O48946	450	K	Cellulose synthase A catalytic subunit 1 [UDP-forming]	CESA1	1	0.00480826	64.654	IQPSFVK(1)ER	3	-0.26874	2		0.769		1.231			1.601
O48946	443	K	Cellulose synthase A catalytic subunit 1 [UDP-forming]	CESA1	1	0.015335	72.848	DK(1)IQPSFVK	2	3.5994	1	1.179		1.23	0.591			0.772
O48946	475	K	Cellulose synthase A catalytic subunit 1 [UDP-forming]	CESA1	1	1.40082e-05	61.437	AQK(1)IPEEGWTMQDGTPWPGNNTR	3	0.16636	3	1.228	1.08	0.692				0.6
O48963	910	K	Phototropin-1	PHOT1	1	1.7836e-05	85.28	DLK(1)FPASIPASLQVK	3	-0.26366	2	0.418		1.885	1.497	0.2		4.045
O48963	899	K	Phototropin-1	PHOT1	1	0.00097027	104.22	QK(1)TFTNVLQK	3	0.013937	10	1.187	0.996	1.699		1.094	0.025	1.557
O48963	526	K	Phototropin-1	PHOT1	1	0.00251035	68.972	FLQGPETDLTTVK(1)K	2	1.6033	5	1.265	0.402	1.819	1.025	0.488		1.706	0.42124
O48963	580	K	Phototropin-1	PHOT1	1	1.853e-20	132.01	GEVQYFIGVQLDGSK(1)HVEPVR	4	0.13173	1	1.065	0.336	0.623	1.976			1.855	0.51728
O48963	475	K	Phototropin-1	PHOT1	1	0.00213352	69.03	IEK(1)NFVITDPR	3	0.72231	7	1.07	2.572	0.704	1.009	0.603	0.043	0.47	0.33518
O49299	498	K	Probable phosphoglucomutase, cytoplasmic 1	At1g23190	1	7.35377e-08	77.576	SDVASVASADEFEYK(1)DPVDGSISK	3	-1.0302	4	1.376	0.937	0.9	0.981	0.805		0.813	0.43528
O49299	544	K	Probable phosphoglucomutase, cytoplasmic 1	At1g23190	1	5.65953e-11	165.58	LYIEQYEK(1)DASK	3	0.60787	10	1.342	1.887	1.085	1.341	0.302	0.042	0.751	0.31394
O49304	134	K	At1g23130/T26J12_10	At1g23130	1	0.000295711	113.38	IDEK(1)VAPPEK	2	-0.22276	6	1.838	0.432	1.718	1.718	0.187	0.107	1.514	0.49416
O49304	73	K	At1g23130/T26J12_10	At1g23130	1	3.70774e-05	69.289	VGSVIFWNYAIDGQPK(1)VAR	3	-1.0394	2		0.769		1.231			1.601
O49304	86	K	At1g23130/T26J12_10	At1g23130	1	7.77568e-05	76.073	IEAVDQEK(1)NLLVLR	3	0.65403	5	0.747	1.636	0.808	1.366	1.334	0.108	0.912	0.86058
O49304	140	K	At1g23130/T26J12_10	At1g23130	1	0.000400007	67.234	VAPPEK(1)LLELFAK	3	-0.85686	1		1.04			0.96
O49377	147	K	Vesicle-associated membrane protein 711	VAMP711	1	0.000122165	76.073	GVMIENIDK(1)VLDR	3	-0.196	1	1.2		0.852	1.329	0.619		0.909
O49377	161	K	Vesicle-associated membrane protein 711	VAMP711	1	0.000165655	63.681	LELLVDK(1)TANMQGNTFR	3	-2.5709	1		0.777	1.137	1.082	1.003		1.428
O49445	371	K	Probable L-type lectin-domain containing receptor kinase VII.2	LECRK72	1	0.000432643	104.82	GVLEGK(1)EVAVK	2	0.68532	4	1.38	0.738	1.085	0.798			0.889	0.77004
O49453	17	K	Uncharacterized protein At4g28440	At4g28440	1	1.07882e-27	185.67	ATTGTAAVATGTSTVK(1)R	2	-0.64054	4	1.224	1.487	0.682	0.755	0.852		0.53	0.042961
O49545	785	K	Leucine-rich repeat receptor-like serine/threonine-protein kinase BAM1	BAM1	1	0.00336063	91.123	K(1)GGHLHWDTR	3	0.9549	7	0.693		1.664	1.664	0.854	0.125	2.401
O49596	91	K	High mobility group B protein 2	HMGB2	1	0.00760281	87.806	APYVAK(1)AEK	2	1.9212	4	1.058	0.537	1.791	1.007	0.607		1.754	0.32954
O49597	87	K	High mobility group B protein 5	HMGB5	1	1.17561e-05	137.46	APFVAK(1)SQSK	2	1.8569	5	1.839	0.631	1.033	1.098	0.399		0.863	0.80564
O49652	371	K	Cytochrome P450 - like protein	''cytochrome	1	1.73514e-08	99.273	DNIVEESHLPK(1)LPYLQAVMK	3	0.01573	8	1.47	0.718	0.707	1.448	0.658		0.985	0.9779
O49652	306	K	Cytochrome P450 - like protein	''cytochrome	0.998489	0.000655945	53.395	VK(0.002)DDDEK(0.998)APLSMTHVK	3	-0.89208	6	2.102	0.46	0.86	1.054	0.524		0.747	0.73294
O49652	426	K	Cytochrome P450 - like protein	''cytochrome	0.99998	0.000115557	71.545	DPK(1)NWDEPNEFKPER	3	-1.6077	3	1.174		1.205		1.5	0.122	1.026
O49652	286	K	Cytochrome P450 - like protein	''cytochrome	1	5.24835e-11	145.1	K(1)SEEEEDFLQYLLR	3	-0.56386	1		1.111			0.889
O49652	259	K	Cytochrome P450 - like protein	''cytochrome	1	0.00225588	54.784	FDFQGLVK(1)QMK	3	0.85058	5	1.41	1.696	0.526	0.711	0.655		0.398	0.031643
O49652	267	K	Cytochrome P450 - like protein	''cytochrome	1	0.00332647	103.55	K(1)LDLLFDR	3	-0.64875	4	1.2	1.112	0.959		0.73		0.83
O49652	435	K	Cytochrome P450 - like protein	''cytochrome	1	0.00272361	52.576	NWDEPNEFK(1)PER	3	0.2277	2			0.787	1.213
O49652	112	K	Cytochrome P450 - like protein	''cytochrome	1	6.60918e-22	161.08	EVLK(1)THDITFANHDLPEVGK	3	-1.0419	7	1.248	0.831	1.586	1.163	1.003	0.169	1.322	0.37646
O49652	522	K	Cytochrome P450 - like protein	''cytochrome	1	0.0221291	64.711	LSDPK(1)LYTA	2	-0.18654	2	0.32	2.425	0.585	0.818	0.852		0.511	0.5911
O49652	487	K	Cytochrome P450 - like protein	''cytochrome	1	1.86846e-16	116.39	LVLFNIASLLHSFDWK(1)APQGQK	4	1.5739	4	0.498			1.555	0.947		3.122
O49652	493	K	Cytochrome P450 - like protein	''cytochrome	1	0.00479012	47.712	APQGQK(1)FEVEEK	3	-0.25861	3	0.915		0.573	0.814	1.699		0.758
O50008	468	K	5-methyltetrahydropteroyltriglutamate--homocysteine methyltransferase 1	MS1	1	0.0318478	92.47	AIK(1)EEIK	2	0.1552	3	1.797	0.032	1.251	1.333	0.586		1.413	0.71076
O50008	617	K	5-methyltetrahydropteroyltriglutamate--homocysteine methyltransferase 1	MS1	1	3.62656e-12	141.86	K(1)SEHAFYLDWAVHSFR	3	-0.70613	9	0.64	1.074		1.603	1.634	0.05	1.87
O50008	457	K	5-methyltetrahydropteroyltriglutamate--homocysteine methyltransferase 1	MS1	1	0.00180058	110.53	K(1)VSEEDYVK	2	-0.31008	10	1.777	0.525	1.872	1.199	0.487	0.142	1.334	0.6427
O50008	366	K	5-methyltetrahydropteroyltriglutamate--homocysteine methyltransferase 1	MS1	1	0.00293723	40.941	VVEVNALAK(1)ALAGQK	3	0.99455	1		0.929	1.068	0.931	1.072		1.076
O50008	426	K	5-methyltetrahydropteroyltriglutamate--homocysteine methyltransferase 1	MS1	1	1.37765e-06	82.635	K(1)LNLPILPTTTIGSFPQTVELR	3	0.35709	1				1
O50008	286	K	5-methyltetrahydropteroyltriglutamate--homocysteine methyltransferase 1	MS1	1	0.000278239	57.173	AGFPEGK(1)YLFAGVVDGR	3	2.2527	3	1.056		0.818		1.125		0.775
O50008	28	K	5-methyltetrahydropteroyltriglutamate--homocysteine methyltransferase 1	MS1	1	1.05731e-12	118.48	FALESFWDGK(1)STAEDLQK	3	1.2455	2	1.172	0.828
O50008	36	K	5-methyltetrahydropteroyltriglutamate--homocysteine methyltransferase 1	MS1	1	6.79397e-29	209.39	STAEDLQK(1)VSADLR	2	-1.0439	9	1.232		0.947	1.338	1.434	0.049	0.927
O50008	273	K	5-methyltetrahydropteroyltriglutamate--homocysteine methyltransferase 1	MS1	1	0.00136088	117.02	GTK(1)TLDLVK	2	1.2438	8	1.73	0.765	1.543	0.966	0.929	0.068	1.006	0.9912
O50008	400	K	5-methyltetrahydropteroyltriglutamate--homocysteine methyltransferase 1	MS1	1	5.21288e-14	148.08	VTNEGVQK(1)AAAALK	2	0.75704	16	1.585	0.594	1.067	1.567	0.186		1.209	0.7216
O50008	406	K	5-methyltetrahydropteroyltriglutamate--homocysteine methyltransferase 1	MS1	1	0.00121909	80.706	AAAALK(1)GSDHR	2	-2.4424	5	0.921	0.989	1.228	1.052	0.81		1.194	0.188918
O50008	279	K	5-methyltetrahydropteroyltriglutamate--homocysteine methyltransferase 1	MS1	1	1.57425e-05	113.37	TLDLVK(1)AGFPEGK	2	0.23144	16	1.561	0.457	1.315	1.673	0.911	0.083	1.481	0.49122
O50008	465	K	5-methyltetrahydropteroyltriglutamate--homocysteine methyltransferase 1	MS1	0.999979	0.00248533	59.116	KVSEEDYVK(1)AIK	3	0.099709	1	0.811	1.907	0.948	0.812	1.434	0.088	0.648	0.47714
O50008	47	K	5-methyltetrahydropteroyltriglutamate--homocysteine methyltransferase 1	MS1	1	4.55209e-05	106.58	SSIWK(1)QMSAAGTK	3	0.65965	18	0.445	0.606	0.843	1.426	1.68		2.159	0.181638
O50008	744	K	5-methyltetrahydropteroyltriglutamate--homocysteine methyltransferase 1	MS1	0.999996	0.0065578	90.689	KYTEVK(1)PALK	2	-1.0508	5	1.154		1.436	2.056	0.289	0.066	1.513
O50008	688	K	5-methyltetrahydropteroyltriglutamate--homocysteine methyltransferase 1	MS1	1	1.2219e-05	72.568	EGVK(1)YGAGIGPGVYDIHSPR	4	-1.1444	4	0.922		1.246	0.792	1.04		1.105
O50008	173	K	5-methyltetrahydropteroyltriglutamate--homocysteine methyltransferase 1	MS1	1	1.93886e-07	124.62	GVDK(1)SFELLSLLPK	3	0.88417	4	1.05	0.828		1.312	0.811		1.397
O50008	372	K	5-methyltetrahydropteroyltriglutamate--homocysteine methyltransferase 1	MS1	1	1.55076e-16	124.69	ALAGQK(1)DEALFSANAAALASR	3	0.011721	4	1.392	1.184	1.164	1.472	0.758	0.03	1.023	0.88658
O50008	678	K	5-methyltetrahydropteroyltriglutamate--homocysteine methyltransferase 1	MS1	1	1.63801e-05	129.89	SDEK(1)LLSVFR	3	-0.83928	8	0.801		1.454	1.565	1.127	0.053	1.885
O64477	591	K	G-type lectin S-receptor-like serine/threonine-protein kinase At2g19130	At2g19130	1	0.00787993	71.296	IVLGWK(1)LR	3	-0.60665	4		0.693	1.259	0.945	1.102		1.59
O64490	414	K	Eukaryotic translation initiation factor 2 gamma subunit	EIF2	1	0.0136087	40.386	VVGVK(1)VDLAK	3	-0.07236	1	0.764	1.03	1.248		0.957		1.391
O64490	51	K	Eukaryotic translation initiation factor 2 gamma subunit	EIF2	1	4.44998e-05	89.624	STVVK(1)AISGVQTVR	2	0.53739	3	0.544		1.642	1.063	0.752		2.486
O64490	13	K	Eukaryotic translation initiation factor 2 gamma subunit	EIF2	1	0.00803354	85.676	GLAEQDLK(1)K	2	0.68339	1
O64818	66	K	Uncharacterized protein At2g23090	At2g23090	1	0.00305085	43.761	HPK(1)ADVVACFPHLK	4	0.30205	1	0.702	1.597	0.696		1.004		0.605
O64866	136	K	Calcium-binding EF-hand family protein	At2g44310	1	0.00880914	57.885	AADLEASK(1)LEK	2	-0.4848	1	1.515	0.44	1.873	0.702	0.47		1.317	0.73414
O64866	36	K	Calcium-binding EF-hand family protein	At2g44310	1	1.03793e-05	86.944	FAALDLNK(1)DGVLSR	3	-2.0595	1	0.897	1.769	0.563		0.771		0.422
O64883	360	K	Beta-glucosidase 26, peroxisomal	BGLU26	1	0.0415794	46.844	TNIDGK(1)QIAK	2	0.3857	1
O65041	401	K	NEDD8-activating enzyme E1 catalytic subunit	ECR1	1	2.61346e-06	123.67	LSK(1)PLYDLMGR	2	0.39863	5	1.147	1.149	0.777	0.984	0.943		0.767	0.23504
O65041	440	K	NEDD8-activating enzyme E1 catalytic subunit	ECR1	1	0.000821779	59.728	VVFK(1)GADGVADMDTAIGA	2	2.6272	2	0.885			1.115			1.26
O65041	185	K	NEDD8-activating enzyme E1 catalytic subunit	ECR1	1	1.75362e-19	151.41	ETIKPMVDGGTEGFK(1)GHAR	3	-0.079446	10	1.175	2.023	0.899	0.902	0.955	0.046	0.563	0.34732
O65398	119	K	Lactoylglutathione lyase	ATGLX1	1	0.000253516	62.055	EPGPVK(1)GGGSVIAFVK	3	1.3001	3		1.385		1.059	0.556		0.765
O65398	244	K	Lactoylglutathione lyase	ATGLX1	1	3.99879e-10	149.23	IVNQELGGK(1)ITR	2	0.85326	9	0.991	1.927	0.725	0.759	0.598		0.509	0.36834
O65572	319	K	Carotenoid 9,10(9',10')-cleavage dioxygenase 1	CCD1	1	0.0168519	55.461	YAK(1)DELMIR	2	1.5128	1	1
O65572	4	K	Carotenoid 9,10(9',10')-cleavage dioxygenase 1	CCD1	1	6.10905e-05	76.82	AEK(1)LSDGSSIISVHPR	3	1.5028	5	1.171	1.552	1.122	1.298	0.624	0.233	0.889	0.54532
O65572	385	K	Carotenoid 9,10(9',10')-cleavage dioxygenase 1	CCD1	1	0.00396981	59.418	FNMK(1)TGSASQK	2	3.4988	7	0.931		1.302		0.767		1.398
O65572	369	K	Carotenoid 9,10(9',10')-cleavage dioxygenase 1	CCD1	1	6.213e-05	77.191	EK(1)LENFGNELYEMR	3	0.66945	3		1.945		0.906	0.149		0.466
O65572	213	K	Carotenoid 9,10(9',10')-cleavage dioxygenase 1	CCD1	1	4.212e-07	88.385	VLEDGDLQTLGIIDYDK(1)R	3	0.15984	4	1.296	0.776	1.162	0.96	0.807		1.024	0.93674
O65581	306	K	Fructose-bisphosphate aldolase 5, cytosolic	FBA5	1	4.75187e-05	100.22	ALQQSTLK(1)AWAGK	2	-0.52282	6	0.778		1.298	1.228	0.696		1.623
O65581	317	K	Fructose-bisphosphate aldolase 5, cytosolic	FBA5	1	5.03094e-06	104.55	TENVAK(1)AQATFLTR	3	-0.15152	6	0.526	0.81	0.726	1.293	1.646		1.511	0.39412
O65581	7	K	Fructose-bisphosphate aldolase 5, cytosolic	FBA5	1	4.54892e-07	104.81	SAFVGK(1)YADELIK	2	-1.3767	4		0.753	1.162		1.085		1.543
O65581	311	K	Fructose-bisphosphate aldolase 5, cytosolic	FBA5	1	0.0133997	53.567	AWAGK(1)TENVAK	2	1.264	1	1.176	0.265	1.43	1.129			1.776	0.3641
O65581	14	K	Fructose-bisphosphate aldolase 5, cytosolic	FBA5	1	0.00121654	100.88	YADELIK(1)TAK	3	-0.26021	2	1.009	0.965		0.882	1.145		0.894
O65649	858	K	Filament-like plant protein 5	FPP5	1	0.0560626	63.565	DLQEK(1)MQR	2	-1.1457	2	0.765	0.811		1.424			1.807
O65719	567	K	Heat shock 70 kDa protein 3	HSP70-3	0.999637	0.0334676	61.11	IGEK(1)LAGDDKK	2	0.40833	1	1.096	1.391	1.597	0.778		0.137	0.955	0.9094
O65719	4	K	Heat shock 70 kDa protein 3	HSP70-3	1	1.3565e-10	94.275	AGK(1)GEGPAIGIDLGTTYSCVGVWQHDR	3	0.59641	2				1.456	0.544
O65719	563	K	Heat shock 70 kDa protein 3	HSP70-3	1	1.78079e-30	222.94	NTIRDEK(1)IGEK	2	0.2646	12	1.592	1.115	1.784	0.791	0.584	0.134	0.951	0.91558
O65719	91	K	Heat shock 70 kDa protein 3	HSP70-3	1	4.03592e-05	70.944	FTDSSVQSDIK(1)LWPFTLK	3	-0.7651	1				1.096	0.904
O65782	84	K	Cytochrome P450 83B1	CYP83B1	1	2.31151e-06	91.076	LAVISSAELAK(1)ELLK	3	0.10942	4	0.995		1.032		0.973		1.037
O65782	127	K	Cytochrome P450 83B1	CYP83B1	1	0.00113599	63.091	K(1)MCMVNLFSPNR	2	2.6985	2	0.968	1.26	0.466	1.306			0.795	0.65914
O65782	468	K	Cytochrome P450 83B1	CYP83B1	0.951026	0.00060982	61.409	FDWSLPK(0.951)GIK(0.049)PEDIK	3	0.32752	5	0.945	2.063	0.481	0.847	0.664		0.441	0.28944
O65782	283	K	Cytochrome P450 83B1	CYP83B1	1	4.26614e-05	91.076	DQPFSIK(1)FTHENVK	4	-0.53343	9	0.808	1.908	0.483	0.811	0.989		0.476	0.34108
O65782	497	K	Cytochrome P450 83B1	CYP83B1	1	0.00051843	73.885	EHLVLAPTK(1)HI	3	0.12054	4	1.314	1.236	0.541	0.909			0.569	0.099758
O65782	68	K	Cytochrome P450 83B1	CYP83B1	1	0.00205819	52.576	LYGPIFTMK(1)IGGR	3	-0.61684	1		1.158	0.842				0.727
O65782	471	K	Cytochrome P450 83B1	CYP83B1	1	0.0296651	78.192	GIK(1)PEDIK	2	0.10191	2	1.723	0.832			1.203	0.242
O65782	420	K	Cytochrome P450 83B1	CYP83B1	1	0.000483909	103.44	FMNEHK(1)GVDFK	2	-1.2356	2	1.632	0.319	1.049				1.075
O65782	59	K	Cytochrome P450 83B1	CYP83B1	1	8.49793e-05	94.688	LSK(1)LYGPIFTMK	2	-0.64412	21	1.328	1.177	1.036	1.39	1.003	0.066	0.968	0.85636
O65782	88	K	Cytochrome P450 83B1	CYP83B1	1	1.34748e-16	170.95	ELLK(1)TQDLNFTAR	3	1.8719	15	2.21	0.692	1.058	1.079	0.908	0.053	0.736	0.70284
O65782	101	K	Cytochrome P450 83B1	CYP83B1	1	9.63119e-07	103.76	PLLK(1)GQQTMSYQGR	3	0.25813	10	0.783	2.409		0.693	1.096	0.019	0.434
O65782	355	K	Cytochrome P450 83B1	CYP83B1	1	0.0213685	86.833	AVIK(1)ESLR	2	-0.75023	2	1.256	0.991	1.052	0.702			0.781	0.37814
O78310	185	K	Superoxide dismutase [Cu-Zn] 2, chloroplastic	CSD2	1	2.01331e-05	85.554	AFVVHELK(1)DDLGK	3	-1.9682	1	1.25		0.75				0.6
O80448	205	K	Pyridoxal 5'-phosphate synthase subunit PDX1.1	PDX11	1	1.16877e-08	136.83	K(1)IAAPYDLVVQTK	2	0.45457	13	1.611	0.607	1.274	1.327	1.063	0.118	1.173	0.7399
O80448	27	K	Pyridoxal 5'-phosphate synthase subunit PDX1.1	PDX11	1	0.000862778	55.291	SPFSVK(1)VGLAQMLR	3	0.039506	2		0.623		1.377			2.21
O80448	204	K	Pyridoxal 5'-phosphate synthase subunit PDX1.1	PDX11	1	8.50286e-05	80.318	SMDDDEVFTYAK(1)K	2	2.3055	8	0.659	0.943	0.542	1.877	0.979		1.51	0.61022
O80448	21	K	Pyridoxal 5'-phosphate synthase subunit PDX1.1	PDX11	1	2.60685e-44	178.35	QK(1)SPFSVK	2	0.89704	15	1.061	0.652	1.687	1.352	1.225	0.023	1.774	0.128925
O80448	266	K	Pyridoxal 5'-phosphate synthase subunit PDX1.1	PDX11	1	0.000153343	82.437	AK(1)AIVQAVTNYR	3	-0.36186	1	0.858				1.142
O80448	19	K	Pyridoxal 5'-phosphate synthase subunit PDX1.1	PDX11	1	1.27407e-45	216.17	AGTGVVAVYGEGAMTETK(1)QK(1)SPFSVK	3	-1.4784	44	1.324	0.719	1.352	1.768	0.818	0.019	1.527	0.2801
O80477	125	K	Methylesterase 3	MES3	1	0.00241442	54.486	HSPSFVWDK(1)LR	3	0.61226	1	0.691	1.309
O80492	359	K	Probable protein phosphatase 2C 5	At1g09160	1	0.000479632	56.774	LGK(1)DLLSNTETGLLK	3	-0.0015693	2	1.074	1.062	0.779	1.51	0.576		1.072	0.86866
O80501	165	K	Ras-related protein RABH1b	RABH1B	1	0.00204267	53.565	K(1)IAAALPGMETLSSTK	3	0.63495	2		1.243			0.757
O80501	102	K	Ras-related protein RABH1b	RABH1B	1	0.00322501	44.925	QSFLNTTK(1)WIDEVR	3	1.8568	1			0.595	1.405
O80501	160	K	Ras-related protein RABH1b	RABH1B	1	0.00151224	71.614	AGFNIK(1)ALFR	3	-0.041913	3	0.636		0.876	1.029	1.459		1.498
O80576	251	K	At2g44060	late	1	0.00177414	69.554	AEIADSIK(1)LDK	2	0.61735	8	0.666	0.607	1.678	1.028	1.02		2.126	0.159302
O80576	39	K	At2g44060	late	0.991713	3.79926e-05	88.427	DKDEEK(0.008)EEGK(0.992)GGFLDK	3	0.29788	2	1.479	0.609	1.149	1.022	0.74		1.04	0.9334
O80576	114	K	At2g44060	late	1	0.00448465	41.743	K(1)LVSGLIPDAGTLK	2	0.75095	2	1.099		1.208	1.176	0.516		1.085
O80585	430	K	Methylenetetrahydrofolate reductase 2	MTHFR2	1	0.0111362	41.621	IINEQLIK(1)VNSK	3	0.78036	1
O80713	177	K	Short-chain dehydrogenase reductase 3a	SDR3a	1	0.00137541	73.951	SACGGLGK(1)YGIR	3	0.47731	6	0.925	0.817	0.75	1.059	1.449		1.038	0.85676
O80763	384	K	Probable nucleoredoxin 1	At1g60420	1	0.000898838	67.385	AFTPK(1)LVEVYK	3	2.1773	4	0.506		0.681	1.639	1.174		2.292
O80763	390	K	Probable nucleoredoxin 1	At1g60420	1	0.00577283	65.224	LVEVYK(1)QIK	3	-0.70416	6	1.114	1.353	1.314	1.332	0.796	0.092	1.073	0.53302
O80837	149	K	Remorin	DBP	1	0.00218829	55.261	VAAIHK(1)LAEEK	3	0.040708	1	1.057	1.292	1.715	1.706	0.137	0.093	1.456	0.137481
O80837	35	K	Remorin	DBP	1	4.3327e-27	123.16	VDVESPAVLAPAKEPTPAPVEVADEK(1)IHNPPPVESK	5	0.43662	11	1.035	0.248	0.939	2.381	0.398		2.588	0.34074
O80837	61	K	Remorin	DBP	1	6.15958e-07	89.468	K(1)ASSGSADRDVILADLEK	3	0.91306	6	1.095	0.842	1.372	1.249	0.442		1.353	0.135582
O80837	9	K	Remorin	DBP	1	4.5696e-28	137.7	TSK(1)VDVESPAVLAPAKEPTPAPVEVADEK	4	1.3997	9	0.816	1.425	1.121	1.796	0.801	0.041	1.302	0.53462
O80837	115	K	Remorin	DBP	1	0.00131579	94.309	K(1)AAVEAQLR	3	1.3374	2	0.529	1.216	0.668	1.586			1.292	0.7005
O80837	184	K	Remorin	DBP	1	0.0265714	41.236	ATGVVPK(1)ATCGCF	2	0.1041	1	0.886			1.114			1.257
O80837	22	K	Remorin	DBP	1	8.52992e-16	115.79	VDVESPAVLAPAK(1)EPTPAPVEVADEK	3	-0.16628	8	1.106	0.841	0.99	1.483	0.58		1.27	0.44654
O80837	52	K	Remorin	DBP	1	6.76378e-05	70.68	ALAVVEK(1)PIEEHTPK	3	0.11415	6		0.694	1.404	1.497	1.236	0.168	2.09
O80837	60	K	Remorin	DBP	0.996251	0.0015281	52.527	ALAVVEK(0.004)PIEEHTPK(0.996)K	3	-0.52337	1					1
O80837	93	K	Remorin	DBP	1	0.0160159	71.614	AWEESEK(1)SK	2	-1.0791	2	1.169	1.022	1.626	1.188	0.912	0.083	1.284	0.30992
O80837	45	K	Remorin	DBP	0.999924	9.57934e-10	85.376	IHNPPPVESK(1)ALAVVEKPIEEHTPK	4	0.021727	3	1.501		0.848		0.651		0.565
O80837	86	K	Remorin	DBP	1	2.01722e-13	177.1	TSFIK(1)AWEESEK	2	-1.4923	8	0.58	1.105	0.781	1.326	1.208		1.25	0.63316
O80852	152	K	Glutathione S-transferase F9	GSTF9	1	1.0782e-06	93.424	LAGVLDVYEAHLSK(1)SK	3	0.77932	6	1.448	1.437	0.701	0.864	0.551		0.542	0.0149774
O80852	189	K	Glutathione S-transferase F9	GSTF9	1	6.75648e-07	122.52	K(1)HVSAWWDDISSR	2	-0.71179	12	1.682	1.813	0.72	0.949	0.77	0.066	0.478	0.020242
O80852	36	K	Glutathione S-transferase F9	GSTF9	1	1.01546e-08	114.27	GVAFETIPVDLMK(1)GEHK	4	0.36596	42	1.138	2.503	0.657	0.917	0.744	0.042	0.432	0.27526
O80852	210	K	Glutathione S-transferase F9	GSTF9	1	0.0067967	72.243	ETVAK(1)YSFPA	2	-0.59467	2		1.173		0.923	0.904		0.787
O80852	138	K	Glutathione S-transferase F9	GSTF9	1	2.99395e-13	124.28	ESEEK(1)LAGVLDVYEAHLSK	3	0.64816	8		0.671	1.773	1.369	1.087	0.099	2.341
O80852	14	K	Glutathione S-transferase F9	GSTF9	1	5.24676e-08	135.99	VYGPHFASPK(1)R	3	-0.30366	12	1.035		0.992	0.977	1.945	0.051	0.951
O80852	205	K	Glutathione S-transferase F9	GSTF9	1	0.00104191	137.46	PAWK(1)ETVAK	2	0.54828	9	0.797	0.966	1.015	0.883	1.34		1.077	0.59332
O80852	87	K	Glutathione S-transferase F9	GSTF9	1	3.57617e-14	152.34	SQGPDLLGK(1)TVEDR	2	1.4544	14	0.84	0.612	1.697	1.472	1.333	0.046	2.183	0.033084
O80852	4	K	Glutathione S-transferase F9	GSTF9	1	2.98802e-05	110.14	VLK(1)VYGPHFASPK	2	-0.46762	15	1.515	1.062	0.977	1.247	1.151	0.047	0.863	0.57218
O80858	35	K	Expressed protein	At2g30930	1	3.27728e-44	176.9	ESVTSTAESVTASLTDAEK(1)TVNQTAR	3	0.6816	2	1.18	1.389	0.706	0.844	0.881		0.603	0.055436
O80858	161	K	Expressed protein	At2g30930	1	0.00114768	94.767	NCCGVLDLFK(1)K	3	0.78694	6		0.767	1.145	1.178	0.91		1.514
O80858	83	K	Expressed protein	At2g30930	1	0.00717943	89.047	DAVDK(1)AFSR	2	2.0557	4	1.612		1.054	0.897	0.809	0.627	0.605
O80858	102	K	Expressed protein	At2g30930	1	1.48631e-06	90.561	SLLQTFEAK(1)SSDISSK	3	-0.22824	1	1.218			0.951	0.831		0.781
O80858	146	K	Expressed protein	At2g30930	1	8.37709e-12	111.57	DLPVSTDNQPLLASGEK(1)TPWWK	3	-0.82705	9	0.986	1.284	0.895	0.772	1.062		0.734	0.20234
O80858	78	K	Expressed protein	At2g30930	1	2.11459e-09	134.06	ASGVSTQAK(1)DAVDK	3	0.34304	7	1.23	1.246	1.47	0.971	0.954	0.129	0.986	0.95544
O80858	69	K	Expressed protein	At2g30930	1	0.00121485	49.537	TEAAAAPDK(1)ASGVSTQAK	3	1.5194	1	1.044		0.871	1.085			0.937
O80858	109	K	Expressed protein	At2g30930	1	1.8871e-10	85.595	SSDISSK(1)LVGGVTNLVSGASSSTVANR	3	2.5425	1	1.053				0.947
O80858	93	K	Expressed protein	At2g30930	1	4.94075e-05	74.853	GIEGAK(1)SLLQTFEAK	2	2.11	2	1.302	0.698
O80910	73	K	TOM1-like protein 6	TOL6	1	7.17301e-19	120.27	VQLLALTLLETLVK(1)NCGDYLHHQVAEK	4	0.44152	2				1
O80939	350	K	L-type lectin-domain containing receptor kinase IV.1	LECRK41	1	7.47455e-11	134.14	EK(1)GLLGTGGFGSVYK	2	0.28305	9	1.108	0.524	1.223	1.732	1.384	0.03	1.811	0.2298
O80939	370	K	L-type lectin-domain containing receptor kinase IV.1	LECRK41	1	0.00098262	61.11	GVMPGTK(1)LEIAVK	3	-0.97483	4	1.044		0.791	1.779	0.385		1.231
O80939	444	K	L-type lectin-domain containing receptor kinase IV.1	LECRK41	1	2.72748e-09	127.02	YLYNTPEVTLNWK(1)QR	2	0.67479	13	1.379	0.983	0.776	1.874	0.966	0.022	1.122	0.82812
O80960	292	K	At2g39210/T16B24.15	At2g39210	1	0.000978101	49.141	QVALNDPAPINVVTEK(1)PK	3	0.48947	1				1
O81016	52	K	ABC transporter G family member 32	ABCG32	1	0.00183865	44.054	DMVGEPK(1)EIQIGNLEASEQR	3	0.44416	1			1.447	0.787	0.765
O81108	114	K	Calcium-transporting ATPase 2, plasma membrane-type	ACA2	1	0.0110948	44.193	LK(1)FHGGVDGLAGK	2	0.8429	1			1
O81108	740	K	Calcium-transporting ATPase 2, plasma membrane-type	ACA2	1	6.2306e-07	182.68	HTLVK(1)QLR	2	-2.4309	10	1.111	0.586	1.083	1.272	1.793	0.154	1.388	0.35958
O81148	221	K	Proteasome subunit alpha type-4-A	PAC1	1	3.34558e-05	78.505	LELAEVYLTPSK(1)TVK	3	-1.7674	4	1.192	0.827	0.733	1.248			0.981	0.95748
O81148	198	K	Proteasome subunit alpha type-4-A	PAC1	1	3.51744e-08	119.65	VLTK(1)TMDSTSLTSEK	3	-0.31772	10	1.171	1.001	1.07	0.811	0.947		0.866	0.44674
O81148	239	K	Proteasome subunit alpha type-4-A	PAC1	1	7.9871e-05	82.202	LLVK(1)HGVTQPAAETS	2	-0.5495	3	1.105	0.498	1.207	1.059	1.131		1.414	0.39982
O81148	235	K	Proteasome subunit alpha type-4-A	PAC1	1	7.63916e-09	117.93	YHVHSPESLTK(1)LLVK	4	0.92674	6	0.84	0.647	0.961	2.089	0.462		2.051	0.30532
O81148	54	K	Proteasome subunit alpha type-4-A	PAC1	1	0.000252744	67.685	VTSK(1)LLQTSTSAEK	2	0.1348	3	1.363	0.309	0.819	1.509			1.392	0.65446
O81148	176	K	Proteasome subunit alpha type-4-A	PAC1	1	0.000712059	50.957	AAAVGANNQAAQSILK(1)QDYK	3	1.1275	1			1
O81149	217	K	Proteasome subunit alpha type-5-A	PAE1	1	6.78227e-05	42.468	VTPNNVDIAK(1)VAPAYHLYTPQEVEAVIAR	4	2.8259	1	1.329	0.735			0.937
O81498	224	K	UDP-glycosyltransferase 72E3	UGT72E3	1	0.00604847	63.624	SLQDPK(1)LLGR	2	-0.50768	5	1.452	1.05	0.745	1.049	0.705		0.717	0.29528
O81644	4	K	Villin-2	VLN2	1	4.09749e-10	100.53	STK(1)VLDPAFQGAGQKPGTEIWR	3	-1.8864	4	0.61		0.979	1.802	0.609		2.28
O81644	696	K	Villin-2	VLN2	1	5.00579e-06	82.877	YIDLAGSLEGLHPK(1)VPIYK	4	-1.7173	6	1.066	1.271	0.506		1.157		0.433
O81716	83	K	Probable protein phosphatase 2C 21	PPC4-2	1	3.80065e-06	75.224	YLHQQVISNEAYK(1)TGDVETSLR	4	0.086743	1	1.324	1.444	0.562		0.67		0.406
O81716	211	K	Probable protein phosphatase 2C 21	PPC4-2	1	0.0033269	59.418	ILK(1)AGGFIHAGR	2	0.18992	3		1.404	0.701		0.895		0.499
O81728	91	K	Expressed protein	At2g25190	1	0.0268432	59.908	TDLVAK(1)EVR	2	1.4108	1	0.873	0.501	1.62	1.048	0.959		1.942	0.198357
O82204	115	K	60S ribosomal protein L28-1	RPL28A	1	7.16676e-10	121.82	AVANQVVDNYYRPDLK(1)K	3	-0.4307	11	1.513	1.833	0.991	1.322	0.257	0.083	0.691	0.15402
O82240	116	K	Adenine nucleotide alpha hydrolases-like superfamily protein	At2g47710	1	6.70324e-05	51.301	NILCEVVDK(1)HHASILVVGSHGYGAIK	4	2.028	1	1.315	0.779		0.906			0.865
O82240	133	K	Adenine nucleotide alpha hydrolases-like superfamily protein	At2g47710	1	4.54186e-07	87.429	HHASILVVGSHGYGAIK(1)R	4	-0.87725	2	1.819	0.62		1.308	0.254		1.073
O82245	39	K	Translocator protein homolog	TSPO	1	0.0138212	58.246	RDQK(1)RAMAK(1)R	2	-1.053	7	0.886	0.817	1.166	1.483	1.427	0.221	1.555	0.100238
O82245	44	K	Translocator protein homolog	TSPO	1	0.0138212	58.246	RDQK(1)RAMAK(1)R	2	-1.053	7	0.886	0.817	1.166	1.483	1.427	0.221	1.555	0.100238
O82587	232	K	Bidirectional sugar transporter SWEET12	SWEET12	1	0.000213933	74.141	ELEAAK(1)LPEVSIDMVK	3	1.0965	2			0.875	1.146	0.979
O82628	87	K	V-type proton ATPase subunit G1	VHA-G1	1	0.00101119	79.659	IEQLK(1)NEASR	3	0.30343	5	0.958	0.824		0.76	1.458		0.853
O82628	44	K	V-type proton ATPase subunit G1	VHA-G1	1	0.000409076	105.46	EEAEK(1)EIAEYK	3	2.1077	5	1.359		1.38	0.741	0.521		0.78
P06525	194	K	Alcohol dehydrogenase class-P	ADH1	1	3.38657e-06	78.428	K(1)GQSVAIFGLGAVGLGAAEGAR	3	-1.7082	5	0.644	0.899	1.266	1.223	0.969		1.613	0.067277
P06525	230	K	Alcohol dehydrogenase class-P	ADH1	1	0.00394475	56.548	IIGVDFNSK(1)R	3	1.4516	1		0.655		1.345			2.053
P0CJ47	233	K	Actin-3	ACT3	1	3.89425e-05	54.559	LCYIALDYEQELETAK(1)TSSSVEK	3	-0.53185	1			0.377	1.623
P0DI06	36	K	F-box/kelch-repeat protein At1g25211	At1g25211	1	0.00541952	92.538	LVGEK(1)ILTR	2	0.27241	10	0.775	1.142	1.402	1.327	1.344	0.011	1.424	0.162477
P0DI06	381	K	F-box/kelch-repeat protein At1g25211	At1g25211	1	0.00142522	44.312	DGFFK(1)PVTLGVAPNVGEPCPR	3	1.9636	1	1.671	0.808			0.52
P0DI79	51	K	UPF0496 protein At3g28300	At3g28300	1	1.76621e-06	61.437	TSNLINSFTSDAK(1)TGLVPLPQHAAYK	3	2.0967	1	1.149		0.599	1.251			0.805
P0DI79	364	K	UPF0496 protein At3g28300	At3g28300	1	4.51976e-05	115.29	AVGDDVAK(1)YSK	3	-0.16361	8	1.345	0.698	1.383	1.033	1.482	0.059	1.183	0.66248
P0DI79	300	K	UPF0496 protein At3g28300	At3g28300	1	4.96876e-05	74.789	GMETDK(1)VDMNSISGK	3	-0.50825	1		1.441	0.559				0.388
P10795	147	K	Ribulose bisphosphate carboxylase small chain 1A, chloroplastic	RBCS-1A	0.83295	1.11586e-05	84.753	EVEECK(0.167)K(0.833)EYPNAFIR	3	-0.77644	3	0.902	0.752	1.043	1.302			1.418	0.147263
P10798	147	K	Ribulose bisphosphate carboxylase small chain 3B, chloroplastic	RBCS-3B	1	0.00625946	61.161	K(1)EYPGAFIR	3	1.5122	6	0.728	0.844	1.386	1.337	0.704		1.732	0.0117593
P10798	92	K	Ribulose bisphosphate carboxylase small chain 3B, chloroplastic	RBCS-3B	1	1.09763e-12	116.06	NK(1)WIPCVEFELEHGFVYR	4	-0.083961	3	0.148			1.863	0.989		12.588
P10798	140	K	Ribulose bisphosphate carboxylase small chain 3B, chloroplastic	RBCS-3B	0.999996	3.15567e-30	162.76	LPLFGCTDSAQVLK(1)EVEECKK	4	-0.336	10	1.485	0.794	1.28	0.718	0.723		0.877	0.78226
P10798	126	K	Ribulose bisphosphate carboxylase small chain 3B, chloroplastic	RBCS-3B	1	8.75988e-14	116.09	YWTMWK(1)LPLFGCTDSAQVLK	3	-0.90675	2	1.13	0.493		1.176	1.201		1.449
P10896	167	K	Ribulose bisphosphate carboxylase/oxygenase activase, chloroplastic	RCA	1	0.00282739	41.577	VPLILGIWGGK(1)GQGK	3	0.056507	1	0.616	0.708	0.774	1.91	0.992		2.027	0.35512
P11035	322	K	Nitrate reductase [NADH] 2	NIA2	1	0.000191562	65.219	IIVTTK(1)ESDNFYHFK	4	0.066936	3	1.359	0.514	1.445	1.493	0.189		1.569	0.33526
P11574	437	K	V-type proton ATPase subunit B1	VHA-B1	1	0.000261901	98.105	K(1)FVMQGAYDTR	3	-0.04943	16	0.756	1.553	1.209	0.803	1.625	0.054	0.871	0.77142
P11574	474	K	V-type proton ATPase subunit B1	VHA-B1	1	7.51802e-05	95.346	IPAK(1)TLDQFYSR	3	1.6655	9	0.879	0.622	1.351	2.182	0.922	0.044	2.354	0.144542
P11574	39	K	V-type proton ATPase subunit B1	VHA-B1	1	0.000136453	99.283	GPK(1)YQEIVNIR	2	0.52713	11	0.98	0.896	1.457	0.775	0.891		1.19	0.65602
P11574	160	K	V-type proton ATPase subunit B1	VHA-B1	1	2.21167e-08	88.768	GQK(1)IPLFSAAGLPHNEIAAQICR	4	-0.74413	6	0.716		1.248	1.375	0.661		1.832
P11574	65	K	V-type proton ATPase subunit B1	VHA-B1	1	1.34798e-11	100.23	RGQVLEVDGEK(1)AVVQVFEGTSGIDNK	4	-1.1014	2	0.876	1.489			0.635
P11832	782	K	Nitrate reductase [NADH] 1	NIA1	1	0.0065999	72.928	GNFLVSGK(1)PK	2	0.68356	2	1.344	0.517	1.142	1.673	0.54	0.783	1.513	0.4341
P13114	120	K	Chalcone synthase	CHS	1	0.0114444	78.932	AIK(1)EWGQPK	3	1.5596	6	0.526	0.287	1.551	0.689	1.947		2.755	0.2517
P13114	326	K	Chalcone synthase	CHS	1	0.0222243	102	LGLK(1)EEK	2	-0.37361	3	0.779	0.166	1.485	0.97	1.6		2.598	0.199938
P14671	344	K	Tryptophan synthase beta chain 1, chloroplastic	TSB1	1	3.1211e-08	94.632	MIGVEAAGFGLDSGK(1)HAATLTK	3	0.56169	3	1.736	0.42			0.845
P16181	142	K	40S ribosomal protein S11-1	RPS11A	1	0.0014509	48.907	FNVLK(1)VIPAGSSSSFGK	3	-0.16901	1		0.764			1.236
P17562	227	K	S-adenosylmethionine synthase 2	SAM2	1	3.21088e-05	78.814	YLDDK(1)TIFHLNPSGR	3	-0.77572	7	1.454	0.666	1.156	1.681	1.011	0.031	1.338	0.52796
P17562	211	K	S-adenosylmethionine synthase 2	SAM2	0.999994	1.89836e-05	86.539	DLK(1)EHVIKPIIPEK	3	0.064232	2			0.681	1.319
P18616	1267	K	DNA-directed RNA polymerase II subunit 1	NRPB1	1	8.55688e-09	96.016	IMNDEGPK(1)GELQDESAEDDVFLK	3	-1.0001	4	1.016	0.862	1.063	1.428	0.631		1.326	0.26184
P20431	864	K	ATPase 3, plasma membrane-type	AHA3	1	0.00289603	46.318	TAFTTK(1)QNYGIEER	3	0.14928	1	0.996	0.816	0.912	1.343	0.933		1.244	0.443
P20431	937	K	ATPase 3, plasma membrane-type	AHA3	1	2.05921e-05	105.95	LK(1)GLDIETAGHYTV	2	0.17543	8	1.036	0.288	1.316	1.275	1.085		1.957	0.23284
P20431	140	K	ATPase 3, plasma membrane-type	AHA3	1	2.75984e-05	66.467	DGK(1)WSEQEASILVPGDIVSIK	3	-0.26882	3	0.621	0.821	1.151	1.527	0.879		1.857	0.101044
P20431	176	K	ATPase 3, plasma membrane-type	AHA3	1	1.40905e-21	141.69	LLEGDPLK(1)VDQSALTGESLPATK	3	0.9975	4		1.218	0.884	1.242	0.656		0.873
P20649	934	K	ATPase 1, plasma membrane-type	AHA1	1	4.53864e-05	125.74	GHVESVAK(1)LK	2	0.099903	12	1.555	0.742	2.179	0.48	0.832	0.212	1.158	0.86534
P20649	470	K	ATPase 1, plasma membrane-type	AHA1	1	4.22691e-06	75.539	TK(1)ESPGGPWEFVGLLPLFDPPR	3	-1.0187	2	0.56			1.484	0.956		2.65
P20649	936	K	ATPase 1, plasma membrane-type	AHA1	1	3.71838e-11	140.27	LK(1)GLDIDTAGHHYTV	3	-1.5555	11	0.337	0.597	1.207	2.778		0.081	4.267	0.195424
P20649	139	K	ATPase 1, plasma membrane-type	AHA1	1	4.25689e-37	177.32	DGK(1)WSEQEAAILVPGDIVSIK	2	-1.0706	9	0.738	0.435	0.418	1.956	1.453		2.024	0.52366
P20649	386	K	ATPase 1, plasma membrane-type	AHA1	1	2.07035e-11	106.63	VENQDAIDAAMVGMLADPK(1)EAR	3	-1.4646	12	1.406	0.429	1.054	1.908	1.011	0.192	1.614	0.47668
P20649	911	K	ATPase 1, plasma membrane-type	AHA1	1	1.519e-09	157.38	ELSEIAEQAK(1)R	3	0.30894	7	0.896	1.46	0.848	1	0.796		0.784	0.47616
P20649	864	K	ATPase 1, plasma membrane-type	AHA1	1	0.0309201	42.19	K(1)DYGIGER	3	0.23482	1	1.004	0.863	2.658	0.951	0.443	0.08	1.933	0.41614
P20649	926	K	ATPase 1, plasma membrane-type	AHA1	1	0.000385902	64.798	ELHTLK(1)GHVESVAK	3	1.319	4	1.266	1.12	1.268		1.221	0.126	1.063
P20649	338	K	ATPase 1, plasma membrane-type	AHA1	1	1.17028e-16	171.73	TGTLTLNK(1)LSVDK	2	-1.0035	12	1.49	1.186	0.778	1.335	1.185	0.026	0.79	0.46856
P20649	351	K	ATPase 1, plasma membrane-type	AHA1	1	5.63333e-09	140.45	NLVEVFCK(1)GVEK	3	0.26463	17	1.067	0.382	1.952	1.55	0.998	0.051	2.417	0.12272
P20649	27	K	ATPase 1, plasma membrane-type	AHA1	1	2.81013e-46	246.5	IPIEEVFQQLK(1)CTR	3	1.8123	29	0.608	1.257	1.113	2.082	0.915	0.025	1.713	0.37228
P20649	442	K	ATPase 1, plasma membrane-type	AHA1	1	0.0148658	56.916	K(1)VLSCIDK	3	-0.33341	2	0.781	0.967	1.241	1.029	0.983		1.299	0.2054
P20649	8	K	ATPase 1, plasma membrane-type	AHA1	1	1.75861e-26	184.02	SGLEDIK(1)NETVDLEK	2	-1.2166	7	0.495	0.542	1.247	1.81	0.907		2.948	0.070099
P20649	888	K	ATPase 1, plasma membrane-type	AHA1	1	4.47274e-10	124.91	TLHGLQPK(1)EDVNIFPEK	3	1.0539	5	1.113	0.987	1.342	1.657	0.829	0.073	1.428	0.11778
P20649	897	K	ATPase 1, plasma membrane-type	AHA1	1	4.02415e-09	136.24	EDVNIFPEK(1)GSYR	3	1.0755	6		1.195		2.014	0.752	0.039	1.685
P20649	49	K	ATPase 1, plasma membrane-type	AHA1	1	9.25691e-05	89.301	IVIFGPNK(1)LEEK	3	0.18912	4	0.77	1.199	1.014	1.223	0.794		1.136	0.63092
P20649	449	K	ATPase 1, plasma membrane-type	AHA1	1	2.2635e-05	113.69	VLSCIDK(1)YAER	3	-1.0429	7	0.615	1.021	0.726	1.535	1.104		1.382	0.56126
P20649	175	K	ATPase 1, plasma membrane-type	AHA1	1	3.4559e-25	150.14	LLEGDPLK(1)VDQSALTGESLPVTK	3	-0.56889	11	0.748	0.484	1.316	1.343	1.108		2.158	0.032884
P20649	405	K	ATPase 1, plasma membrane-type	AHA1	1	0.000122782	77.279	EVHFLPFNPVDK(1)R	4	1.2508	4	1.174	0.835	0.876	1.318	0.798		1.092	0.77138
P20649	343	K	ATPase 1, plasma membrane-type	AHA1	1	6.95246e-07	128.95	LSVDK(1)NLVEVFCK	3	0.5412	11	0.789	0.753	1.181	1.395	0.882		1.671	0.041337
P21216	11	K	Soluble inorganic pyrophosphatase 2	PPA2	0.996598	0.0002875	61.265	AEIK(0.003)DEGSAK(0.997)GYAFPLR	3	0.74776	3		0.203	1.194	1.119	1.484		5.697
P22953	91	K	Probable mediator of RNA polymerase II transcription subunit 37e	MED37E	1	0.000174436	65.374	FSDSSVQSDMK(1)LWPFK	3	-0.147	1	0.507	0.971		1.522			2.06
P22953	567	K	Probable mediator of RNA polymerase II transcription subunit 37e	MED37E	1	0.00160741	97.452	IGEK(1)LPAADK	3	0.75774	10	1.497	0.857	1.415	1.454	0.636	0.141	1.219	0.50614
P22953	457	K	Probable mediator of RNA polymerase II transcription subunit 37e	MED37E	1	0.00062621	103.55	TK(1)DNNLLGK	3	-1.3373	10	1.122	1.321	1.275	1.018	1.15	0.115	0.939	0.68978
P22953	506	K	Probable mediator of RNA polymerase II transcription subunit 37e	MED37E	1	0.00022676	111.46	TTGQK(1)NK(1)ITITNDK	3	-1.2931	18	1.094	1.489	1.946	0.965	0.382	0.124	1.127	0.78578
P22953	513	K	Probable mediator of RNA polymerase II transcription subunit 37e	MED37E	1	0.00022676	151.44	NK(1)ITITNDK(1)GR	2	-0.073492	25	0.868	0.908	1.132	1.483	1.528	0.08	1.472	0.140798
P22953	252	K	Probable mediator of RNA polymerase II transcription subunit 37e	MED37E	1	2.05603e-11	170.52	MVNHFVQEFK(1)R	3	-0.29653	18	0.999	0.776	1.143	0.873	1.208		1.136	0.56242
P22953	334	K	Probable mediator of RNA polymerase II transcription subunit 37e	MED37E	1	0.000618933	53.255	MDK(1)STVHDVVLVGGSTR	3	0.86854	1	1.181		0.819				0.693
P22953	563	K	Probable mediator of RNA polymerase II transcription subunit 37e	MED37E	1	1.00422e-09	149.96	NTIQDEK(1)IGEK	3	0.96661	18	1.027	0.534	2.325	1.747	0.253	0.114	2.609	0.08062
P22953	192	K	Probable mediator of RNA polymerase II transcription subunit 37e	MED37E	1	1.55203e-09	87.802	IINEPTAAAIAYGLDK(1)K(1)ATSVGEK	4	0.52133	2	0.987	0.528	0.991	1.216	1.277		1.457	0.30852
P22953	518	K	Probable mediator of RNA polymerase II transcription subunit 37e	MED37E	1	0.0053743	83.206	LSK(1)DEIEK	3	-0.57098	5	0.549	1.484	0.613	1.91	0.445		1.241	0.78822
P22953	163	K	Probable mediator of RNA polymerase II transcription subunit 37e	MED37E	1	0.00098235	51.771	QATK(1)DAGVIAGLNVMR	3	3.9999	2	0.883	1.785		0.672	0.659		0.504
P22953	191	K	Probable mediator of RNA polymerase II transcription subunit 37e	MED37E	1	1.55203e-09	95.205	IINEPTAAAIAYGLDK(1)K(1)ATSVGEK	4	0.52133	9	1.005	0.63	1.052	1.464	0.848		1.539	0.2546
P22953	4	K	Probable mediator of RNA polymerase II transcription subunit 37e	MED37E	1	2.79521e-14	113.15	SGK(1)GEGPAIGIDLGTTYSCVGVWQHDR	3	-1.6024	1				1
P22953	530	K	Probable mediator of RNA polymerase II transcription subunit 37e	MED37E	1	3.23505e-22	165.34	MVQEAEK(1)YK	3	-0.034226	15	1.018	1.338	1.688	0.887	1.013	0.056	1.093	0.8233
P22953	603	K	Probable mediator of RNA polymerase II transcription subunit 37e	MED37E	1	4.96828e-10	143.46	MK(1)ELESICNPIIAK	3	-0.50051	8	1.527		1.006	0.925	0.541		0.632
P22953	504	K	Probable mediator of RNA polymerase II transcription subunit 37e	MED37E	1	0.0113713	47.621	TTGQK(1)NK(1)ITITNDK	3	-1.2931	1	0.943	1.24	1.249		0.568		1.144
P23586	512	K	Sugar transport protein 1	STP1	1	6.15209e-07	81.884	FVEDGEYGNALEMGK(1)NSNQAGTK	3	-1.0944	3	0.826	0.281		2.054	0.839		3.711
P23586	13	K	Sugar transport protein 1	STP1	1	0.000267611	57.788	PAGGFVVGDGQK(1)AYPGK	3	-0.76684	4		1.18	0.921	0.937	0.962		0.787
P23686	180	K	S-adenosylmethionine synthase 1	SAM1	1	7.79972e-11	111.78	TQVTVEYYNDK(1)GAMVPIR	3	-0.82809	3	0.753	1.165	0.605	1.349	1.129		1.019	0.97008
P23686	67	K	S-adenosylmethionine synthase 1	SAM1	1	0.0135333	40.496	ATVDYEK(1)IVR	3	1.644	1		2.073	0.408	0.789	0.73		0.289
P23686	387	K	S-adenosylmethionine synthase 1	SAM1	0.964491	1.62018e-12	118.02	DDPDFTWEVVK(0.037)PLK(0.964)WDK(0.999)PQA	3	0.58005	13	1.396	1.041	0.829	1.106	0.627		0.794	0.38092
P23686	216	K	S-adenosylmethionine synthase 1	SAM1	1	0.0100933	50.385	EHVIK(1)PVIPEK	3	1.0571	1	0.771	0.769	1.233	1.435	0.792		1.732	0.112817
P23686	390	K	S-adenosylmethionine synthase 1	SAM1	0.998903	0.000456033	58.061	DDPDFTWEVVK(0.037)PLK(0.964)WDK(0.999)PQA	3	0.58005	3	1.047	0.921		1.278	0.754		1.299
P23686	222	K	S-adenosylmethionine synthase 1	SAM1	0.996287	3.98845e-05	75.316	EHVIK(0.004)PVIPEK(0.996)YLDEK	4	-0.49958	4	1.128	1.223	0.848	0.692	1.108		0.655	0.047161
P23686	211	K	S-adenosylmethionine synthase 1	SAM1	0.999882	6.50082e-05	77.42	DLK(1)EHVIKPVIPEK	3	0.06835	4	1.358	0.473	1.08	1.09			1.185	0.76714
P25696	371	K	Bifunctional enolase 2/transcriptional activator	ENO2	1	0.00852975	44.82	K(1)AGWGVMTSHR	3	0.17329	1	0.686	0.925	0.781		1.608		0.97
P25696	8	K	Bifunctional enolase 2/transcriptional activator	ENO2	1	0.00106143	96.668	ATITVVK(1)AR	2	0.38525	5	1.143	0.476	1.12	1.153	1.108		1.404	0.4307
P25696	204	K	Bifunctional enolase 2/transcriptional activator	ENO2	1	1.35689e-26	161.2	K(1)YGQDATNVGDEGGFAPNIQENK	3	-0.25173	3	0.391	1.696	0.622	1.301	0.989		0.921	0.92142
P25696	352	K	Bifunctional enolase 2/transcriptional activator	ENO2	1	1.31605e-06	76.889	SCNALLLK(1)VNQIGSVTESIEAVK	3	1.7163	1				1.479	0.521
P25696	65	K	Bifunctional enolase 2/transcriptional activator	ENO2	1	3.87919e-11	108.71	GVSK(1)AVGNVNNIIGPALIGK	2	-0.74762	14	1.141	1.203	0.763	1.104	0.79		0.797	0.30258
P25858	130	K	Glyceraldehyde-3-phosphate dehydrogenase GAPC1, cytosolic	GAPC1	1	5.61575e-18	118.59	VVISAPSK(1)DAPMFVVGVNEHEYK	4	-0.27781	34	1.535	2.211	0.473	1.012	0.75	0.02	0.396	0.12038
P25858	190	K	Glyceraldehyde-3-phosphate dehydrogenase GAPC1, cytosolic	GAPC1	1	1.57239e-25	134.15	FGIVEGLMTTVHSITATQK(1)TVDGPSMK	3	-2.7026	2	1.501			0.802	0.696		0.534
P25858	198	K	Glyceraldehyde-3-phosphate dehydrogenase GAPC1, cytosolic	GAPC1	1	0.000193357	94.767	TVDGPSMK(1)DWR	2	0.5307	16	0.957	0.379	1.18	1.41	1.074		1.939	0.181364
P25858	273	K	Glyceraldehyde-3-phosphate dehydrogenase GAPC1, cytosolic	GAPC1	1	4.34534e-11	176.18	AIKEESEGK(1)LK	2	-0.18924	8	0.744	1.241	1.358	1.57	1.023	0.064	1.475	0.22306
P25858	263	K	Glyceraldehyde-3-phosphate dehydrogenase GAPC1, cytosolic	GAPC1	1	0.020452	90.64	AATYDEIK(1)K	2	-0.52275	1	1.067	0.881	0.939	1.888	0.225		1.451	0.45932
P25858	69	K	Glyceraldehyde-3-phosphate dehydrogenase GAPC1, cytosolic	GAPC1	0.998362	6.60319e-05	72.99	IK(0.001)DEK(0.998)TLLFGEKPVTVFGIR	3	-2.0713	6	0.981	0.933		1.086			1.135
P25858	302	K	Glyceraldehyde-3-phosphate dehydrogenase GAPC1, cytosolic	GAPC1	1	4.24812e-06	97.073	SSIFDAK(1)AGIALSDK	3	-0.80679	3	0.794	1.171	0.842	2.047	0.145		1.47	0.54042
P25858	219	K	Glyceraldehyde-3-phosphate dehydrogenase GAPC1, cytosolic	GAPC1	1	2.06301e-12	120.9	AASFNIIPSSTGAAK(1)AVGK	3	-0.16987	24	0.955	0.537	1.161	1.932	1.353	0.061	2.073	0.20948
P25858	255	K	Glyceraldehyde-3-phosphate dehydrogenase GAPC1, cytosolic	GAPC1	1	2.84224e-17	196.11	LEK(1)AATYDEIKK	2	0.23245	27	1.377	0.7	1.818	1.183	0.727	0.195	1.445	0.4244
P25858	117	K	Glyceraldehyde-3-phosphate dehydrogenase GAPC1, cytosolic	GAPC1	1	0.0067967	72.243	AAAHLK(1)GGAK	2	-0.7598	1	1
P25858	76	K	Glyceraldehyde-3-phosphate dehydrogenase GAPC1, cytosolic	GAPC1	1	0.000363433	60.55	TLLFGEK(1)PVTVFGIR	3	0.065982	2	0.485	0.76	1.544	1.589	0.622		2.516	0.021099
P26569	77	K	Histone H1.2	At2g30620	1	0.0121852	78.556	DAIVTLK(1)ER	2	0.19514	3	1.604	1.508	0.748	0.546	0.595		0.416	0.0147995
P26569	156	K	Histone H1.2	At2g30620	1	0.00609539	63.415	GK(1)VAAAVAPAK	2	-0.010036	2	1.134	1.229	1.162	0.641	0.834		0.763	0.40118
P26569	96	K	Histone H1.2	At2g30620	1	0.0117679	49.16	HK(1)SLPPTFR	3	-0.51701	4	0.83	0.962	1.123	1.085			1.232	0.09392
P27140	92	K	Beta carbonic anhydrase 1, chloroplastic	BCA1	1	0.00037439	107.06	K(1)LLIEKEELK	2	0.19455	5	0.792	0.651	1.032	1.118	1.407		1.49	0.050477
P27140	123	K	Beta carbonic anhydrase 1, chloroplastic	BCA1	1	2.30747e-16	158.45	VEQITAALQTGTSSDK(1)K	2	0.4718	7	0.823	1.201	1.418	1.058	0.5		1.223	0.47782
P27140	124	K	Beta carbonic anhydrase 1, chloroplastic	BCA1	1	4.63669e-05	143	K(1)AFDPVETIK	2	0.037799	10	0.478	1.408	0.864	1.293	0.958		1.144	0.81608
P27140	310	K	Beta carbonic anhydrase 1, chloroplastic	BCA1	1	9.59812e-06	111.83	GTLALK(1)GGYYDFVK	2	0.33319	7	1.061	1.026	0.889	1.291	0.734		1.045	0.83916
P27140	97	K	Beta carbonic anhydrase 1, chloroplastic	BCA1	1	0.00910693	52.255	LLIEK(1)EELK	3	-0.42	1				1
P27140	263	K	Beta carbonic anhydrase 1, chloroplastic	BCA1	1	4.61479e-07	85.51	SK(1)VISELGDSAFEDQCGR	3	0.96298	2	0.831	1.098	0.764	1.308			1.074	0.83542
P27140	107	K	Beta carbonic anhydrase 1, chloroplastic	BCA1	1	2.22572e-08	96.341	TVAAAK(1)VEQITAALQTGTSSDKK	4	0.37792	2	1.296	0.903	0.793	1.272	0.736		0.939	0.84882
P28185	35	K	Ras-related protein RABA1a	RABA1A	1	0.00135551	79.492	FTK(1)NEFNLESK	3	0.10155	3	0.949	1.811	0.542	0.75	0.948		0.468	0.23966
P28185	195	K	Ras-related protein RABA1a	RABA1A	1	5.48862e-05	60.561	SVDGGGESADLPGK(1)GETINVK	3	-0.35286	5	0.689	1.606	0.732	0.999	0.973		0.754	0.61468
P29448	96	K	Thioredoxin H1	TRX1	1	0.00245259	107.21	ILDK(1)VVGAK	3	-0.15167	9	0.774	0.696	1.25	1.934	0.678	0.667	2.166	0.130482
P30184	42	K	Leucine aminopeptidase 1	LAP1	1	0.00222175	48.423	GDILVVGVTEK(1)DLAK	3	0.098143	4	0.813		1.054	1.132			1.344
P30184	190	K	Leucine aminopeptidase 1	LAP1	1	9.77621e-10	128.71	AVDIIGFGTGAEVEK(1)K	3	0.57727	7	0.8	0.85	0.916	1.464	0.971		1.442	0.31584
P30184	282	K	Leucine aminopeptidase 1	LAP1	1	0.0333687	74.376	TK(1)LALVGK	2	-0.095746	1	1.315	1.143	1.01	1.024	0.508		0.828	0.133317
P30184	288	K	Leucine aminopeptidase 1	LAP1	1	0.000225269	56.121	LALVGK(1)GLTFDSGGYNIK	3	0.86084	2	1.119	1.125	0.756				0.674
P30186	159	K	Proteasome subunit alpha type-7-A	PAD1	1	6.41931e-26	159.47	IPALYQTDPSGTFSAWK(1)ANATGR	3	0.11646	6	1.71	0.732	0.861	0.783	0.915		0.673	0.50144
P30186	179	K	Proteasome subunit alpha type-7-A	PAD1	1	4.51644e-10	147.24	NYK(1)ESAGQETVK	3	0.61303	9	1.564	0.757	1.709	0.972	0.928	0.07	1.155	0.77316
P30187	124	K	Calmodulin-like protein 10	CML10	1	4.2319e-19	130.19	QTDEEIDEIIK(1)AADVDGDGQINYR	3	1.0945	2	0.878			1.528	0.594		1.74
P30187	81	K	Calmodulin-like protein 10	CML10	1	0.00937652	83.647	DTYSEK(1)DLK	3	-0.50017	8	1.654	0.296	1.986	0.98	1.004	0.079	1.521	0.60878
P30187	94	K	Calmodulin-like protein 10	CML10	1	0.000421359	55.011	LFDIDK(1)NGFISAAEMR	3	0.19749	2		0.558	0.954	0.923	1.565		1.682
P30187	171	K	Calmodulin-like protein 10	CML10	1	1.33283e-09	87.352	DLAAGVAK(1)NIIAAPMTDFIK	3	2.4431	1			1
P30187	113	K	Calmodulin-like protein 10	CML10	1	5.61698e-19	187.16	WK(1)QTDEEIDEIIK	2	-1.6984	8	0.865	0.212	1.636	1.179	1.108		2.614	0.161
P30187	153	K	Calmodulin-like protein 10	CML10	1	0.000196974	61.87	NQGHDTK(1)YDTTGGTLER	3	-0.57549	2		1.03	0.796	1.174			0.956
P30302	3	K	Aquaporin PIP2-3	PIP2-3	1	0.000579367	75.764	AK(1)DVEGPDGFQTR	2	-0.49026	3	1.088	0.724		1.187			1.31
P31168	89	K	Dehydrin COR47	COR47	0.996498	3.64174e-06	61.942	ITLLEELQEK(0.996)TEEDEENK(0.004)PSVIEK	4	1.9542	1	0.65	0.757	0.509	2.084			1.843	0.53086
P31168	76	K	Dehydrin COR47	COR47	1	2.25164e-05	73.688	AQISEPELAAEHEEVK(1)ENK	4	0.49105	4	0.627	1.024	0.707	1.647	0.994		1.426	0.56204
P31169	6	K	Stress-induced protein KIN2	KIN2	1	6.55662e-12	137.8	SETNK(1)NAFQAGQAAGK	2	-0.72378	3	0.938	0.606	0.868	1.588			1.591	0.369
P31169	59	K	Stress-induced protein KIN2	KIN2	1	1.54152e-08	121.82	SISDAAVGGVNFVK(1)DK	2	1.1831	8	0.74	1.376	0.701	1.427	0.756		1.006	0.9912
P31169	21	K	Stress-induced protein KIN2	KIN2	1	0.0436973	41.242	AEEK(1)SNVLLDK	2	2.0932	1					1
P31169	45	K	Stress-induced protein KIN2	KIN2	1	3.55125e-13	86.519	DAAAAAGASAQQAGK(1)SISDAAVGGVNFVK	3	1.3536	2			1.018	1.24	0.742
P31265	101	K	Translationally-controlled tumor protein 1	TCTP1	1	0.000188151	66.246	LLTPK(1)LSEEDQAVFK	3	-0.35864	3	0.859		0.772	1.289	1.079		1.2
P31265	96	K	Translationally-controlled tumor protein 1	TCTP1	1	0.00804211	73.233	YIK(1)LLTPK	2	1.2344	9	0.867	1.37	0.957	1.353	0.452		1.033	0.91962
P31414	628	K	Pyrophosphate-energized vacuolar membrane proton pump 1	AVP1	1	4.32524e-12	113.63	QFNTIPGLMEGTAK(1)PDYATCVK	3	0.71357	20	0.71	1.123	1.049	1.411	1.554	0.153	1.342	0.37186
P31414	265	K	Pyrophosphate-energized vacuolar membrane proton pump 1	AVP1	1	0.000119785	70.26	AADVGADLVGK(1)IER	3	-0.1126	2			0.726	1.274
P31414	710	K	Pyrophosphate-energized vacuolar membrane proton pump 1	AVP1	1	2.88934e-11	137.61	YIEAGVSEHAK(1)SLGPK	4	-0.64553	20	0.896	1.885	0.879	0.585	0.756		0.526	0.32998
P32961	201	K	Nitrilase 1	NIT1	1	6.76995e-05	62.325	TALYAK(1)GIELYCAPTADGSK	3	-0.30905	5	1.472	1.187	0.86	0.692	0.789		0.584	0.078885
P32961	116	K	Nitrilase 1	NIT1	1	9.04692e-07	130.2	K(1)NHVYLVMGAIEK	4	0.53348	15	1.22	1.631	0.529	1.004	0.615		0.538	0.17076
P32961	94	K	Nitrilase 1	NIT1	1	0.0017279	46.337	K(1)YHASAIHVPGPEVAR	4	-0.22218	2	0.833	1.793	0.664	0.71			0.523	0.3225
P32961	329	K	Nitrilase 1	NIT1	1	0.00258284	96.143	K(1)SVTFVTK(1)VEK	3	0.35324	3	1.963	1.343	1.116	0.673	0.761	0.145	0.541	0.18476
P32961	5	K	Nitrilase 1	NIT1	1	0.000147925	50.271	SSTK(1)DMSTVQNATPFNGVAPSTTVR	3	-0.75929	3		2.03	0.683			0.287	0.336
P32961	336	K	Nitrilase 1	NIT1	1	0.00227851	71.076	SVTFVTK(1)VEK	3	-0.54547	9	1.371	0.681	0.936	1.302	0.71		1.091	0.83394
P32961	48	K	Nitrilase 1	NIT1	1	3.11961e-28	137.5	AEK(1)YIVEAASK	2	-3.122	17	1.734	0.805	1.69	0.965	0.682	0.125	1.046	0.93056
P34066	237	K	Proteasome subunit alpha type-1-A	PAF1	1	3.94415e-09	65.035	VIDTFEK(1)VPEEEEGEGEAGEGEAEAAEAAPAER	3	-0.3568	1	1.15	1.203	0.538	0.931	1.177		0.624	0.155596
P34788	78	K	40S ribosomal protein S18	RPS18A	1	0.000344729	80.916	QFK(1)IPDWFLNR	3	3.1252	4		1.584	0.659	0.757			0.447
P34790	147	K	Peptidyl-prolyl cis-trans isomerase CYP18-3	CYP18-3	1	1.55753e-10	102.89	HVVFGQVVEGLDVVK(1)AIEK	3	-0.66421	3	1.448	0.291	0.645	1.628	0.989		1.307	0.75864
P34790	158	K	Peptidyl-prolyl cis-trans isomerase CYP18-3	CYP18-3	0.970585	0.00136524	49.559	VGSSSGK(0.971)PTK(0.029)PVVVADCGQLS	3	0.53556	2		1.592	0.408				0.256
P34790	161	K	Peptidyl-prolyl cis-trans isomerase CYP18-3	CYP18-3	0.935447	0.00011494	58.693	VGSSSGK(0.065)PTK(0.935)PVVVADCGQLS	3	0.30321	1			1.095	2.38	0.475	0.05
P34790	151	K	Peptidyl-prolyl cis-trans isomerase CYP18-3	CYP18-3	0.996554	8.63405e-05	57.738	AIEK(0.997)VGSSSGK(0.002)PTK(0.002)PVVVADCGQLS	3	0.042874	1	1.099	1.942	0.754	0.206			0.316	0.17434
P35133	90	K	Ubiquitin-conjugating enzyme E2 10	UBC10	1	1.58933e-10	71.117	VFHPNINSNGSICLDILK(1)EQWSPALTISK	4	2.2425	1					1
P35510	381	K	Phenylalanine ammonia-lyase 1	PAL1	1	0.0591606	57.859	YATK(1)SIER	2	3.8364	1					1
P35510	555	K	Phenylalanine ammonia-lyase 1	PAL1	1	0.000522991	57.288	K(1)VLTTGVNGELHPSR	3	0.015704	1	0.599	0.444	1.957				3.753
P39207	36	K	Nucleoside diphosphate kinase 1	NDK1	1	0.0130179	47.706	GLK(1)LISVER	3	0.032413	1	0.6	1.057			1.342
P39207	86	K	Nucleoside diphosphate kinase 1	NDK1	1	3.06215e-26	182.31	K(1)IIGATNPAASEPGTIR	3	0.2301	19	0.647	1.323	1.115	1.85	0.97	0.096	1.505	0.42404
P39207	47	K	Nucleoside diphosphate kinase 1	NDK1	1	0.000701716	69.345	SFAEK(1)HYEDLSSK	3	-0.040801	4	0.877		1.486	0.637			1.21
P40283	72	K	Histone H2B.11	At5g59910	1	1.76048e-07	125.22	VLK(1)QVHPDIGISSK	3	0.45225	5	0.688	0.561	1.123	1.93	1.595	0.102	2.444	0.157884
P40283	134	K	Histone H2B.11	At5g59910	1	7.3625e-07	98.062	LVLPGELAK(1)HAVSEGTK	2	0.057355	16	0.53	0.673	1.131	1.933	0.733		2.547	0.149742
P40283	146	K	Histone H2B.11	At5g59910	1	0.0349091	72.789	AVTK(1)FTSS	2	0.9045	10	1.089	2.009	0.811	0.79	1.259	0.042	0.517	0.35088
P40283	105	K	Histone H2B.11	At5g59910	1	0.012916	54.259	LAQEASK(1)LAR	3	0.051626	2	1.145	0.606	1.249				1.427
P40940	147	K	ADP-ribosylation factor 3	ARF3	1	6.08048e-08	88.983	QDLPGALDDAAVTEALELHK(1)IK	3	0.73539	1			1.048	0.952
P41916	170	K	GTP-binding nuclear protein Ran-1	RAN1	1	2.48638e-05	49.187	K(1)LAGDQNLHFVETPALAPPEVHIDIADQQK	4	0.15288	1				1.166	0.834
P41916	74	K	GTP-binding nuclear protein Ran-1	RAN1	1	1.78168e-16	154.65	FYCWDTAGQEK(1)FGGLR	3	-1.2891	7	1.117	1.207	0.703	1.072	0.901		0.764	0.28522
P41916	40	K	GTP-binding nuclear protein Ran-1	RAN1	1	0.00441648	80.688	HLTGEFEK(1)K	3	-1.0311	9	1.272	0.825	1.823	1.176	0.707	0.196	1.43	0.37008
P41916	102	K	GTP-binding nuclear protein Ran-1	RAN1	1	0.00013546	99.5	LTYK(1)NVPTWHR	3	-1.039	8	0.74	1.747	0.901	1.561		0.051	0.99	0.98532
P42645	74	K	14-3-3-like protein GF14 upsilon	GRF5	1	0.000278704	75.088	IISSIEQK(1)EDSR	3	-0.69712	5	1.117	0.686	1.384	0.813			1.219	0.63712
P42645	257	K	14-3-3-like protein GF14 upsilon	GRF5	1	1.41456e-05	87.824	EVQK(1)VDEQAQPPPSQ	2	-0.46555	3	0.976	0.376	0.935	0.805	1.908		1.287	0.592
P42645	249	K	14-3-3-like protein GF14 upsilon	GRF5	1	1.91639e-38	177.03	DNLTLWTSDLNDEAGDDIK(1)EAPK	3	0.297	5	1.485	0.396	0.579	1.54			1.127	0.8849
P42731	309	K	Polyadenylate-binding protein 2	PAB2	1	0.000625026	99.5	YEQNLK(1)EAADK	2	-0.59835	1	0.526		0.985	1.489			2.352
P42731	213	K	Polyadenylate-binding protein 2	PAB2	1	0.00159352	114.4	TK(1)FTNVYVK	3	0.0057648	4	1.04	0.276	1.256	1.398	1.03		2.017	0.22724
P42731	183	K	Polyadenylate-binding protein 2	PAB2	1	8.9358e-05	88.075	AIEK(1)LNGMLLNDK	2	0.35256	7	0.723	1.626	1.22	1.062	1.232	0.138	0.971	0.94838
P42734	21	K	Probable cinnamyl alcohol dehydrogenase 9	CAD9	1	0.00367983	47.606	DK(1)SGVLSPFHFSR	3	0.45451	1	1.435	0.981		0.922	0.662		0.763
P42737	128	K	Beta carbonic anhydrase 2, chloroplastic	BCA2	1	0.00368725	99.283	IK(1)EGFVTFK	2	1.0283	5	1.134	0.976	1.068	0.861	0.961		0.914	0.55892
P42737	102	K	Beta carbonic anhydrase 2, chloroplastic	BCA2	1	0.00150354	80.371	DVAAAK(1)VK	2	0.42224	4	1.174	1.188	1.12	1.102		0.416	0.941	0.02552
P42737	138	K	Beta carbonic anhydrase 2, chloroplastic	BCA2	1	0.000145019	67.648	EK(1)YETNPALYGELAK	3	-0.055552	3			0.935	1.065
P42737	258	K	Beta carbonic anhydrase 2, chloroplastic	BCA2	1	1.66553e-25	168.42	SK(1)VLAESESSAFEDQCGR	3	-0.4978	6	0.916	1.495	0.853	1.626	1.064	0.045	1.028	0.95028
P42737	119	K	Beta carbonic anhydrase 2, chloroplastic	BCA2	1	3.12021e-30	163.53	KITAELQAASSSDSK(1)SFDPVER	3	-0.30921	23	1.264	0.384	1.074	1.716	0.562		1.693	0.40448
P42737	87	K	Beta carbonic anhydrase 2, chloroplastic	BCA2	1	4.66461e-05	153.54	K(1)LLIEKDDLK	2	0.94608	9	1.349	0.281	2.494	0.423	0.452		1.79	0.6362
P42737	136	K	Beta carbonic anhydrase 2, chloroplastic	BCA2	0.995825	6.99007e-08	122.01	K(0.996)EK(0.004)YETNPALYGELAK	2	0.36516	14	1.055	1.374	0.72	1.013	0.838		0.713	0.24932
P42737	151	K	Beta carbonic anhydrase 2, chloroplastic	BCA2	1	1.76951e-45	217.33	YETNPALYGELAK(1)GQSPK	3	0.69534	19	0.61	2.352	0.436	0.943	0.66		0.466	0.47492
P42737	256	K	Beta carbonic anhydrase 2, chloroplastic	BCA2	1	0.0293501	78.516	ICLPAK(1)SK	2	0.16077	1		1.024			0.976
P42737	105	K	Beta carbonic anhydrase 2, chloroplastic	BCA2	1	6.22552e-15	152.37	K(1)ITAELQAASSSDSK	2	0.41453	15	1.229	0.446	1.037	2.908	0.312	0.068	2.355	0.37942
P42737	96	K	Beta carbonic anhydrase 2, chloroplastic	BCA2	0.999949	1.36232e-06	97.797	LLIEKDDLK(1)DVAAAK	3	0.40429	1	1.156			0.832	1.011		0.72
P42737	195	K	Beta carbonic anhydrase 2, chloroplastic	BCA2	1	1.97626e-05	89.747	NIANMVPPFDK(1)VK	3	-1.3591	5	0.659	0.826	1.31	1.564	0.641		1.935	0.044704
P42745	66	K	Ubiquitin-conjugating enzyme E2 2	UBC2	1	3.84878e-05	74.732	LSLQFSEDYPNK(1)PPTVR	3	1.8692	4	1.463	1.206	0.696	1.568		0.067	0.848	0.69954
P42761	87	K	Glutathione S-transferase F10	GSTF10	1	3.75667e-05	81.632	SQGPDLLGK(1)TIEER	3	-0.83191	4	0.531	0.829		1.669	0.971		2.454
P42761	36	K	Glutathione S-transferase F10	GSTF10	1	1.80768e-05	80.488	GVSFETVNVDLMK(1)GEQR	3	1.3668	3	1.15	1.649		0.488	0.712		0.349
P42761	138	K	Glutathione S-transferase F10	GSTF10	1	9.76105e-06	80.382	ESEEK(1)LAEVLDVYEAQLSK	3	1.25	1		1
P42761	62	K	Glutathione S-transferase F10	GSTF10	1	2.16021e-07	100.11	IPVLVDGDYK(1)IFESR	3	-0.27512	4	1.105	0.977	0.597	1.479	0.843		0.997	0.99524
P42761	14	K	Glutathione S-transferase F10	GSTF10	1	2.2301e-06	112.08	VLTIYAPLFASSK(1)R	2	0.91417	11	2.059	1.431	0.698	1.155	0.637	0.02	0.531	0.169603
P42763	6	K	Dehydrin ERD14	ERD14	1	4.02322e-07	118.52	AEEIK(1)NVPEQEVPK	2	1.3133	6	0.83	0.841	1.433	1.195	1.636	0.064	1.573	0.056758
P42763	15	K	Dehydrin ERD14	ERD14	1	5.01763e-06	73.672	NVPEQEVPK(1)VATEESSAEVTDR	3	0.5833	1			0.916	1.413	0.671
P42795	37	K	60S ribosomal protein L11-1	RPL11A	1	4.36383e-08	100.04	ASK(1)VLEQLSGQTPVFSK	3	0.48226	2	1.122		1.177	1.492		0.21	1.189
P42795	51	K	60S ribosomal protein L11-1	RPL11A	1	7.96729e-12	135.23	VLEQLSGQTPVFSK(1)AR	3	1.0647	2		1.461	0.539				0.369
P42795	176	K	60S ribosomal protein L11-1	RPL11A	1	0.00407829	54.871	YEGVILNK(1)SQNITG	2	-0.72441	2	0.855	0.678		0.799	1.668		1.042
P42798	84	K	40S ribosomal protein S15a-1	RPS15AA	1	0.000313268	66.246	FDVGVK(1)EIEGWTAR	3	-0.3567	2	1.684	1.247				0.069
P42798	71	K	40S ribosomal protein S15a-1	RPS15AA	1	0.0039696	54.486	LNK(1)CGVISPR	3	-0.60107	2	1.206	1.469		0.325			0.243
P42798	43	K	40S ribosomal protein S15a-1	RPS15AA	1	0.000712495	49.066	FLIVMQK(1)HGYIGEFEYVDDHR	4	-0.74192	1	0.821	0.983		1.196			1.326
P42801	35	K	Inositol-3-phosphate synthase isozyme 1	IPS1	0.999284	1.65836e-05	44.564	YTENEIHSVYDYETTEVVHEK(0.999)TVNGTYQWIVK(0.001)PK	5	0.017258	1	1.863					0.137
P42801	204	K	Inositol-3-phosphate synthase isozyme 1	IPS1	1	0.00413299	71.451	K(1)EQVDHIIK	3	-1.2953	4	1.599	0.681	2.143	0.616	0.681	0.281	1.21	0.81324
P42801	309	K	Inositol-3-phosphate synthase isozyme 1	IPS1	1	8.21783e-09	126.16	NNVLIGGDDFK(1)SGQTK	3	0.98112	4	0.342	1.625			1.033
P42801	14	K	Inositol-3-phosphate synthase isozyme 1	IPS1	1	1.26859e-10	76.899	VESPNVK(1)YTENEIHSVYDYETTEVVHEK	4	-0.73901	2	1.544	0.946		0.969	0.542		0.778
P42801	397	K	Inositol-3-phosphate synthase isozyme 1	IPS1	1	0.000501848	93.667	YVPYVADSK(1)R	3	-0.60627	8	0.441	1.547	1.231	1.06	0.72		1.152	0.81198
P42801	453	K	Inositol-3-phosphate synthase isozyme 1	IPS1	1	1.5955e-38	187.79	SEGEGK(1)FHSFHPVATILSYLTK	4	0.40917	26	1.247	1.169	0.421	1.512	1.617	0.033	0.8	0.70194
P42801	96	K	Inositol-3-phosphate synthase isozyme 1	IPS1	1	4.9234e-14	130.02	DK(1)VQQANYFGSLTQASSIR	3	-1.2049	4	1.646	0.706	0.915	1.137	0.596		0.872	0.78548
P42801	485	K	Inositol-3-phosphate synthase isozyme 1	IPS1	1	2.7183e-08	78.244	APLVPPGTPVINALSK(1)QR	3	1.3993	3	0.951		1.112	1.116	0.822		1.171
P42801	55	K	Inositol-3-phosphate synthase isozyme 1	IPS1	1	0.0328409	74.92	YDFK(1)TDIR	2	0.56733	3	0.979	0.309	1.612	1.101			2.106	0.23288
P43255	120	K	COP9 signalosome complex subunit 8	CSN8	1	6.63996e-05	71.879	DMVAAFSDLYTK(1)R	2	-0.677	1
P43255	7	K	COP9 signalosome complex subunit 8	CSN8	1	2.05404e-05	75.102	MDLSPVK(1)EALAAK	2	-1.8477	5	1.623	0.396		0.981			0.972
P43255	13	K	COP9 signalosome complex subunit 8	CSN8	1	0.000657325	108.47	EALAAK(1)SFDK	2	0.6261	3	1.495	0.674	1.255	1.042	0.534		1.059	0.8939
P43286	276	K	Aquaporin PIP2-1	PIP2-1	1	1.83765e-08	135.1	ASGSK(1)SLGSFR	3	1.1775	10	0.956	0.403	1.587	1.016	1.99	0.048	1.915	0.25806
P43286	3	K	Aquaporin PIP2-1	PIP2-1	1	1.27602e-08	118.21	AK(1)DVEAVPGEGFQTR	2	1.4582	35	1.466	0.401	1.961	1.484	0.558	0.13	1.845	0.3089
P43287	3	K	Aquaporin PIP2-2	PIP2-2	1	1.75364e-05	110.44	AK(1)DVEGPEGFQTR	2	-1.2878	13	1.498	0.435	1.595	1.332		0.141	1.514	0.45984
P43298	640	K	Receptor protein kinase TMK1	TMK1	1	0.00139479	73.499	SEIAVLTK(1)VR	2	-0.2439	4	0.567	0.602	1.526	0.966	1.34		2.132	0.142421
P45432	430	K	COP9 signalosome complex subunit 1	CSN1	1	0.00754967	44.847	ANLLK(1)HEYHAR	3	-1.233	1	1.575	0.627	0.797				0.724
P45724	124	K	Phenylalanine ammonia-lyase 2	PAL2	1	5.46604e-05	82.202	TK(1)NGTALQTELIR	3	0.55799	4	0.461		1.094	1.346	1.1		2.646
P45724	672	K	Phenylalanine ammonia-lyase 2	PAL2	1	0.000571272	84.169	EELGTK(1)LLTGEK	2	1.5429	1			0.749	1.07	1.181
P45724	633	K	Phenylalanine ammonia-lyase 2	PAL2	1	4.40848e-09	133.81	AVLPK(1)EVEAAR	3	-0.50934	11	0.333	0.413	1.06	1.875	2.263	0.056	3.934	0.116083
P45724	547	K	Phenylalanine ammonia-lyase 2	PAL2	1	0.000949219	58.079	K(1)VLTTGINGELHPSR	3	-1.4678	1	0.594	0.347	1.554	1.283	1.223		3.015	0.035423
P45724	565	K	Phenylalanine ammonia-lyase 2	PAL2	1	0.033142	58.981	FCEK(1)DLLK	2	-1.2978	1	0.24	1.525	1.943	1.576	0.7	0.017	1.994	0.31974
P45724	236	K	Phenylalanine ammonia-lyase 2	PAL2	1	0.000826124	52.172	ATGPDGESLTAK(1)EAFEK	3	-0.079589	2	0.275	1.112	1.048	1.237	1.327		1.647	0.40516
P46032	294	K	Protein NRT1/ PTR FAMILY 8.3	NPF8.3	1	5.82926e-08	89.462	VPEDATLLYETQDK(1)NSAIAGSR	3	-1.7486	2	0.89		0.888		1.222		0.998
P46032	325	K	Protein NRT1/ PTR FAMILY 8.3	NPF8.3	1	2.79647e-07	87.676	AAVISEEESK(1)SGDYSNSWR	3	1.1332	4	1.27	1.623	0.654	1.238	0.215		0.654	0.28008
P46077	104	K	14-3-3-like protein GF14 phi	GRF4	0.999846	0.000622992	58.246	SKIESELSK(1)ICDGILK	3	-0.70125	1	1.189	0.814	1.119		0.878		1.117
P46077	265	K	14-3-3-like protein GF14 phi	GRF4	1	0.0449684	65.88	PAEEQK(1)EI	2	0.97312	2	1.383	0.601	1.141	1.247	1.193	0.436	1.204	0.65962
P46077	97	K	14-3-3-like protein GF14 phi	GRF4	1	0.0206782	66.19	SK(1)IESELSK	2	2.6519	1	1.045	0.998	1.362	0.738	0.858		1.028	0.93572
P46077	253	K	14-3-3-like protein GF14 phi	GRF4	0.998319	2.43004e-17	108.39	DNLTLWTSDMQDESPEEIK(0.998)EAAAPK(0.002)PAEEQK	4	-0.56157	3	1.041	1.513	0.821	1.184	0.441		0.785	0.45386
P46077	43	K	14-3-3-like protein GF14 phi	GRF4	1	0.00134531	50.158	VAEAVDK(1)DELTVEER	3	-0.027504	1	0.587	2.233	0.569		0.611		0.404
P46422	204	K	Glutathione S-transferase F2	GSTF2	1	6.81733e-09	120.63	VNEWVAEITK(1)RPASEK	4	-2.5682	9	1.499	1.625	0.758	1.067		0.05	0.584	0.060102
P46422	64	K	Glutathione S-transferase F2	GSTF2	1	2.35287e-16	134.29	NPFGQVPAFEDGDLK(1)LFESR	3	0.85422	1	1.636	0.655	0.736	0.974			0.746	0.62304
P46422	37	K	Glutathione S-transferase F2	GSTF2	1	4.0594e-17	153.72	NLDFELVHVELK(1)DGEHK	3	0.81817	23	1.087	1.51	1.187	1.224	0.821	0.171	0.928	0.70412
P46422	187	K	Glutathione S-transferase F2	GSTF2	1	0.0210845	116.37	K(1)LFTERPR	3	0.92926	5	1.534	1.064	1.369	0.469	0.564		0.707	0.5322
P46645	45	K	Aspartate aminotransferase, cytoplasmic isozyme 1	ASP2	1	7.75824e-05	96.464	TEEGK(1)PLVLDVVR	2	1.6755	10	1.196	0.98	0.758	1.083	0.983		0.846	0.4811
P46645	80	K	Aspartate aminotransferase, cytoplasmic isozyme 1	ASP2	1	6.96459e-10	121.45	EYIPIVGISDFNK(1)LSAK	3	-0.15289	4	0.779	1.794	0.471	1.85	0.106		0.902	0.8965
P46645	54	K	Aspartate aminotransferase, cytoplasmic isozyme 1	ASP2	1	1.32204e-05	126.1	K(1)AEQQLVNDPSR	2	-0.067821	2	1.144	1.049	1.801	1.068	0.77	0.168	1.308	0.45696
P46668	91	K	Homeobox-leucine zipper protein ATHB-6	ATHB-6	1	0.0100302	47.712	VK(1)LAQELGLQPR	2	-0.86501	1			1
P46668	76	K	Homeobox-leucine zipper protein ATHB-6	ATHB-6	1	2.33575e-08	131.83	ALEK(1)NFELENK	3	1.8686	3		2.165		1.156	0.632	0.047	0.534
P47998	59	K	Cysteine synthase 1	OASA1	1	0.00520864	48.115	IGFSMISDAEK(1)K	3	-1.9453	2		0.931	0.562	1.507			1.111
P47998	191	K	Cysteine synthase 1	OASA1	1	1.40257e-16	121.47	IDGFVSGIGTGGTITGAGK(1)YLK	3	1.833	4	1.237	1.805	0.735	1.2	0.995	0.027	0.636	0.27056
P47998	172	K	Cysteine synthase 1	OASA1	1	4.91926e-18	120.63	GTGGK(1)IDGFVSGIGTGGTITGAGK	3	2.0351	6	1.122	1.162	0.752	1.931		0.033	1.175	0.79236
P47998	131	K	Cysteine synthase 1	OASA1	1	0.0171813	50.222	GAIAK(1)AEEILAK	2	1.7598	2			0.991	1.009
P47998	217	K	Cysteine synthase 1	OASA1	1	2.07662e-11	109.5	LYGVEPVESAILSGGK(1)PGPHK	4	-0.13312	13	1.564		0.979	1.563	0.791	0.104	0.813
P47998	201	K	Cysteine synthase 1	OASA1	1	1.23707e-16	106.11	EQNANVK(1)LYGVEPVESAILSGGKPGPHK	4	0.42172	11	0.705	0.57	0.75	2.064	0.911		2.207	0.36414
P47998	138	K	Cysteine synthase 1	OASA1	1	6.53893e-13	101.48	AEEILAK(1)TPNGYMLQQFENPANPK	3	-0.28032	3	1.1	0.556	1.39		0.954		1.679
P47998	167	K	Cysteine synthase 1	OASA1	1	3.33225e-09	112.67	IHYETTGPEIWK(1)GTGGK	4	-0.29071	4	0.987		0.755	1.258			1.02
P47998	313	K	Cysteine synthase 1	OASA1	1	0.00615465	76.228	K(1)EAEAMTFEA	2	1.502	7	1.078	1.349	1.047	1.769	0.643	0.114	1.16	0.66406
P48421	426	K	Cytochrome P450 83A1	CYP83A1	1	4.63565e-12	115.66	EVDFK(1)GTDYEFIPFGSGR	3	-1.0604	7	1.231	0.495	1.019	0.908	1.347		1.116	0.81244
P48421	259	K	Cytochrome P450 83A1	CYP83A1	1	4.86938e-17	153.22	QDTYIQEVVNETLDPK(1)R	3	-0.51923	2	1.023		1.659	0.896	0.422		1.249
P48421	61	K	Cytochrome P450 83A1	CYP83A1	1	0.0168336	60.398	K(1)YGPILSYR	2	-0.030429	2
P48421	348	K	Cytochrome P450 83A1	CYP83A1	1	0.000276247	57.288	GSTFVTEDDVK(1)NLPYFR	3	1.4641	1		1
P48421	421	K	Cytochrome P450 83A1	CYP83A1	1	0.00194522	111.46	FLEK(1)EVDFK	3	0.27733	6	1.219	1.497	0.829	0.687	0.767		0.558	0.061498
P48421	337	K	Cytochrome P450 83A1	CYP83A1	1	0.000370467	79.875	EK(1)GSTFVTEDDVK	2	1.3912	2	1.926	0.68	1.053		0.341		0.808
P48421	89	K	Cytochrome P450 83A1	CYP83A1	1	7.13459e-17	147.12	ELLK(1)TQDVNFADRPPHR	3	1.6457	15	1.098	1.383	0.919	1.466	0.953	0.181	0.961	0.8906
P48421	404	K	Cytochrome P450 83A1	CYP83A1	1	1.01579e-08	115.8	DEK(1)EWGPNPDEFRPER	4	-0.991	5	1.165	0.295	1.165	1.375			1.74	0.3509
P48491	149	K	Triosephosphate isomerase, cytosolic	CTIMC	1	1.62133e-06	84.653	EAGSTMDVVAAQTK(1)AIADR	3	-0.32166	9	0.756	1.215	1.152	1.578	0.299		1.385	0.34926
P48491	70	K	Triosephosphate isomerase, cytosolic	CTIMC	1	0.00010322	84.365	SDFFVAAQNCWVK(1)K	2	-1.4935	2				1
P48491	195	K	Triosephosphate isomerase, cytosolic	CTIMC	1	3.94949e-22	160.04	WLAK(1)NVSADVAATTR	3	-1.1765	10	1.589		0.98	1.14	1.266	0.025	0.667
P49200	39	K	40S ribosomal protein S20-1	RPS20A	1	0.000492286	103.21	NLEK(1)VCTDLVR	2	-1.0726	4	1.081	0.06	1.613	1.805	0.442		2.996	0.159738
P49200	72	K	40S ribosomal protein S20-1	RPS20A	1	0.000108839	86.944	K(1)APCGEGTNTWDR	3	0.32757	5	2.448	0.481	1.207	0.991	0.779	0.096	0.75	0.74726
P49200	9	K	40S ribosomal protein S20-1	RPS20A	1	7.12724e-17	116.43	ATAYQPMK(1)PGK(1)AGLEEPLEQIHK	3	-0.71497	55	0.937	1.622	0.76	1.221	1.423	0.037	0.774	0.55638
P49200	12	K	40S ribosomal protein S20-1	RPS20A	1	1.36619e-25	158.33	ATAYQPMK(1)PGK(1)AGLEEPLEQIHK	3	-0.71497	58	0.865	1.646	1.114	1.262	1.043	0.071	0.946	0.88076
P49209	128	K	60S ribosomal protein L9-1	RPL9B	1	2.11252e-07	130.1	K(1)VEMLDGVTIVR	3	-1.2674	7	1.17		1.195	1.454	1.144	0.036	1.132
P49209	167	K	60S ribosomal protein L9-1	RPL9B	1	5.07304e-05	107.06	SCALINQK(1)CHVK	3	-0.18302	6	0.69	1.677	0.705	1.442	0.486		0.907	0.8747
P49688	59	K	40S ribosomal protein S2-3	RPS2C	1	0.0150278	62.463	WVPVTK(1)LGR	2	-0.34736	2	0.53	0.551	1.462	1.649	0.808		2.878	0.0084818
P49688	53	K	40S ribosomal protein S2-3	RPS2C	1	4.51857e-09	141.73	ASEEEK(1)WVPVTK	2	0.36328	13	0.587	1.118	1.238	1.649	0.407		1.693	0.22042
P49688	276	K	40S ribosomal protein S2-3	RPS2C	1	3.02776e-21	118.85	SPYQEHTDFLASK(1)ALSTSK(1)PDPVVEDQA	4	-0.09048	25	1.158	0.712	1.622	1.903	0.575	0.03	1.885	0.088235
P49688	70	K	40S ribosomal protein S2-3	RPS2C	1	0.000817417	49.066	LVAAGHIK(1)QIEQIYLHSLPVK	3	0.73274	1			1.005	1.114	0.881
P49688	270	K	40S ribosomal protein S2-3	RPS2C	1	2.35381e-44	165.31	SPYQEHTDFLASK(1)ALSTSK(1)PDPVVEDQA	4	-0.09048	26	1.176	0.576	1.705	1.426	1.09	0.028	1.787	0.172536
P51413	55	K	60S ribosomal protein L17-2	RPL17B	1	2.59486e-05	79.317	YLEDVIAHK(1)QAIPFTR	3	0.36077	1	1.119	1.004	1.147	0.73			0.884	0.6269
P51414	135	K	60S ribosomal protein L26-1	RPL26A	1	0.0177245	42.317	GTK(1)FTSEDVMQNVD	2	-1.3205	1	1.3	1.379	0.804	0.744	0.774		0.578	0.0076028
P52577	48	K	Isoflavone reductase homolog P3	At1g75280	1	0.0155952	93.178	GK(1)TVQSFK	2	-0.78519	2	2.064	0.604	1.293	0.631	1.195	0.213	0.721	0.68818
P53492	240	K	Actin-7	ACT7	1	1.02865e-12	114.39	SSSSVEK(1)NYELPDGQVITIGAER	3	-0.060536	7	0.56	0.82	0.864	1.213	1.543		1.505	0.25042
P53492	233	K	Actin-7	ACT7	1	1.33598e-38	181.6	LAYVALDYEQELETAK(1)SSSSVEK	3	-0.49751	5	0.763	0.549	0.898	2.223	1.476	0.092	2.379	0.3101
P53492	63	K	Actin-7	ACT7	1	1.29297e-08	142.1	DAYVGDEAQSK(1)R	3	0.69244	6	1.886	0.385	1.034	1.029	0.667		0.908	0.91234
P53492	330	K	Actin-7	ACT7	1	0.0107417	66.056	IK(1)VVAPPER	2	-0.25447	8	0.824	0.344	1.085	1.223	1.523		1.976	0.149939
P53492	328	K	Actin-7	ACT7	1	1.28267e-05	112.44	EITALAPSSMK(1)IK	2	-2.1161	19	1.249	0.374	1.083	1.853	0.442		1.809	0.37694
P53492	115	K	Actin-7	ACT7	1	2.66144e-16	120.11	VAPEEHPVLLTEAPLNPK(1)ANR	3	-0.45619	4	0.9	0.904	1.608	0.783	0.805		1.325	0.6063
P53492	193	K	Actin-7	ACT7	1	1.25419e-05	103.76	DLTDSLMK(1)ILTER	3	-1.3923	3	0.68	0.907		1.098	1.315		1.384
P53492	52	K	Actin-7	ACT7	1	3.08172e-08	94.707	HTGVMVGMGQK(1)DAYVGDEAQSK	3	-0.22968	5	0.889	0.694	1.91	0.477	1.031		1.508	0.63414
P53492	317	K	Actin-7	ACT7	1	0.000109675	83.54	MSK(1)EITALAPSSMK	2	-1.7227	4	0.821	1.547	0.889	0.769	0.974		0.7	0.43642
P54144	477	K	Ammonium transporter 1 member 1	AMT1-1	1	2.87683e-54	209.66	HGGFAYMYFDDDESHK(1)AIQLR	4	0.41851	12	0.979	0.961	0.931	1.186	0.943		1.091	0.56028
P54609	234	K	Cell division control protein 48 homolog A	CDC48A	0.999388	0.000446406	63.181	HPQLFK(0.999)SIGVK(0.001)PPK	3	-0.48726	6	1.095	1.37		1.017	0.518		0.825
P54609	489	K	Cell division control protein 48 homolog A	CDC48A	1	3.05841e-38	184.78	ETVVEVPNVSWNDIGGLENVK(1)R	3	-0.53027	7	0.623	1.46	0.763	1.231	0.923		0.957	0.93452
P54609	505	K	Cell division control protein 48 homolog A	CDC48A	1	1.04957e-05	81.157	ELQETVQYPVEHPEK(1)FEK	3	-0.58729	5		2.042	0.373	0.585			0.235
P54609	672	K	Cell division control protein 48 homolog A	CDC48A	1	3.79372e-35	219.97	SPIAK(1)DVDIGALAK	2	1.436	37	0.747	2.082	0.781	1.427	0.961	0.002	0.78	0.7161
P54609	532	K	Cell division control protein 48 homolog A	CDC48A	1	2.60771e-07	88.548	TLLAK(1)AIANECQANFISVK	3	0.1935	4	1.489	0.865	1.163	0.873	0.61		0.865	0.68938
P54609	508	K	Cell division control protein 48 homolog A	CDC48A	1	0.00497682	53.013	FEK(1)FGMSPSK	3	0.3206	6	0.949	1.651	0.992		0.408		0.763
P54609	709	K	Cell division control protein 48 homolog A	CDC48A	1	0.00507544	86.898	ENIEK(1)DIEK	3	-1.0238	9	1.587	0.7	1.607	0.958		0.147	1.122	0.82394
P54609	713	K	Cell division control protein 48 homolog A	CDC48A	0.999877	0.00184178	66.267	ENIEKDIEK(1)EK	3	-0.50616	3	1.415		0.585				0.413
P54609	339	K	Cell division control protein 48 homolog A	CDC48A	1	2.20464e-26	181.26	IVSQLLTLMDGLK(1)SR	3	-0.42479	8	1.309		0.533	0.884	1.274		0.541
P54609	662	K	Cell division control protein 48 homolog A	CDC48A	1	0.000950326	138.54	LNIFK(1)AALR	3	0.50226	9	0.663	1.407	0.989	1.92	0.995	0.027	1.405	0.55436
P54609	64	K	Cell division control protein 48 homolog A	CDC48A	1	0.0124101	78.149	GDTILIK(1)GK	2	-0.34058	3		0.793	1.991		0.994	0.222	2.511
P54609	291	K	Cell division control protein 48 homolog A	CDC48A	1	0.0180742	117.31	K(1)AFEEAEK	2	0.15516	2	1.164	0.736	1.855	1.3	0.839	0.105	1.661	0.21524
P54609	618	K	Cell division control protein 48 homolog A	CDC48A	1	5.78105e-05	72.898	VLNQLLTEMDGMNAK(1)K	3	0.032453	2	1.158		0.842				0.727
P54609	758	K	Cell division control protein 48 homolog A	CDC48A	1	1.0074e-10	145.31	K(1)YQAFAQTLQQSR	3	0.34389	5	1.077		1.091	1.308	0.524		1.114
P54609	168	K	Cell division control protein 48 homolog A	CDC48A	1	2.65325e-11	70.062	SVEFK(1)VIETDPAEYCVVAPDTEIFCEGEPVKR	4	0.70217	1				1.214	0.786
P54609	14	K	Cell division control protein 48 homolog A	CDC48A	0.75977	0.00199903	62.035	SK(0.24)K(0.76)DFSTAILER	3	1.1501	1	0.549	1.451
P54609	242	K	Cell division control protein 48 homolog A	CDC48A	0.942479	2.97758e-07	88.09	SIGVK(0.058)PPK(0.942)GILLYGPPGSGK	3	0.24343	4	1.135	1.348	0.688		0.829		0.554
P54609	404	K	Cell division control protein 48 homolog A	CDC48A	1	1.25533e-18	123.64	ISK(1)DTHGYVGADLAALCTEAALQCIR	4	-0.089391	6	0.911	1.481	0.831	0.727	1.05		0.651	0.28668
P54609	113	K	Cell division control protein 48 homolog A	CDC48A	1	4.98584e-10	124.2	LGDVISVHQCPDVK(1)YGK	3	0.29037	15	0.828	1.769	1.56	1.004	0.752	0.088	0.987	0.97866
P55034	123	K	26S proteasome non-ATPase regulatory subunit 4 homolog	RPN10	1	0.0113149	128	K(1)ALEIVGK	2	0.5689	3	1.218	0.917	1.223	1.193	1.359	0.09	1.132	0.45098
P55034	130	K	26S proteasome non-ATPase regulatory subunit 4 homolog	RPN10	1	0.0130502	125.25	ALEIVGK(1)R	2	0.64139	4	1.522	0.784	1.198	1.689	0.731	0.076	1.252	0.5795
P55034	57	K	26S proteasome non-ATPase regulatory subunit 4 homolog	RPN10	1	9.13386e-35	188.04	TQSNPENTVGILTMAGK(1)GVR	3	-1.0019	6	0.643	1.718	1.121	1.637	0.856	0.025	1.168	0.77084
P55034	134	K	26S proteasome non-ATPase regulatory subunit 4 homolog	RPN10	1	4.20452e-61	223.46	K(1)NSVSLDIVNFGEDDDEEKPQK	4	1.1995	11	1.386	0.764	1.338	1.628	0.773	0.111	1.38	0.35646
P55737	553	K	Heat shock protein 90-2	HSP90-2	1	0.0118587	79.148	DVLGDK(1)VEK	2	-2.2673	3	1.639	1.041	1.311	0.911	1.023	0.076	0.829	0.58952
P55737	252	K	Heat shock protein 90-2	HSP90-2	1	7.54329e-15	160.78	IK(1)EVSHEWDLVNK	3	0.57469	13	0.953	2.226	0.668	1.39	0.727	0.037	0.647	0.52374
P55737	440	K	Heat shock protein 90-2	HSP90-2	1	6.54451e-05	77.776	YHSTK(1)SGDELTSLK	3	0.45144	1	1
P55737	517	K	Heat shock protein 90-2	HSP90-2	1	0.0108083	64.82	LVSATK(1)EGLK	2	1.7157	1	1.587	0.457	0.976	0.98			0.957	0.95052
P55737	471	K	Heat shock protein 90-2	HSP90-2	1	0.000210653	74.237	K(1)AVENSPFLEK	2	1.1986	6	1.325	0.637	1.059	1.38	0.599		1.243	0.594
P55737	263	K	Heat shock protein 90-2	HSP90-2	0.988868	2.56389e-15	136.81	EVSHEWDLVNK(0.989)QK(0.011)PIWMR	4	0.81931	4	0.331	2.333	0.724		0.612		0.544
P55737	277	K	Heat shock protein 90-2	HSP90-2	0.995812	4.68485e-07	99.927	K(0.004)PEEINK(0.996)EEYAAFYK	3	-1.3549	3	0.857	1.355		0.788			0.712
P55737	456	K	Heat shock protein 90-2	HSP90-2	1	0.00036277	58.98	MK(1)EGQNDIFYITGESK	3	0.65121	4	0.786	1.852	0.711	1.064	0.587		0.673	0.52252
P55737	556	K	Heat shock protein 90-2	HSP90-2	0.996544	5.90851e-05	78.69	DVLGDK(0.003)VEK(0.997)VIVSDR	3	1.7699	1	1.418	0.947	0.801	0.928	0.905		0.731	0.32218
P55737	544	K	Heat shock protein 90-2	HSP90-2	1	0.00411842	85.676	FEGLCK(1)VIK	3	-0.085972	2	1.091	2.138	0.69		0.893	0.188	0.427
P55737	45	K	Heat shock protein 90-2	HSP90-2	1	0.00432325	40.278	ELISNSSDALDK(1)IR	3	2.3856	1	0.865		0.665	1.175	1.295		1.064
P55737	449	K	Heat shock protein 90-2	HSP90-2	1	0.00289603	46.318	SGDELTSLK(1)DYVTR	3	1.2159	1		1.112	0.902	0.985			0.848
P55737	378	K	Heat shock protein 90-2	HSP90-2	1	0.00176166	96.143	ETLQQNK(1)ILK	2	0.49603	2	1.532		1.231		0.237		0.804
P55737	54	K	Heat shock protein 90-2	HSP90-2	1	0.00791275	86.898	IRFESLTDK(1)SK	3	-1.1432	11	1.568	0.816	1.77	1.069	0.655	0.123	1.191	0.70134
P55852	42	K	Small ubiquitin-related modifier 1	SUMO1	1	0.000204492	140.83	STQLK(1)K(1)LMNAYCDR	4	-0.72574	35	1.471	0.336	3.02	0.556	0.525	0.092	1.979	0.58128
P55852	23	K	Small ubiquitin-related modifier 1	SUMO1	1	0.00237873	53.388	VK(1)GQDGNEVFFR	3	0.68256	1					1
P55852	9	K	Small ubiquitin-related modifier 1	SUMO1	0.796855	8.29372e-11	104.84	SANQEEDK(0.797)K(0.203)PGDGGAHINLK	4	-1.1703	3	1.006	1.687	1.046	0.636	0.626		0.625	0.3313
P55852	41	K	Small ubiquitin-related modifier 1	SUMO1	1	0.0045635	43.592	STQLK(1)K(1)LMNAYCDR	4	-0.72574	1		0.634	1.439	0.928			1.867
P57106	111	K	Malate dehydrogenase 2, cytoplasmic	MDH2	1	0.000179478	81.448	NVSIYK(1)SQASALEK	2	-0.24104	4	0.842	1.865	0.763	0.905	0.625		0.616	0.42034
P57751	8	K	UTP--glucose-1-phosphate uridylyltransferase 1	UGP1	1	2.88927e-06	116.55	AATATEK(1)LPQLK	2	-0.14436	8	0.691	1.009	1.02	1.3	0.98		1.365	0.28094
P57751	307	K	UTP--glucose-1-phosphate uridylyltransferase 1	UGP1	1	0.0174166	44.882	K(1)LVEADALK	3	0.9161	1		1.078	0.804	1.118			0.891
P57751	257	K	UTP--glucose-1-phosphate uridylyltransferase 1	UGP1	1	2.06557e-06	86.497	TLADVK(1)GGTLISYEGK	3	0.36225	4	0.934	1.225	0.965	0.876			0.853	0.40572
P57751	153	K	UTP--glucose-1-phosphate uridylyltransferase 1	UGP1	1	2.2504e-06	89.911	YTK(1)SNVDIHTFNQSK	4	-1.0101	2	0.717	1.06		1.225	0.998		1.379
P57752	52	K	Acyl-CoA-binding domain-containing protein 6	ACBP6	1	0.000120819	66.022	PGMFSMK(1)ER	3	-0.43407	6	0.899		1.22		0.882		1.357
P57752	89	K	Acyl-CoA-binding domain-containing protein 6	ACBP6	1	0.000422313	89.663	QLLEVAASK(1)AST	2	0.32592	3	1.293	0.707
P57752	80	K	Acyl-CoA-binding domain-containing protein 6	ACBP6	1	1.1609e-05	123.95	VK(1)QLLEVAASK	3	0.613	7	1.053	0.779	1.358	1.257	0.553		1.427	0.115495
P57758	250	K	Cystinosin homolog	At5g40670	1	0.000799057	40.097	VSK(1)SPETGEESNEPLIDSSHEHV	4	-0.037359	1				1
P58684	181	K	Probable signal peptidase complex subunit 2	At2g39960	1	9.96748e-07	100.11	DVEALIK(1)NYAEEEPK	3	0.59579	4	0.756	0.935	0.914	1.052	1.343		1.163	0.34782
P59230	3	K	60S ribosomal protein L10a-2	RPL10AB	1	0.00836434	53.751	SK(1)LQSEAVR	2	-1.2156	1		1
P59233	27	K	Ubiquitin-40S ribosomal protein S27a-3	RPS27AC	1	1.30064e-19	154.46	TITLEVESSDTIDNVK(1)AK	3	-2.2282	9		1.22	0.64	1.871	0.934	0.335	1.029
P59233	6	K	Ubiquitin-40S ribosomal protein S27a-3	RPS27AC	1	4.41643e-09	144.27	MQIFVK(1)TLTGK	2	2.4383	55	1.544	1.078	0.57	1.621	1.152	0.035	0.836	0.74376
P59233	11	K	Ubiquitin-40S ribosomal protein S27a-3	RPS27AC	1	3.8509e-92	269.9	TLTGK(1)TITLEVESSDTIDNVK	3	-0.098403	131	1.617	0.331	0.542	2.502	0.876	0.132	1.563	0.68612
P59233	33	K	Ubiquitin-40S ribosomal protein S27a-3	RPS27AC	1	3.80443e-15	161.21	IQDK(1)EGIPPDQQR	3	0.44728	171	1.31	1.153	1.137	1.606	0.723	0.072	1.114	0.62836
P59233	63	K	Ubiquitin-40S ribosomal protein S27a-3	RPS27AC	1	2.68735e-187	366.99	TLADYNIQK(1)ESTLHLVLR	3	-0.18772	217	1.06	1.395	0.854	1.276	1.333	0.082	0.868	0.60768
P59233	48	K	Ubiquitin-40S ribosomal protein S27a-3	RPS27AC	1	6.35108e-10	146.16	LIFAGK(1)QLEDGRTLADYNIQK	4	1.5675	415	1.032	1.499	1.016	1.089	1.185	0.178	0.832	0.46256
P59233	119	K	Ubiquitin-40S ribosomal protein S27a-3	RPS27AC	1	0.0007191	51.566	K(1)ECPNATCGAGTFMASHFDR	3	-0.33537	2	0.881		1.363	0.778	0.978		1.215
P59233	99	K	Ubiquitin-40S ribosomal protein S27a-3	RPS27AC	1	0.000990857	79.986	VK(1)LAVLQFYK	3	2.4752	2		1
P59233	29	K	Ubiquitin-40S ribosomal protein S27a-3	RPS27AC	1	3.19046e-26	191.37	AK(1)IQDK(1)EGIPPDQQR	3	0.88118	120	1.622	1.777	1.146	0.669	0.779	0.007	0.534	0.087323
P59233	113	K	Ubiquitin-40S ribosomal protein S27a-3	RPS27AC	1	0.0006578	130.66	IDGSGK(1)VQR	2	-0.22546	4	0.534	1.61	1.222	0.836	0.797		0.96	0.94688
P59259	32	K	Histone H4	At1g07660	1	0.000345431	71.176	DNIQGITK(1)PAIR	3	0.66591	5	0.512	1.693	0.889	1.11	0.796		0.907	0.87964
P92934	23	K	Amino acid permease 6	AAP6	1	7.82557e-08	71.696	SMFVEQSFPEHEIGDTNK(1)NFDEDGR	4	-1.6531	4	1.464	0.605	0.811	1.448	0.672		1.092	0.87536
P92946	530	K	Sulfate transporter 2.2	SULTR2;2	1	0.00223025	45.221	LSK(1)TDIFGDINQYPMANK	3	-0.32121	1	1.925		0.797	0.508	0.77		0.339
P92963	162	K	Ras-related protein RABB1c	RABB1C	1	0.000122259	63.998	TAQNVEEAFIK(1)TAATIYK	3	0.46451	1		0.319	1.612	1.069			4.202
P92974	837	K	Ubiquitin-activating enzyme E1 2	UBA2	0.999097	1.39848e-36	152.16	K(0.001)DATIVTDEK(0.999)ATTLSTASVDDAAVIDELNAK	4	0.16583	3	1.019	0.991	0.504	1.214	1.272		0.855	0.72096
P92974	404	K	Ubiquitin-activating enzyme E1 2	UBA2	1	0.00116485	77.192	LEDVNSK(1)LLR	2	0.65895	5	0.614	0.816	1.994	1.219	0.357		2.247	0.155905
P92994	64	K	Trans-cinnamate 4-monooxygenase	CYP73A5	1	0.000648535	105.52	K(1)FGDLFLLR	3	0.25562	1			0.938		1.062
P92994	141	K	Trans-cinnamate 4-monooxygenase	CYP73A5	1	2.60061e-08	109.83	IMTVPFFTNK(1)VVQQNR	3	-0.354	4	1.339	0.785	0.694	1.194	0.988		0.889	0.78178
P93004	3	K	Aquaporin PIP2-7	PIP2-7	1	0.000331169	115.78	SK(1)EVSEEGK	2	1.1706	6	0.656		1.712	1.429	1.054	0.149	2.394
P93028	913	K	Ubiquitin-activating enzyme E1 1	UBA1	0.957355	0.00208951	57.106	NYSIPEVDK(0.043)LK(0.957)AK	3	-0.62277	4	0.765	1.26		0.975			0.963
P93028	992	K	Ubiquitin-activating enzyme E1 1	UBA1	1	0.00137351	73.841	WVLK(1)GNPTLR	3	-0.026598	4	0.987	1.105	0.781	1.232	0.895		0.962	0.88102
P93028	120	K	Ubiquitin-activating enzyme E1 1	UBA1	1	3.78252e-08	106.38	NLILAGVK(1)SVTLHDER	4	-1.0178	13	0.626	1.359	1.109	1.031	0.876		1.078	0.85294
P93028	840	K	Ubiquitin-activating enzyme E1 1	UBA1	1	6.37799e-11	95.523	IVTDEK(1)ATTLTTASVDDAAVIDDLIAK	3	-0.66182	5	0.671	0.338		2.532	1.352	0.108	5.019
P93028	771	K	Ubiquitin-activating enzyme E1 1	UBA1	1	1.69598e-24	132.72	QLIYTFPEDAATSTGAPFWSAPK(1)R	3	0.16627	13	0.494	0.615	2.115	1.665	1.081	0.029	3.408	0.029117
P93028	974	K	Ubiquitin-activating enzyme E1 1	UBA1	1	6.9611e-08	85.062	NTFANLALPLFSMAEPLPPK(1)VVK	3	-0.49687	2	0.776	0.607			1.617
P93028	407	K	Ubiquitin-activating enzyme E1 1	UBA1	1	0.000153348	112.36	VENVDQK(1)LLR	3	-0.51102	11	1.086	0.845	0.841	2.193	0.948	0.087	1.571	0.50616
P93028	172	K	Ubiquitin-activating enzyme E1 1	UBA1	1	0.00190502	44.759	LQDLNNAVVVSSLTK(1)SLNK	3	0.82885	1	0.781	0.513	1.019	2.11	0.577		2.418	0.244
P93028	337	K	Ubiquitin-activating enzyme E1 1	UBA1	1	0.000129722	67.251	EALK(1)DPGDFLFSDFSK	3	-0.064742	3	1.479	0.625	0.892	0.984	1.019		0.892	0.81552
P93028	485	K	Ubiquitin-activating enzyme E1 1	UBA1	1	0.00301239	45.825	YDAQISVFGAK(1)FQK	3	-1.3949	1			1
P93030	92	K	E3 ubiquitin-protein ligase RMA2	RMA2	1	1.98115e-05	63.706	GQK(1)APQSGSNVPSRPTGPVYDLR	4	-0.34677	5	1.805		0.415	1.126	0.655		0.427
P93031	356	K	GDP-mannose 4,6 dehydratase 2	MUR1	1	6.6318e-05	100.93	MMVDEDLELAK(1)R	3	0.34647	7	0.686	1.038	0.558	2.103	0.614		1.544	0.61424
P93031	342	K	GDP-mannose 4,6 dehydratase 2	MUR1	0.999995	1.56977e-06	89.466	EVLGWKPQVGFEK(1)LVK	4	1.0257	8	1.071	0.871	0.645	1.55	0.862		1.13	0.81048
P93031	19	K	GDP-mannose 4,6 dehydratase 2	MUR1	1	1.36647e-07	94.281	SDSESITAPK(1)ADSTVVEPR	3	0.045909	6	1	1.002	1.284	0.605	1.109		0.944	0.89502
P93285	173	K	Cytochrome c oxidase subunit 2	COX2	1	0.0031462	59.067	VVVPAK(1)THLR	3	0.5093	3	1.258	0.903	0.71	0.697	1.432		0.651	0.2803
P93654	74	K	Syntaxin-22	SYP22	1	4.14209e-06	118.24	LHIGQLVK(1)DTSAK	3	0.25137	21	1.449	1.525	1.009	0.762	1.111	0.144	0.595	0.04318
P93654	112	K	Syntaxin-22	SYP22	1	0.00134782	80.69	DFQAVLK(1)EFQK	3	-0.49537	7	1.213	1.101	0.738	0.948			0.729	0.118615
P93654	231	K	Syntaxin-22	SYP22	1	2.27201e-15	151.22	AATSQGK(1)SQLVQAAK	2	-0.22561	2	0.971	0.434	2.353		0.242		3.349
P93654	102	K	Syntaxin-22	SYP22	1	0.0274845	80.438	IADAK(1)LAR	2	-0.40911	1	1.088	0.585	1.259	1.123	0.945		1.424	0.30666
P93654	239	K	Syntaxin-22	SYP22	1	0.00270097	71.176	SQLVQAAK(1)TQK	2	-0.10851	1	1.543	0.468	1.777	0.392	0.819		1.079	0.9364
P93654	148	K	Syntaxin-22	SYP22	1	8.70805e-08	63.893	ETTYTPFVPQSALPSSYTAGEVDK(1)VPEQR	3	1.1444	1	1.007	0.641	0.897	1.454			1.427	0.40214
P93736	440	K	Valine--tRNA ligase, mitochondrial 1	TWN2	1	2.1745e-06	115.8	HK(1)LEFINIFTDDGK	3	1.386	6	1.181	1.035	0.826	1.711	1.173	0.074	1.145	0.75468
P93736	297	K	Valine--tRNA ligase, mitochondrial 1	TWN2	1	0.00153325	89.355	LYK(1)EGLIYR	3	-0.26895	2	0.416	1.953	0.771	0.872	0.987		0.694	0.68382
P93819	119	K	Malate dehydrogenase 1, cytoplasmic	MDH1	1	9.72024e-43	228.8	SQAAALEK(1)HAAPNCK	2	0.89287	10	1.347	0.947	1.702		0.881	0.123	1.484
P93819	240	K	Malate dehydrogenase 1, cytoplasmic	MDH1	1	2.24478e-12	132.51	K(1)LSSALSAASSACDHIR	3	-0.46213	5	0.761	1.447	0.891	1.795	1.022	0.084	1.216	0.71454
P93819	237	K	Malate dehydrogenase 1, cytoplasmic	MDH1	1	0.00708443	110.63	GAAIIK(1)AR	2	-0.7557	8	1.91	0.663	1.265	1.193	0.499	0.47	0.955	0.93504
P93819	215	K	Malate dehydrogenase 1, cytoplasmic	MDH1	1	1.82209e-07	86.748	ELVK(1)DDAWLDGEFISTVQQR	3	1.3949	1	0.961				1.039
P93819	111	K	Malate dehydrogenase 1, cytoplasmic	MDH1	1	5.42637e-08	130.72	NVSIYK(1)SQAAALEK	3	-0.45302	18	1.214	0.235	1.272	1.76	1.477	0.042	2.092	0.2848
P93819	105	K	Malate dehydrogenase 1, cytoplasmic	MDH1	1	0.000473939	76.073	DVMSK(1)NVSIYK	2	1.244	10	0.776	0.212	1.358	1.55	1.104		2.943	0.084296
P98204	701	K	Phospholipid-transporting ATPase 1	ALA1	1	0.0298706	56.087	K(1)VAGNIETNLR	2	0.098759	1	1.083	0.73	1.699	0.977	0.511		1.476	0.39526
Q01525	145	K	14-3-3-like protein GF14 omega	GRF2	1	1.64694e-13	188.13	K(1)DAAEHTLAAYK	3	-0.5797	9	1.259	0.695	1.296	1.356	1.266	0.128	1.357	0.34354
Q02971	205	K	Cinnamyl alcohol dehydrogenase 7	CAD7	1	0.000599052	60.549	AMGTK(1)VTVISTSER	3	-0.48445	1		1.213	0.691		1.096		0.57
Q02971	354	K	Cinnamyl alcohol dehydrogenase 7	CAD7	1	0.0155314	48.568	FVIDVANTMK(1)PTP	2	-2.6353	2	1.097	1.276			0.628
Q03250	38	K	Glycine-rich RNA-binding protein 7	RBG7	1	5.21128e-47	192.6	ALETAFAQYGDVIDSK(1)IINDR	3	3.7464	3			0.993	1.125	0.882
Q03250	63	K	Glycine-rich RNA-binding protein 7	RBG7	1	0.000308281	55.437	AMK(1)DAIEGMNGQDLDGR	3	2.1173	3	1.003	0.614	1.446		0.936		1.788
Q03250	57	K	Glycine-rich RNA-binding protein 7	RBG7	1	0.000387094	103.08	GFGFVTFK(1)DEK	3	-0.71451	9	0.942	0.439	1.622	0.849	1.149		1.789	0.35874
Q05085	181	K	Protein NRT1/ PTR FAMILY 6.3	NPF6.3	1	6.18079e-11	110.74	ASVSGFGSDQFDETEPK(1)ER	3	-0.095788	2		1.424	0.792		1.719	0.065	0.556
Q05085	291	K	Protein NRT1/ PTR FAMILY 6.3	NPF6.3	1	1.13234e-13	105.55	KLELPADPSYLYDVDDIIAAEGSMK(1)GK	3	1.0043	5	1.821		0.262	0.917			0.324
Q06327	19	K	Linoleate 9S-lipoxygenase 1	LOX1	1	2.22186e-07	124.51	DLLTGGGNETTTK(1)K	2	1.9098	11	1.551	0.405	1.499	1.015	0.53		1.285	0.69768
Q06588	23	K	1-aminocyclopropane-1-carboxylate oxidase 4	ACO4	1	0.0187122	89.752	AITMEK(1)IK	2	0.54891	6	1.777	0.772	1.24	1.118	0.866	0.227	0.925	0.86776
Q06611	4	K	Aquaporin PIP1-2	PIP1-2	1	0.00148334	87.806	MEGK(1)EEDVR	2	-0.51135	14	0.904	1.377	1.441	1.128	0.957	0.193	1.126	0.66208
Q06611	283	K	Aquaporin PIP1-2	PIP1-2	1	0.0551682	76.035	AIPFK(1)SR	2	-0.11459	1	1.179	0.608	1.904	0.801	1.45	0.059	1.514	0.53682
Q06611	14	K	Aquaporin PIP1-2	PIP1-2	1	0.00108152	138.08	VGANK(1)FPER	3	0.04738	15	1.138	0.897	1.459	1.996	0.483	0.028	1.698	0.1373
Q0WMV8	95	K	PHD finger-like domain-containing protein 5B	At1g07170	1	0.000154939	67.326	IVNLGSAK(1)TDLFYER	3	0.29585	2			0.858	1.475	0.667
Q0WNJ6	925	K	Clathrin heavy chain 1	CHC1	1	1.11586e-05	84.753	YCEK(1)RDPTLAVVAYR	4	-0.25109	5	0.761	1.447	0.926	1.07	0.796		0.904	0.79086
Q0WNJ6	1182	K	Clathrin heavy chain 1	CHC1	0.987623	0.00249563	49.595	VK(0.012)EPK(0.988)VDSELIYAYAK	3	2.0111	2	0.76	1.24
Q0WNJ6	955	K	Clathrin heavy chain 1	CHC1	1	0.0162194	43.982	NSLFK(1)LQAR	3	0.17645	1	1.187	1.951	0.49		0.372		0.312
Q0WNJ6	1536	K	Clathrin heavy chain 1	CHC1	1	0.045903	51.276	WK(1)QSIALSK	2	-3.1222	1	1.239	0.433		1.209	1.119		1.446
Q0WUY5	62	K	Flocculation protein (DUF1296)	At3g07660	1	0.000437836	69.815	LLLQDPFHEVK(1)K	3	-0.74591	3	0.9	1.483	0.731	0.83	1.931	0.126	0.655	0.29902
Q0WV86	799	K	Putative uncharacterized protein At3g48200	At3g48200	1	7.07603e-11	112.16	YMLTQISGSNPLK(1)QQDDR	3	-0.27855	4	0.87	1.513	0.756	0.861			0.679	0.36072
Q0WVC6	3	K	Hydroxyproline-rich glycoprotein family protein	At3g56585	1	0.0020682	42.618	GK(1)NTVEEQNLPVSDGAASAR	3	0.62237	1	0.951	0.469	1.691	0.932	0.957		1.847	0.31274
Q0WVF5	251	K	DNA replication licensing factor MCM4	MCM4	1	0.00135334	90.15	MISLK(1)GMIIR	2	1.0122	4			1.466	1.168	0.366
Q0WW26	419	K	Coatomer subunit gamma	At4g34450	1	0.0136243	48.794	EEGGFEYK(1)R	3	0.36464	1	0.718		1.159	0.666	1.457		1.271
Q1H5E3	128	K	At5g16870	At5g16870	1	4.54604e-05	79.614	SLK(1)LPTHITIDAGR	3	0.23872	5	0.991	1.203	1.159		0.647		1.057
Q1JPN7	227	K	At2g31800	At2g31800	0.845196	0.000469912	58.246	ILDK(0.155)DLYK(0.845)DSDTINAFK	3	0.6291	1	1.453		0.876	0.873	0.798		0.602
Q1PDV6	201	K	Serine/threonine-protein kinase PBL27	PBL27	1	4.35391e-12	140.27	GLEYLHDK(1)ANPPVIYR	3	1.5466	2	0.638		1.815	1.08	0.468		2.269
Q29Q26	74	K	Ankyrin repeat domain-containing protein 2B	AKR2B	1	3.25811e-22	146.13	ELAEQIAK(1)DPSFNQLAEQLQR	3	-0.89899	1		0.674		1.326			1.967
Q29Q26	340	K	Ankyrin repeat domain-containing protein 2B	AKR2B	1	0.0460892	65.246	LLEK(1)DAFL	2	1.0567	1	1.172	1.201	1.032	1.466	1.023	0.106	1.053	0.80086
Q29Q26	187	K	Ankyrin repeat domain-containing protein 2B	AKR2B	1	0.0067949	50.353	YWNDK(1)DVLAK	3	-0.37789	2				1.202	0.798
Q29Q26	336	K	Ankyrin repeat domain-containing protein 2B	AKR2B	1	1.74764e-05	94.287	LNNQLDVVK(1)LLEK	3	-1.0848	1			1
Q2V3E2	86	K	Protein yippee-like At4g27740	At4g27740	1	0.00583182	51.762	YVETFDLK(1)QR	3	0.08351	3	1.047		0.362	1.619	0.972		0.946
Q2V3E2	5	K	Protein yippee-like At4g27740	At4g27740	1	9.08183e-05	91.961	AANK(1)TLPTYFCR	2	0.042222	4	0.861	0.807	1.44	1.012	0.88		1.47	0.2108
Q2V3X4	289	K	Ribosomal protein L4/L1 family	At3g09630	1	0.0119569	42.802	AK(1)MVNADLAR	3	0.5903	1	0.533	1.919	0.877	0.67			0.631	0.58462
Q38834	20	K	Disease resistance RPP13-like protein 4	RPP13L4	1	0.00269858	76.927	TLNILEEK(1)GR	3	-1.3334	6	0.45				1.55
Q38845	253	K	Serine/threonine-protein phosphatase 2A 65 kDa regulatory subunit A alpha isoform	PP2AA1	1	1.0183e-07	101.3	ILPVIVNFSQDK(1)SWR	3	-0.91651	3	0.783	0.672	1.362	1.264	0.919		1.805	0.0156178
Q38862	452	K	Inositol-3-phosphate synthase isozyme 2	IPS2	1	1.96281e-30	162.72	AEGEGK(1)FHSFHPVATILSYLTK	5	0.3632	14	1.059	0.959	0.39	1.017	1.575		0.697	0.43742
Q38862	484	K	Inositol-3-phosphate synthase isozyme 2	IPS2	1	0.000380251	54.073	APLVPPGTPVVNALSK(1)QR	3	1.6884	1	1.067	0.615		0.923	1.395		1.098
Q38868	75	K	Calcium-dependent protein kinase 9	CPK9	1	0.00315254	40.014	TTTK(1)SNSILENAFEDVK	3	1.138	1		1
Q38868	95	K	Calcium-dependent protein kinase 9	CPK9	1	0.0103442	45.661	LFYTLGK(1)ELGR	3	-0.54254	1
Q38868	115	K	Calcium-dependent protein kinase 9	CPK9	1	1.29438e-05	82.349	GQFGVTYLCTENSTGK(1)K	3	1.8887	4	0.89		1.096	1.014			1.185
Q38879	94	K	Thioredoxin H2	TRX2	1	1.40266e-05	54.521	LDVDELPDVAK(1)EFNVTAMPTFVLVK	3	0.56868	1					1
Q38882	165	K	Phospholipase D alpha 1	PLDALPHA1	1	0.000292322	62.861	SAK(1)FPGVPYTFFSQR	3	0.8435	5	1.296	1.194	1.014	1.134	0.362		0.863	0.162038
Q38882	284	K	Phospholipase D alpha 1	PLDALPHA1	1	0.000961643	54.004	K(1)DGLMATHDEETENFFR	3	-1.302	1			1.095		0.905
Q38890	55	K	Endoglucanase 25	KOR	1	1.24735e-05	81.51	PLDETQQSWLLGPTEQK(1)K	3	1.1664	1		0.682	1.451	1.994	0.567	0.306	2.526
Q38900	92	K	Peptidyl-prolyl cis-trans isomerase CYP19-1	CYP19-1	1	0.013776	74.267	FK(1)DENFIK	3	0.14527	4	2.339	0.722	0.836	0.72	0.383		0.508	0.45124
Q38900	152	K	Peptidyl-prolyl cis-trans isomerase CYP19-1	CYP19-1	1	0.00217162	75.819	DIEK(1)VGSDSGR	2	0.8017	3	2.206	0.684	1.108	0.653		0.35	0.609	0.55096
Q38900	67	K	Peptidyl-prolyl cis-trans isomerase CYP19-1	CYP19-1	1	3.58502e-07	65.741	VIPK(1)FMCQGGDFTAGNGTGGESIYGSK	3	0.27028	3	1.63	0.661	0.697	1.012			0.746	0.6255
Q38900	162	K	Peptidyl-prolyl cis-trans isomerase CYP19-1	CYP19-1	1	0.010954	48.527	TSK(1)PVVIADCGQIS	2	-0.5364	2	0.908	0.98			1.112
Q38900	49	K	Peptidyl-prolyl cis-trans isomerase CYP19-1	CYP19-1	0.917711	0.00810724	48.442	GIGK(0.918)QGK(0.082)PLHYK	3	0.31809	1	1.097	1.201	0.798	0.904			0.741	0.05684
Q38900	16	K	Peptidyl-prolyl cis-trans isomerase CYP19-1	CYP19-1	1	0.0030262	49.298	VYFDMTVGGK(1)SAGR	3	-0.65504	3	1.106	0.895	0.489	1.51			0.999	0.99864
Q38900	133	K	Peptidyl-prolyl cis-trans isomerase CYP19-1	CYP19-1	1	1.27412e-20	131.86	TSWLDGK(1)HVVFGQVVEGLNVVR	4	0.42035	10	1.141	0.946	0.42	1.868	1.605	0.019	1.096	0.90318
Q38906	32	K	Translocase of chloroplast 34, chloroplastic	TOC34	1	0.000655315	54.281	YK(1)EEDVSSLTVLVMGK	2	1.4137	2	1.316	1.189			0.495
Q38937	161	K	Rac-like GTP-binding protein ARAC5	ARAC5	1	2.40841e-07	89.468	LIGSPIYIECSSK(1)TQQNVK	3	0.56484	4	0.646	0.974	1.404	0.976			1.469	0.2941
Q38937	167	K	Rac-like GTP-binding protein ARAC5	ARAC5	1	2.21139e-05	105.14	TQQNVK(1)AVFDAAIK	2	-0.0033533	8	1.337	0.369	1.52	1.173	0.601		1.579	0.43842
Q38997	413	K	SNF1-related protein kinase catalytic subunit alpha KIN10	KIN10	1	0.00289651	79.16	K(1)WALGLQSR	3	0.10718	1	1.131	1.728	0.605	0.64	0.896		0.435	0.114239
Q38997	67	K	SNF1-related protein kinase catalytic subunit alpha KIN10	KIN10	1	9.47814e-15	150.26	IAEHALTGHK(1)VAIK	3	0.23818	5	1.644	0.959	1.104	1.01	1.185	0.098	0.812	0.55272
Q39016	30	K	Calcium-dependent protein kinase 11	CPK11	1	0.0240115	40.883	LRDHYLLGK(1)K	3	-1.1106	1			1
Q39023	272	K	Mitogen-activated protein kinase 3	MPK3	1	4.16536e-32	160.57	LLTELLGTPTESDLGFTHNEDAK(1)R	4	-0.52227	7	1.395	1.237	1.101	0.642	0.625		0.662	0.20852
Q39023	338	K	Mitogen-activated protein kinase 3	MPK3	1	8.92688e-12	84.561	LHDPNDEPICQK(1)PFSFEFEQQPLDEEQIK	4	-1.1742	5	1.642	0.817	0.575	1.05	0.917		0.661	0.47338
Q39024	369	K	Mitogen-activated protein kinase 4	MPK4	1	0.0144073	46.844	ETVK(1)FNPQDSV	2	1.4605	1	1.621	0.705	1.017	0.897	0.76		0.823	0.69926
Q39032	481	K	Phosphoinositide phospholipase C 1	PLC1	1	0.000268633	67.136	TEIDK(1)DEWFPIWDK	3	1.7015	3	0.798	1.257	0.658	1.36	0.926		0.982	0.96882
Q39032	261	K	Phosphoinositide phospholipase C 1	PLC1	1	0.000191634	58.693	EYLQTQISK(1)GSTTDESTR	3	2.0853	1		1
Q39079	99	K	Chaperone protein dnaJ 13	ATJ13	0.999999	3.59135e-05	86.498	LSK(1)ADEIKEELER	3	-0.68236	3	1.775	0.359	0.788		1.079		0.739
Q39079	419	K	Chaperone protein dnaJ 13	ATJ13	1	1.02414e-05	87.447	AEK(1)AQQLLQTVATR	3	1.5731	4	1.087		0.93	0.854	1.128		0.821
Q39079	267	K	Chaperone protein dnaJ 13	ATJ13	1	0.0283938	73.233	SAITVGWK(1)K	2	0.43804	2	1.055	0.43	1.256	1.603	0.656		1.925	0.19454
Q39085	81	K	Delta(24)-sterol reductase	DIM	1	0.00172838	55.261	DASK(1)DGLVCTAR	3	0.19093	1			0.666	1.334
Q39085	431	K	Delta(24)-sterol reductase	DIM	1	0.00258898	42.068	QPIK(1)GQIYPEPGFEYENR	3	0.42575	1				1
Q39085	504	K	Delta(24)-sterol reductase	DIM	1	6.43549e-18	117.4	WLIENHGFQPQYAVSELDEK(1)SFWR	3	0.90719	4		0.525	0.094	1.592	1.789		1.606
Q39129	88	K	Thiosulfate sulfurtransferase 16, chloroplastic	STR16	1	2.79692e-05	77.698	SIK(1)ATTDLLHAGFTGVK	3	-2.2344	1	0.998	1.002
Q39129	58	K	Thiosulfate sulfurtransferase 16, chloroplastic	STR16	1	1.75829e-26	116.82	GASGMSK(1)NPDFLEQVSSHFGQSDNIIVGCQSGGR	4	-0.31367	5	0.871	1.462	0.524	1.323	0.819		0.792	0.6732
Q39141	41	K	Chlorophyll a-b binding protein, chloroplastic	Lhb1B2	0.794732	0.000346783	58.693	TVAK(0.205)PK(0.795)GPSGSPWYGSDR	3	-0.50881	1	0.515		1.809	1.169	0.507		2.891
Q39211	290	K	DNA-directed RNA polymerases II, IV and V subunit 3	NRPB3	1	4.08187e-22	162.64	ASQLVLNAIDLLK(1)QK	2	0.19861	5	0.342	1.546	0.983	1.129			1.119	0.8705
Q39221	148	K	SEC12-like protein 2	STL2P	1	4.15853e-08	105.28	EDNQAGESEEVIK(1)ELR	3	-0.12471	5	1.391	1.682	0.966	1.09	0.74	0.132	0.669	0.084639
Q39227	269	K	24-methylenesterol C-methyltransferase 2	SMT2	1	0.000663145	71.066	AYVDIAETAK(1)K	3	1.2979	4	0.554	0.411	0.99	1.87	1.175		2.964	0.167441
Q39228	512	K	Sugar transport protein 4	STP4	1	0.000413103	53.453	FIPDEAVNMGAAEMQQK(1)SV	3	-0.36087	2			0.878	0.949	1.173
Q39230	142	K	Serine--tRNA ligase, cytoplasmic	At5g27470	1	0.0180297	41.876	FSTPGLK(1)LK	3	0.28315	1	1.574		0.86	1.096	0.47		0.621
Q39231	8	K	Sucrose transport protein SUC2	SUC2	1	0.000103622	45.328	VSHPMEK(1)AANGASALETQTGELDQPER	4	0.33807	1	0.826	1.546	0.712		0.916		0.6
Q39231	174	K	Sucrose transport protein SUC2	SUC2	1	0.00232088	52.576	AFLADLSAGNAK(1)K	3	2.2417	3	1.049	0.834	1.094	1.023			1.124	0.40998
Q39232	8	K	Sucrose transport protein SUC1	SUC1	0.861413	9.84351e-22	120.27	GAYETEK(0.861)PTK(0.139)DAAALETQSPEDFDQPSPLR	4	-0.27759	2		1
Q39232	262	K	Sucrose transport protein SUC1	SUC1	1	0.00125881	41.911	NADDDEK(1)TSSVPLFGEIFGAFK	3	0.62195	1	1
Q39241	101	K	Thioredoxin H5	TRX5	1	0.000476846	85.554	VVGAAK(1)DEINEK	2	0.013335	4	1.373	1.89	0.87	1.177	0.528	0.161	0.627	0.180498
Q39241	110	K	Thioredoxin H5	TRX5	1	0.0433099	41.399	LMK(1)HGGLVASA	2	1.4997	1	0.933	0.701	1.168	0.431	1.768		0.979	0.96798
Q39241	55	K	Thioredoxin H5	TRX5	1	0.00356903	74.173	K(1)FTNVVFFK	3	-0.46482	1	0.91	0.948	1.243	0.899			1.153	0.49812
Q39241	54	K	Thioredoxin H5	TRX5	1	0.0142177	42.843	FIAPVFAEMAK(1)K	3	2.8585	1		1.09	0.91				0.835
Q39247	76	K	Serine/threonine protein phosphatase 2A 55 kDa regulatory subunit B beta isoform	PP2AB2	1	0.000136779	102.87	K(1)DLEQTDYPVR	3	-1.1021	7	0.65	1.389	1.592	1.249	1.06	0.06	1.393	0.4287
Q39247	430	K	Serine/threonine protein phosphatase 2A 55 kDa regulatory subunit B beta isoform	PP2AB2	1	0.00116566	42.908	VFGASQGSTEAATLEASK(1)NPMR	3	1.0067	1	0.77	0.92	1.237	0.584	1.489		1.078	0.86304
Q39250	39	K	Actin-depolymerizing factor 1	ADF1	1	0.000258414	100.93	IEEK(1)QK(1)QVVVEK	3	0.97512	3	0.883	1.345	1.26	0.757	0.755		0.905	0.78658
Q39250	37	K	Actin-depolymerizing factor 1	ADF1	1	0.000258414	100.93	IEEK(1)QK(1)QVVVEK	3	0.97512	3	0.883	1.345	1.26	0.757	0.755		0.905	0.78658
Q39250	82	K	Actin-depolymerizing factor 1	ADF1	1	4.33925e-07	86.411	YAIYDFDFVTAENCQK(1)SK	3	-1.9639	3	0.912	0.962	0.717	1.618	0.791		1.246	0.66024
Q39251	94	K	Actin-depolymerizing factor 2	ADF2	1	6.25349e-06	101.53	IFFIAWSPDTAK(1)VR	3	1.3104	5	1.165	1.079	0.875	0.99	0.892		0.831	0.118562
Q39251	80	K	Actin-depolymerizing factor 2	ADF2	1	2.52918e-05	76.378	YCIYDFDFVTAENCQK(1)SK	3	-0.53005	1	0.997	1.28	0.585	1.473	0.666		0.904	0.8361
Q39255	69	K	SKP1-like protein 1A	SKP1A	1	3.07221e-25	151.42	HVEAAASK(1)AEAVEGAATSDDDLK	3	-0.49249	5	0.734	1.902	1.239	0.973	1.048	0.104	0.839	0.7572
Q39255	128	K	SKP1-like protein 1A	SKP1A	1	0.0277492	80.165	GK(1)TPEEIR	2	0.89968	5	1.027	0.744	1.216	0.836	1.178		1.159	0.61326
Q39255	84	K	SKP1-like protein 1A	SKP1A	1	1.32985e-05	61.963	AEAVEGAATSDDDLK(1)AWDADFMK	3	0.74593	1	0.653		0.746	1.601			1.797
Q39255	60	K	SKP1-like protein 1A	SKP1A	1	0.0285078	55.441	VIEYCK(1)R	3	0.27646	2		1.462	0.794	0.744			0.526
Q39255	140	K	SKP1-like protein 1A	SKP1A	1	9.09622e-26	171.98	TTFNIK(1)NDFTPEEEEEVRR	3	0.028635	15	0.606	1.716	0.886	2.096	0.686	0.009	1.284	0.7266
Q39255	126	K	SKP1-like protein 1A	SKP1A	1	1.43967e-12	136.34	NLLDLTCQTVADMIK(1)GK	3	-1.0688	3	0.921	0.581		0.893	1.605		1.189
Q39255	54	K	SKP1-like protein 1A	SKP1A	1	0.0014682	82.261	ILAK(1)VIEYCK	2	-0.60711	4	1.173	0.27	1.316	1.858	0.382		2.2	0.24198
Q39258	158	K	V-type proton ATPase subunit E1	VHA-E1	1	4.50963e-09	135.02	AK(1)VHAPEVAVDTK	2	0.45076	10	1.431	1.301	0.87	1.088	1.23	0.08	0.717	0.092815
Q39258	98	K	V-type proton ATPase subunit E1	VHA-E1	1	0.000288092	90.412	DQAAK(1)DLLNVSR	3	-0.65153	7	0.768	0.413	1.667	1.111	1.041		2.352	0.136537
Q39258	93	K	V-type proton ATPase subunit E1	VHA-E1	1	1.04974e-05	81.713	VLQAQDDIVNAMK(1)DQAAK	3	1.0122	4		1.366	1.109		1.455	0.07	0.812
Q39258	177	K	V-type proton ATPase subunit E1	VHA-E1	1	6.2367e-11	99.064	IFLPPPPK(1)SNDPHGLHCSGGVVLASR	4	-0.2408	4	0.462		0.323	2.324	0.891		2.865
Q39258	198	K	V-type proton ATPase subunit E1	VHA-E1	1	0.000322297	77.776	DGK(1)IVCENTLDAR	3	1.517	3	0.563	0.507	0.876	1.363	1.692		2.093	0.139878
Q39258	169	K	V-type proton ATPase subunit E1	VHA-E1	1	2.63321e-05	71.685	VHAPEVAVDTK(1)IFLPPPPK	3	1.3091	5	1.28	0.518	0.937	1.772	0.494		1.507	0.5049
Q39258	115	K	V-type proton ATPase subunit E1	VHA-E1	1	6.12733e-07	122.33	QLLK(1)DLIVQCLLR	3	-0.60221	1	0.752	0.85			1.398
Q39258	222	K	V-type proton ATPase subunit E1	VHA-E1	1	0.020394	90.696	K(1)SLFGQVTA	2	-0.23247	2	0.848	0.919		1.454	0.778		1.646
Q3E6Z1	122	K	S-adenosyl-L-methionine-dependent methyltransferases superfamily protein	CCoAOMT1	1	3.57973e-08	119.45	DFVLELNK(1)ALAADPR	2	1.6177	9	0.718	0.795	1.857	1.38	1.188	0.063	2.139	0.070359
Q3E7K8	163	K	Polyubiquitin 12	UBQ12	1	3.8509e-92	269.9	TLTGK(1)TITLEVESSDTIDNVK	3	-0.098403	131	1.617	0.331	0.542	2.502	0.876	0.132	1.563	0.68612
Q3E7K8	124	K	Polyubiquitin 12	UBQ12	1	0.00173548	41.257	LIFAGK(1)QLEDGRTLADYNIQK	4	1.5675	1	0.277		0.805			1.918	2.906
Q3E7K8	200	K	Polyubiquitin 12	UBQ12	1	0.00510438	55.314	LIFAGK(1)QHEDGR	3	3.2021	1			1.027		0.973
Q3E7K8	105	K	Polyubiquitin 12	UBQ12	1	3.19046e-26	191.37	AK(1)IQDK(1)EGIPPDQQR	3	0.88118	120	1.622	1.777	1.146	0.669	0.779	0.007	0.534	0.087323
Q3E7K8	48	K	Polyubiquitin 12	UBQ12	1	6.35108e-10	146.16	LIFAGK(1)QLEDGR	3	-1.3821	414	1.032	1.499	1.016	1.089	1.185	0.178	0.832	0.46256
Q3E966	371	K	Chromo domain cec-like protein	At5g24880	1	0.0147729	41.242	EK(1)VEEEEK(1)EK(1)VK	3	-1.5137	1					1
Q3E966	365	K	Chromo domain cec-like protein	At5g24880	1	0.0147729	41.242	EK(1)VEEEEK(1)EK(1)VK	3	-1.5137	1					1
Q3E966	373	K	Chromo domain cec-like protein	At5g24880	1	0.0147729	41.242	EK(1)VEEEEK(1)EK(1)VK	3	-1.5137	1					1
Q3E9G1	176	K	Transmembrane protein	MRG7.9	1	0.00137391	76.332	K(1)EVDWDEGER	2	-0.99336	3	1.412	0.589	0.999				0.999
Q3EBL9	8	K	Vacuolar protein-sorting-associated protein 37 homolog 2	VPS37-2	1	8.11909e-05	73.833	MFNFWGSK(1)EQQQGQSR	3	-0.91469	1	0.821		1.044	1.135			1.327
Q3EBL9	102	K	Vacuolar protein-sorting-associated protein 37 homolog 2	VPS37-2	1	0.0199408	51.346	K(1)ETLHLAR	3	-0.24694	1		0.832	1.005		1.163		1.208
Q3EBM1	147	K	Putative uncharacterized protein At2g36410	At2g36410	1	1.25943e-08	132.5	EYK(1)EALDTFNEK	2	0.40619	9	0.9	1.371	1.216		1.438	0.074	1.071
Q3EBM1	166	K	Putative uncharacterized protein At2g36410	At2g36410	1	0.000333739	58.688	VQLITK(1)LMELVGESEK	3	-1.0937	1	0.761	0.449		1.539	1.251		2.544
Q3EBM1	187	K	Putative uncharacterized protein At2g36410	At2g36410	1	0.000884469	91.549	LEELSK(1)SIETV	2	-1.1054	3		1.456	0.893	1.099	0.553		0.684
Q3EBM1	176	K	Putative uncharacterized protein At2g36410	At2g36410	1	0.00235315	53.448	LMELVGESEK(1)LR	3	0.75684	3	0.584		1.33		1.086		2.277
Q3EBY3	29	K	Histone H1-3	HIS1-3	1	0.00319151	60.255	HK(1)SLLPESFR	3	-0.053342	4	0.861	1.905	0.45		0.785		0.325
Q41931	6	K	1-aminocyclopropane-1-carboxylate oxidase 2	ACO2	1	0.000219142	87.667	NMK(1)FPVVDLSK	3	0.1483	5	1.028		1.041	1.016	0.915		1
Q41931	154	K	1-aminocyclopropane-1-carboxylate oxidase 2	ACO2	1	0.00179663	53.377	VFHGTK(1)GPTFGTK	3	1.1093	1	0.979	0.72	1.212	1.217	0.873		1.43	0.21708
Q41969	206	K	Eukaryotic translation initiation factor 2 subunit beta	EIF2B	1	3.51334e-05	112.13	FAPK(1)NFEGILR	3	0.6426	4	0.511	1.111	0.47	2.032	0.876		1.543	0.65144
Q41969	168	K	Eukaryotic translation initiation factor 2 subunit beta	EIF2B	1	0.000232769	63.682	TVFVNFMDLCK(1)TMHR	4	0.56419	3		1.445	0.548	1.238	0.77		0.618
Q42134	217	K	Proteasome subunit alpha type-5-B	PAE2	1	5.99666e-05	43.903	VTPNNVDIAK(1)VAPAYHLYTPQEVEAVISR	4	0.5381	1	1.164		0.836				0.718
Q42134	207	K	Proteasome subunit alpha type-5-B	PAE2	1	0.00270639	42.314	QVMEEK(1)VTPNNVDIAK	3	-1.1945	1			0.491		1.509
Q42134	43	K	Proteasome subunit alpha type-5-B	PAE2	1	0.000921579	90.412	TK(1)EGVVLAVEK	3	0.19139	4	1.137	0.574	1.186	1.24	0.863		1.418	0.33354
Q42342	6	K	Cytochrome b5 isoform E	CYTB5-E	1	0.000186106	107.06	K(1)VLSFEEVSK	2	1.8785	4	0.907	1.156	0.855	1.195	0.887		0.994	0.9782
Q42342	74	K	Cytochrome b5 isoform E	CYTB5-E	1	1.34577e-08	99.569	DMMDK(1)YFIGEIDSSSVPATR	3	2.1763	5	0.95	1	1.127	1.123	0.801		1.154	0.026838
Q42342	20	K	Cytochrome b5 isoform E	CYTB5-E	1	2.36698e-05	116.51	TK(1)DCWLIISGK	3	0.22515	9	1.887	0.795	1.229	0.975	1.035	0.08	0.822	0.71136
Q42342	15	K	Cytochrome b5 isoform E	CYTB5-E	1	0.000103439	85.522	VLSFEEVSK(1)HNK	3	0.25106	2	1.282	0.88	0.838				0.775
Q42403	88	K	Thioredoxin H3	TRX3	1	0.00198914	46.249	VQAMPTFIFMK(1)EGEIK	3	1.955	1			1.079	0.724	1.197
Q42403	101	K	Thioredoxin H3	TRX3	1	1.99953e-09	114.56	ETVVGAAK(1)EEIIANLEK	3	0.30276	4	2.096		0.343	0.918	0.643		0.301
Q42403	19	K	Thioredoxin H3	TRX3	1	5.42924e-17	144.72	AAEGEVIACHTVEDWTEK(1)LK	3	1.6055	2				1.183	0.817
Q42403	55	K	Thioredoxin H3	TRX3	1	0.00309212	123.96	K(1)HLDVVFFK	2	-1.2775	9	1.062	1.607	0.505	0.916	0.909		0.532	0.20902
Q42403	54	K	Thioredoxin H3	TRX3	1	0.000133638	84.479	FIAPVFADLAK(1)K	3	-0.13114	7	1.014	1.046	1.002		0.938		0.973
Q42403	110	K	Thioredoxin H3	TRX3	1	3.57347e-05	110.74	EEIIANLEK(1)HK	2	0.20453	6	0.964	1.147			0.889
Q42406	147	K	Peptidyl-prolyl cis-trans isomerase CYP18-4	CYP18-4	1	0.0014682	73.9	GLDVVK(1)AIEK	3	-1.4202	8		1.69	1.242			0.068	0.735
Q42406	161	K	Peptidyl-prolyl cis-trans isomerase CYP18-4	CYP18-4	1	4.46927e-05	89.471	TSK(1)VVTITDCGQLS	2	0.23214	5	1.132	0.66	0.928	1.349	0.931		1.271	0.52334
Q42406	132	K	Peptidyl-prolyl cis-trans isomerase CYP18-4	CYP18-4	1	6.62182e-07	95.659	TSWLDGK(1)HVVFGQVVK	3	0.0020946	7	1.579		1.322	0.642	0.458		0.622
Q42406	141	K	Peptidyl-prolyl cis-trans isomerase CYP18-4	CYP18-4	1	1.6126e-06	94.09	HVVFGQVVK(1)GLDVVK	3	-0.76371	2	1.488	1.458				0.054
Q42406	151	K	Peptidyl-prolyl cis-trans isomerase CYP18-4	CYP18-4	1	0.00653079	62.528	AIEK(1)VGSDSGK	2	2.263	1						1
Q42418	96	K	Profilin-2	PRO2	1	0.000245117	44.6	K(1)TTQALVFGIYDEPMTGGQCNLVVER	3	-0.86611	1				1
Q42525	77	K	Hexokinase-1	HXK1	1	4.16675e-17	122.18	QVADAMTVEMHAGLASDGGSK(1)LK	3	-1.5549	7	1.192	1.123	1.083	0.742	0.86		0.788	0.29434
Q42540	11	K	Ubiquitin-conjugating enzyme E2 7	UBC7	1	9.46584e-06	107.65	ASQASLLLQK(1)QLK	2	0.25549	1	0.982	1.03	0.766	1.439	0.784		1.096	0.80174
Q42540	18	K	Ubiquitin-conjugating enzyme E2 7	UBC7	1	3.12321e-07	90.385	DLCK(1)HPVDGFSAGLVDEK	3	-0.057091	2	1.011	0.625	1.334	1.162	0.867		1.526	0.178816
Q42551	154	K	SUMO-conjugating enzyme SCE1	SCE1	1	0.0150463	58.246	LQSK(1)QYPALV	2	-0.21358	1	0.825	0.854		1.322			1.575
Q42560	692	K	Aconitate hydratase 1	ACO1	1	5.20353e-22	118.97	DAYCLLNFGDSITTDHISPAGSIHK(1)DSPAAK	4	-1.4076	5	0.875		0.92	1.159	1.046		1.188
Q42560	83	K	Aconitate hydratase 1	ACO1	1	0.00253715	63.426	QVEIPFK(1)PAR	3	0.06013	1	1.015		1.049	0.807	1.128		0.914
Q42560	76	K	Aconitate hydratase 1	ACO1	0.999987	1.19914e-05	73.928	ILDWENTSPK(1)QVEIPFKPAR	4	1.6921	3	1.123	1.192		1.091	0.594		0.943
Q42560	410	K	Aconitate hydratase 1	ACO1	1	0.00654678	46.73	GFAVPK(1)EAQSK	3	0.051722	1	1.316	0.755	0.752	1.645	0.531		1.157	0.78646
Q42564	223	K	L-ascorbate peroxidase 3	APX3	1	0.00088252	54.898	LVELYAK(1)DEDAFFR	3	-0.56967	2	0.649		0.65	1.462	1.24		1.627
Q42600	488	K	Cytochrome P450 84A1	CYP84A1	1	4.4413e-05	57.227	LPDGMK(1)PSELDMNDVFGLTAPK	3	-0.8524	1		0.966	1.013		1.021		1.049
Q42600	199	K	Cytochrome P450 84A1	CYP84A1	1	6.75851e-07	96.247	AAFGSACEK(1)GQDEFIR	3	0.13579	4		0.684	0.463	1.127	1.725		1.162
Q42605	350	K	Bifunctional UDP-glucose 4-epimerase and UDP-xylose 4-epimerase 1	UGE1	1	0.0152911	58.172	WANNNPWGYQNK(1)L	2	-0.094455	2	0.945		1.018		1.036		1.077
Q42605	60	K	Bifunctional UDP-glucose 4-epimerase and UDP-xylose 4-epimerase 1	UGE1	1	0.00381878	83.862	ELVGPDLSK(1)K	2	0.64637	6	1.157	0.46	1.879	1.371	1.052	0.081	2.01	0.19882
Q43867	8	K	Pectinesterase 1	PME1	1	0.000106355	86.911	MDSVNSFK(1)GYGK	2	-1.6282	4	0.811	0.845	1.381		0.962		1.668
Q43867	12	K	Pectinesterase 1	PME1	1	0.000461538	63.29	GYGK(1)VDEAQDLALK	3	1.5431	6	0.922	1.845	0.626	1.196	0.411		0.658	0.47554
Q4F883	334	K	Senescence-associated carboxylesterase 101	SAG101	1	3.26508e-05	78.69	TQLAFPSK(1)EFDINIK	3	-1.9498	2		0.554		1.715	0.732		3.096
Q501F4	31	K	At3g19990	At3g19990	1	1.73546e-05	94.688	IDPK(1)LPSLIAVLK	3	-1.5123	4	1.063	1.668	0.76		0.509		0.557
Q501F9	250	K	Probable protein phosphatase 2C 67	At5g02760	1	1.41267e-07	89.859	LPEHFTK(1)PILSADPSVTITR	3	1.2983	2			1.458	1.127	0.414
Q56WK6	271	K	Patellin-1	PATL1	1	0.0025701	90.827	VK(1)EALTMLK	3	-0.36779	13	0.811	0.605	1.491	0.944	1.149		1.72	0.2234
Q56WK6	152	K	Patellin-1	PATL1	0.900752	0.000711207	40.086	K(0.014)EETTTEVK(0.901)VEEEK(0.085)PAVPAAEEEK	4	1.9147	1	1
Q56WK6	124	K	Patellin-1	PATL1	0.992626	5.25394e-07	91.401	EFTAPVTPVK(0.007)EEK(0.993)TEEK	4	-0.50129	6	0.811	0.593	1.357	0.589	1.649		1.386	0.56722
Q56WK6	21	K	Patellin-1	PATL1	0.965364	2.2105e-11	83.944	EK(0.965)PITDK(0.035)EVTIPTPVAEKEEVAAPVSDEK	4	0.68143	2	1.411		1.574	0.948		0.066	0.894
Q56WK6	53	K	Patellin-1	PATL1	1	0.000557866	96.229	AVPEK(1)EVTPEK	2	-0.28753	10	1.083	0.505	1.388	0.784	1.802	0.438	1.368	0.55712
Q56WK6	68	K	Patellin-1	PATL1	1	1.7242e-09	136.33	EAPAAEAEK(1)SVSVK	2	-0.23766	9	1.474	0.276	1.212	0.618	1.653	0.768	1.046	0.95774
Q56WK6	167	K	Patellin-1	PATL1	1	1.22709e-13	111.81	VEEEKPAVPAAEEEK(1)SSEAAPVETK	4	0.58028	7	1.612	1.174	0.935	1.115		0.164	0.736	0.26036
Q56WK6	48	K	Patellin-1	PATL1	0.977742	1.13232e-17	90.98	EVTIPTPVAEK(0.001)EEVAAPVSDEK(0.978)AVPEK(0.021)EVTPEK	4	0.95611	4	1.287		1.83	0.637	1.094	0.152	0.958
Q56WK6	121	K	Patellin-1	PATL1	1	3.49116e-05	109	EFTAPVTPVK(1)EEK	2	-0.6169	10	0.777	1.387	1.228	0.843	1.562	0.202	0.957	0.90922
Q56WK6	434	K	Patellin-1	PATL1	1	0.0316002	50.275	SK(1)MVLAGPSK	2	-2.094	1		0.705	1.957	0.497	0.841		1.74
Q56WK6	157	K	Patellin-1	PATL1	1	1.38734e-06	99.747	VEEEK(1)PAVPAAEEEK	3	1.2935	6	0.889		1.743	0.656	1.56	0.152	1.349
Q56WK6	351	K	Patellin-1	PATL1	1	0.00655643	80.231	IQLQEK(1)CVR	3	0.77443	3	1.021	0.909	1.364	0.708	0.998		1.074	0.8508
Q56WK6	562	K	Patellin-1	PATL1	1	1.36093e-05	113.38	IVITIDNQTSK(1)K	3	-0.94827	5	0.667	0.915	0.938	1.735	0.745		1.69	0.32126
Q56WK6	261	K	Patellin-1	PATL1	1	0.000660488	85.29	SDVILTK(1)FLR	3	-0.42723	7	0.567	1.77	0.746	1.082	0.835		0.782	0.72312
Q56WK6	94	K	Patellin-1	PATL1	1	9.78557e-05	91.313	VVVLTAEEVQK(1)K	3	-0.60848	6	1.437	0.866	1.01	1.672	0.917	0.098	1.165	0.70692
Q56WK6	192	K	Patellin-1	PATL1	1	6.75711e-28	191.44	AEVTTEK(1)ASSAEEDGTK	2	0.66962	10	1.996	0.598	1.42	1.194	0.64	0.152	1.008	0.99002
Q56WK6	442	K	Patellin-1	PATL1	1	0.000241271	64.52	MVLAGPSK(1)SADTIFK	3	0.41182	1	0.94	0.744	0.906	1.44	0.971		1.393	0.36458
Q56WK6	465	K	Patellin-1	PATL1	1	3.54814e-05	64.761	YGGLSK(1)DTPLTEETITEAIVK	3	0.21217	1			0.203		1.797
Q56WK6	531	K	Patellin-1	PATL1	1	4.06664e-06	85.493	K(1)IGSTDEPVITDSFK	3	0.028015	3	0.93		0.875	1.535	1.6	0.06	1.296
Q56WK6	59	K	Patellin-1	PATL1	1	2.08724e-15	152.07	EVTPEK(1)EAPAAEAEK	3	1.605	21	1.381	0.599	1.47	1.526	0.878	0.145	1.513	0.3244
Q56WK6	8	K	Patellin-1	PATL1	1	2.62804e-10	102.89	AQEEVQK(1)SADVAAAPVVK	3	0.61999	12	0.724	0.215	1.206	2.051	0.804		3.469	0.143202
Q56WK6	545	K	Patellin-1	PATL1	1	2.63387e-20	136.53	KIGSTDEPVITDSFK(1)VGEPGK	3	0.51741	27	0.868	0.879	1.528	1.571	1.089	0.067	1.774	0.001078
Q56WK6	528	K	Patellin-1	PATL1	1	4.65712e-17	112.34	VLGADVSYGAQFEPTTEGSYAVIVSK(1)TR	3	0.036777	8	0.268			3.317	0.331	0.085	12.377
Q56WK6	177	K	Patellin-1	PATL1	0.998949	2.91785e-25	168.69	SSEAAPVETK(0.999)SEEK(0.001)PEEK	3	0.42966	2			1.026	0.974
Q56WK6	459	K	Patellin-1	PATL1	1	0.000272349	61.265	YIAPEQVPVK(1)YGGLSK	3	0.24496	3		0.905	0.922	1.259	0.913		1.205
Q56WK6	73	K	Patellin-1	PATL1	1	2.85231e-15	148.57	SVSVK(1)EEETVVVAEK	3	1.28	16	0.94	0.434	1.292	1.169	1.165		1.791	0.172104
Q56WK6	37	K	Patellin-1	PATL1	1	1.85606e-14	99.987	EVTIPTPVAEK(1)EEVAAPVSDEK	3	0.40965	10	1.213		1.669	1.382	0.624	0.111	1.258
Q56WK6	335	K	Patellin-1	PATL1	1	0.0556464	45.74	ELFSDK(1)EK	2	-0.63557	1	1.246	0.548	1.95	0.982	0.275		1.634	0.44094
Q56WK6	449	K	Patellin-1	PATL1	1	5.18561e-07	91.932	SADTIFK(1)YIAPEQVPVK	3	0.050511	6	1.35	0.55	0.992	1.068	1.04		1.084	0.86058
Q56WK6	340	K	Patellin-1	PATL1	1	0.00113103	120.46	LNK(1)FLSWR	3	0.018319	6	1.261		0.975	1.013	0.752		0.788
Q56WK6	19	K	Patellin-1	PATL1	0.941563	2.29602e-07	96.447	SADVAAAPVVK(0.942)EK(0.058)PITDK	3	0.090264	6	1.026	0.623	1.735	1.091	0.525		1.714	0.26142
Q56Y85	124	K	Methionine aminopeptidase 2B	MAP2B	1	0.00282815	61.344	FEK(1)PIYNSVR	3	-0.97296	1	0.657	0.873			1.47
Q56YA5	52	K	Serine--glyoxylate aminotransferase	AGT1	1	0.0529374	60.436	TLLEDVK(1)K	2	0.40138	1	1.156	1.197	1.295	0.523	0.829		0.773	0.56046
Q56YU0	252	K	Aldehyde dehydrogenase family 2 member C4	ALDH2C4	1	2.29946e-05	122.39	K(1)IMQAAAASNLK	3	2.3092	11	1.261	0.287	1.288	0.814	1.351		1.358	0.65992
Q56YU0	317	K	Aldehyde dehydrogenase family 2 member C4	ALDH2C4	1	1.43426e-06	120.7	VFVQEGIYDK(1)VVEK	2	1.1734	8	0.818	0.696	1.238	1.532	0.716		1.83	0.058637
Q56YU0	321	K	Aldehyde dehydrogenase family 2 member C4	ALDH2C4	1	0.0470355	64.711	VVEK(1)LVEK	2	1.3238	1	1.352	0.596	1.352		0.699		1.388
Q56YU0	144	K	Aldehyde dehydrogenase family 2 member C4	ALDH2C4	1	0.00356877	56.043	IHGETLK(1)MTR	3	-0.56462	2	0.876	0.839	0.974	1.311			1.332	0.23472
Q56YU0	411	K	Aldehyde dehydrogenase family 2 member C4	ALDH2C4	1	0.000890713	98.044	FK(1)TVEEGIK	3	-1.6825	18	1.507	0.724	1.98	1.131	0.56	0.098	1.394	0.52568
Q56YU0	372	K	Aldehyde dehydrogenase family 2 member C4	ALDH2C4	1	2.56201e-22	173.28	NEGATLLTGGK(1)AIGDK	3	-0.74317	7	0.692	1.491	0.839		0.978		0.769
Q56YU0	361	K	Aldehyde dehydrogenase family 2 member C4	ALDH2C4	1	1.00817e-07	92.932	ILSYIEHGK(1)NEGATLLTGGK	4	0.41619	7	1.311	0.776	0.676	1.275	0.963		0.935	0.88112
Q56Z59	131	K	Patellin-3	PATL3	1	0.00357292	56.013	SLDELK(1)HLVR	3	1.3934	1		0.804	1.27	1.031	0.895		1.431
Q56Z59	434	K	Patellin-3	PATL3	1	1.19089e-12	116.06	AEFVPEEK(1)DAYTVVIQK(1)PR	3	0.72187	11	1.177	0.972	0.96	1.451	1.294	0.147	1.122	0.67118
Q56Z59	241	K	Patellin-3	PATL3	1	0.000131606	109	ELYNK(1)TFSDEEK	2	-0.26702	1	1.673	0.635	1.279	0.38	1.034		0.719	0.68304
Q56Z59	443	K	Patellin-3	PATL3	1	1.15955e-05	123.96	DAYTVVIQK(1)PR	2	0.1846	14	0.994	1.68	0.842	1.286	1.163	0.036	0.796	0.5728
Q56Z59	266	K	Patellin-3	PATL3	1	1.18112e-13	128.74	K(1)LDFSSGGVSTIFQVNDMK	3	-0.086148	4	0.726	0.708	0.917	2.038	0.611		2.061	0.40438
Q56Z59	460	K	Patellin-3	PATL3	1	3.90146e-08	97.49	MRPSDEPVLTHSFK(1)VNELGK	4	-0.47321	5	0.475		0.83	1.998	0.697		2.977
Q56ZI2	35	K	Patellin-2	PATL2	1	2.31415e-06	70.345	EVEVPVTTEK(1)AVAAPAPEATEEK	3	-0.90695	5	1.244	0.249	0.515	1.835	1.157		1.574	0.6558
Q56ZI2	225	K	Patellin-2	PATL2	1	1.584e-07	96.55	KEEILPAAPVTTETK(1)VEEK	3	0.62289	3			0.958	0.929	1.113
Q56ZI2	460	K	Patellin-2	PATL2	1	0.003066	102.07	IQFQEK(1)CVR	3	-1.8428	5	0.703	1.212	0.631	1.455			1.089	0.87612
Q56ZI2	48	K	Patellin-2	PATL2	0.999986	7.86026e-10	62.405	AVAAPAPEATEEK(1)VVSEVAVPETEVTAVKEEEVATGK	4	-1.0898	1		1.489			1.278	0.233
Q56ZI2	637	K	Patellin-2	PATL2	1	1.90459e-10	74.287	VLGADVSYGAQFEPSNEASYTVIVSK(1)NR	3	-0.32928	2				1
Q56ZI2	125	K	Patellin-2	PATL2	1	1.30433e-05	82.59	EFTAPPPPPAPVK(1)EEK	3	0.31234	3		1.803	0.539		0.658		0.299
Q56ZI2	25	K	Patellin-2	PATL2	1	2.7199e-10	101.5	EETPAPVK(1)EVEVPVTTEK	3	0.79761	2	1.187	1.739	0.975	1.306	0.687	0.105	0.78	0.42184
Q56ZI2	128	K	Patellin-2	PATL2	0.913836	1.14995e-12	115.63	EFTAPPPPPAPVK(0.086)EEK(0.914)VEEK	4	1.0129	4		1.118	1.601	1.154		0.127	1.232
Q56ZI2	246	K	Patellin-2	PATL2	1	4.45775e-05	62.792	VVPVETTPAAPVTTETK(1)EEEK	3	-1.1667	2	0.926	0.742		1.614	0.718		1.935
Q56ZI2	64	K	Patellin-2	PATL2	1	4.98872e-10	95.292	VVSEVAVPETEVTAVK(1)EEEVATGK	3	-0.79938	5	0.907	1.568	1.056	0.714	0.755		0.715	0.44348
Q56ZI2	156	K	Patellin-2	PATL2	1	1.85695e-13	186.87	SLEAETK(1)EEEK	2	-0.61031	5	1.635		1.569	0.909	0.484	0.404	0.758
Q56ZI2	589	K	Patellin-2	PATL2	1	5.9057e-05	63.639	DSPFTVEDGVTEAVVK(1)STSK	3	0.42559	1	1.037		1.165	1	0.798		1.044
Q56ZI2	160	K	Patellin-2	PATL2	0.999463	3.52673e-20	133.21	SLEAETK(0.001)EEEK(0.999)SAAPATVETK	3	-0.92593	4	0.71	0.591	1.215	1.483			2.074	0.041343
Q56ZI2	81	K	Patellin-2	PATL2	1	1.73588e-05	58.952	EILQSESFK(1)EEGYLASELQEAEK	3	-1.8775	1	0.873	0.386		0.848	1.892		1.347
Q56ZI2	573	K	Patellin-2	PATL2	1	2.2048e-06	80.314	YGGLSK(1)DSPFTVEDGVTEAVVK	3	0.36087	2	0.884	1.116
Q56ZI2	171	K	Patellin-2	PATL2	1	0.000146278	67.251	K(1)EEILAAPAPIVAETK	3	-1.169	2	0.486	1.514
Q56ZI2	187	K	Patellin-2	PATL2	1	1.78499e-07	74.876	K(1)EETPVAPAPVETKPAAPVVAETK	3	0.065192	3	0.781		1.59		0.629		2.036
Q570B4	189	K	3-ketoacyl-CoA synthase 10	FDH	1	1.72385e-08	125.5	SISSSENITTMK(1)EGR	3	0.31581	9	1.692	0.645	1.347	0.812	0.505		0.924	0.89356
Q5E924	276	K	Glyceraldehyde-3-phosphate dehydrogenase GAPCP2, chloroplastic	GAPCP2	1	0.000193357	94.767	TVDGPSMK(1)DWR	2	0.5307	16	0.957	0.379	1.18	1.41	1.074		1.939	0.181364
Q5GM68	727	K	Phosphoenolpyruvate carboxylase 2	PPC2	1	0.0216947	47.574	SVVFK(1)EPR	3	-1.4242	3				1.913	1	0.087
Q5GM68	757	K	Phosphoenolpyruvate carboxylase 2	PPC2	1	0.00297466	62.705	K(1)PSGGIESLR	3	-0.37166	3	0.799	1.17		0.961	1.071		0.976
Q5GM68	627	K	Phosphoenolpyruvate carboxylase 2	PPC2	1	4.93248e-18	198.32	VAK(1)EYGVK(1)LTMFHGR	4	-0.70195	249	1.52	1.422	0.808	1.24	0.943	0.066	0.696	0.181057
Q5GM68	933	K	Phosphoenolpyruvate carboxylase 2	PPC2	1	6.11343e-07	90.348	DYMESSPAAELVK(1)LNPK	3	-1.0102	11	0.937	1.436	1.212	0.796	0.619		0.846	0.6308
Q5GM68	622	K	Phosphoenolpyruvate carboxylase 2	PPC2	1	4.65628e-06	85.469	VAK(1)EYGVK(1)LTMFHGR	4	-0.70195	8	1.076	2.185	0.531	0.399	0.809		0.285	0.172141
Q5GM68	490	K	Phosphoenolpyruvate carboxylase 2	PPC2	1	6.92964e-05	56.748	QEWLLSELSGK(1)RPLFGPDLPK	4	3.1767	1					1
Q5GM68	587	K	Phosphoenolpyruvate carboxylase 2	PPC2	1	5.17806e-08	102.29	INGK(1)QEVMIGYSDSGK	3	-0.018141	4	0.935	1.721	0.769		0.575		0.579
Q5S1W2	234	K	Protein BONZAI 2	BON2	1	4.6778e-05	70.47	IVEHGTPIPVSK(1)TEVLK	4	0.28159	5	0.871		0.943	1.186			1.222
Q5S1W2	239	K	Protein BONZAI 2	BON2	0.99582	0.000398055	43.696	TEVLK(0.996)NDPNPLWK(0.004)PVSLSVQQVGSK	3	-0.39465	2	0.489		1.256	1.707	0.547		3.03
Q5S1W2	213	K	Protein BONZAI 2	BON2	1	0.00272598	47.037	DTFSK(1)SDPFLVISK	3	1.1388	1	1.097	0.807		1.096			1.151
Q5S1W2	247	K	Protein BONZAI 2	BON2	1	5.3548e-11	106	NDPNPLWK(1)PVSLSVQQVGSK	3	1.0231	4	1.043	1.347	1.194	1.367	1.006	0.042	1.072	0.67328
Q5XEZ0	69	K	WAT1-related protein At1g01070	At1g01070	1	0.0113445	57.785	K(1)TRPQITFR	3	-1.4273	5	1.288		1.322	0.608	0.782		0.749
Q5XEZ8	106	K	U-box domain-containing protein 2	PUB2	1	0.0330904	53.751	IESLASK(1)LR	2	-0.089336	1
Q67YW5	125	K	Plant/protein	At3g27770	1	0.0023516	45.873	SPLIDGDNMVSFEK(1)R	3	1.2083	2	0.427			1.309	1.264		3.066
Q680A5	283	K	Ribose-phosphate pyrophosphokinase 4	PRS4	1	9.51684e-09	103.88	VSAYVTHGVFPK(1)SSWER	3	-0.56702	3	0.786		1.017	1.017	1.18		1.294
Q680P8	48	K	40S ribosomal protein S29	RPS29A	1	0.00227851	73.499	SNAK(1)EIGFIK	3	-0.1713	8	1.763	1.211	0.993	1.443	0.518	0.072	0.819	0.52884
Q6RF46	51	K	Methionine-S-oxide reductase	At2g17705	1	0.0269547	53.968	FRFEK(1)EDK	3	0.95566	2	1.324	1.062	0.674	0.772	1.168		0.606	0.078298
Q6XJG8	22	K	26S proteasome non-ATPase regulatory subunit 2 homolog B	RPN1B	1	0.0190322	54.259	DEATTK(1)IPSK	2	0.092724	2	1.142		1.059	0.943	0.856		0.877
Q6XJG8	406	K	26S proteasome non-ATPase regulatory subunit 2 homolog B	RPN1B	1	0.00150386	43.696	LMTVPSDSTSGSAGNWLFK(1)NK	3	3.4994	1		0.427	0.957	1.26	1.356		2.596
Q70DU8	210	K	Aldehyde dehydrogenase family 3 member H1	ALDH3H1	1	2.41173e-05	68.952	VIMAAAAK(1)HLTPVVLELGGK	3	-0.36104	2	0.705		0.766	1.641	0.888		1.707
Q70DU8	310	K	Aldehyde dehydrogenase family 3 member H1	ALDH3H1	1	0.00175146	96.229	LLDEK(1)EVSDK	2	-1.6105	3			1.826			0.174
Q70DU8	305	K	Aldehyde dehydrogenase family 3 member H1	ALDH3H1	1	0.0193704	89.029	LSK(1)LLDEK	2	0.62642	5	1.453	0.726	1.197	1.169	0.455		1.086	0.83984
Q70DU8	199	K	Aldehyde dehydrogenase family 3 member H1	ALDH3H1	1	0.00175163	59.367	IFYTGSSK(1)IGR	3	-1.5877	2				1.452	0.548
Q70E96	165	K	Aldehyde dehydrogenase family 3 member F1	ALDH3F1	1	0.00109979	62.088	TIPAYLDTK(1)AIK	3	2.0144	5	1.59		1.244	1.412	0.715	0.039	0.835
Q70E96	47	K	Aldehyde dehydrogenase family 3 member F1	ALDH3F1	1	4.89539e-09	117.48	DNEDK(1)ICNALFQDLGK	3	0.47277	7	0.714	0.837	1.996	1.282	1.011	0.16	2.113	0.139977
Q75W54	543	K	Mannosylglycoprotein endo-beta-mannosidase	EBM	1	0.000103196	52.366	DTYYK(1)YGFNPEVGSVGMPVAETIR	3	0.35335	2		1.078		1.004	0.918		0.931
Q7DLR9	212	K	Proteasome subunit beta type-4	PBG1	1	1.11786e-07	92.098	LQIAK(1)ITEEGVTVSQPYSLK	3	0.74833	5	0.764	1.556	0.666	1.196	0.817		0.803	0.67824
Q7PC87	119	K	ABC transporter G family member 34	ABCG34	1	0.000230833	86.014	FVEEDNEK(1)FLR	3	0.20944	3	0.996	1.703	0.691	1.191	0.418		0.697	0.44502
Q7XJ59	101	K	At1g10530	At1g10530	1	0.00126855	60.255	LITSQEVMK(1)VLR	3	-0.038629	1	0.694	1.306
Q7XJJ7	397	K	Fatty acid amide hydrolase	FAAH	0.999999	3.65426e-06	76.492	YTK(1)WFNDVSSSDISDKCEDILK	4	-1.0637	3		0.72			1.28
Q7XJJ7	425	K	Fatty acid amide hydrolase	FAAH	1	2.16319e-06	80.412	LLSNNHGCK(1)VVEIVVPELEEMR	3	-3.0648	6	0.761	1.409		0.83			0.765
Q7XJJ7	150	K	Fatty acid amide hydrolase	FAAH	1	0.00504298	61.78	LTTPLQVAK(1)R	3	-0.52201	8	0.906	1.102	0.948	1.33	0.715		1.134	0.59368
Q7Y175	115	K	Plant UBX domain-containing protein 5	PUX5	1	4.83959e-11	131.72	GGAGENK(1)ETENPSGIR	3	0.33369	4	1.995	0.253	1.692	0.872	0.188		1.141	0.88472
Q84JC2	3	K	Protein DOG1-like 4	DOGL4	1	0.00159425	78.342	MSK(1)MRNLVEEK	2	-0.68199	1
Q84JF8	427	K	Leucine-rich repeat protein kinase family protein	LRR-RLK	1	0.000845048	80.69	GNLENGTK(1)VAIR	2	0.16454	3	1.01	0.321	1.476	1.193			2.005	0.21428
Q84JF8	378	K	Leucine-rich repeat protein kinase family protein	LRR-RLK	1	4.9231e-07	92.38	YISETSK(1)FGSEDLPVCR	3	-1.0823	3	0.781	0.821		1.338	1.059		1.67
Q84K46	31	K	At1g27330	At1g27330	1	0.00872016	48.981	GFVPETTTK(1)K	3	0.10247	1	0.508	1.198	0.918	1.277	1.098		1.287	0.59378
Q84L30	27	K	Ubiquitin receptor RAD23d	RAD23D	1	4.51426e-05	113.99	VSDVK(1)TAIETVK	2	0.54598	10	0.786	0.476	1.123	1.813	1.694	0.108	2.326	0.157362
Q84L30	22	K	Ubiquitin receptor RAD23d	RAD23D	0.997732	7.74613e-06	79.467	TLSGSNFEIEVK(0.002)PADK(0.998)VSDVK	3	2.0838	7	1.539	0.873	0.694	0.894			0.658	0.35776
Q84L30	6	K	Ubiquitin receptor RAD23d	RAD23D	1	8.14961e-06	81.357	IFVK(1)TLSGSNFEIEVKPADK	3	0.32817	5	1.185	0.812	0.706	1.296			1.003	0.99494
Q84L30	42	K	Ubiquitin receptor RAD23d	RAD23D	1	9.83319e-07	94.09	GAEYPAAK(1)QMLIHQGK	3	0.21487	14	0.916	1.734	1.702	0.896	0.666	0.086	0.98	0.968
Q84L30	50	K	Ubiquitin receptor RAD23d	RAD23D	1	2.1225e-08	133.23	QMLIHQGK(1)VLK	2	-0.48187	10	0.76	0.839	1.051	0.676	1.674		1.08	0.77014
Q84L30	34	K	Ubiquitin receptor RAD23d	RAD23D	1	8.8709e-11	131.86	TAIETVK(1)GAEYPAAK	2	0.1619	10	1.167	1.098	1.29	0.429	1.016		0.759	0.59194
Q84L30	18	K	Ubiquitin receptor RAD23d	RAD23D	1	1.90074e-07	105.39	TLSGSNFEIEVK(1)PADK	2	0.0057642	8	0.767		2.255	1.023	0.862	0.093	2.137
Q84LM4	523	K	Acylamino-acid-releasing enzyme	AARE	1	0.00219963	49.265	NPIEAIYVSSSK(1)SK	3	0.58143	1				0.839	1.161
Q84MB6	6	K	Probable 2-oxoglutarate-dependent dioxygenase At3g50210	At3g50210	1	0.00190642	51.03	ATDFK(1)SLPVIDISR	2	0.10187	1		1
Q84N64	404	K	Dynamin-like protein ARC5	ARC5	1	1.89016e-10	105.9	GTVVAPPDK(1)FGETLQDER	3	-1.0957	5	0.867	1.247	0.906	0.945	1.035		0.876	0.56228
Q84QC1	168	K	Gamma-glutamylcyclotransferase 2-3	GGCT2;3	1	4.50612e-05	104.59	DK(1)HVTDLANQVR	3	1.3165	5	0.849		1.688	1.268	0.195		1.741
Q84VW9	627	K	Phosphoenolpyruvate carboxylase 3	PPC3	0.928642	0.00541138	45.661	K(0.929)YGVK(0.071)LTMFHGR	4	-0.82301	2	1.385		0.615				0.444
Q84VW9	631	K	Phosphoenolpyruvate carboxylase 3	PPC3	1	1.86538e-10	152.04	YGVK(1)LTMFHGR	3	-0.31103	46	1.289	1.528	1.659	0.71	0.789	0.025	0.841	0.69204
Q84W92	223	K	Probable histone-arginine methyltransferase 1.3	PRMT13	1	0.00345477	77.185	K(1)LIAGNPLFADR	2	-0.5613	1	1.193	0.807
Q84WD3	155	K	Probable disease resistance protein At4g19060	At4g19060	1	0.0082661	43.502	IWVSMYSK(1)ETK	3	-0.62788	1	1.706	1.229		0.607	0.458		0.414
Q84WD3	18	K	Probable disease resistance protein At4g19060	At4g19060	0.999358	2.37426e-20	133.21	FISEIDDKLESK(0.999)SEFDKELEK	4	1.0675	2	1.485		0.506		1.009		0.341
Q84WD3	23	K	Probable disease resistance protein At4g19060	At4g19060	1	0.00331388	74.267	SEFDK(1)ELEK	3	1.8437	10	1.675	1.085	1.292	0.595	0.353		0.684	0.43996
Q84WD3	14	K	Probable disease resistance protein At4g19060	At4g19060	1	7.38829e-09	138.45	FISEIDDK(1)LESK	3	-1.5656	7	1.517	1.13	1.151	0.936	1.143	0.124	0.788	0.33332
Q84WN3	213	K	Bidirectional sugar transporter SWEET17	SWEET17	1	4.32928e-10	94.019	NAK(1)PVGLSNGLSEIAQDEEEGLTSR	3	-1.3853	1		1.011	0.833	1.513	0.644		1.16
Q84WV1	306	K	T-complex protein 1 subunit gamma	CCT3	1	5.13405e-13	119.38	GLSDLACHYFSK(1)AGVSAIR	3	-0.42697	5	1.427	0.518	1.721	0.842	0.492		1.318	0.67336
Q84WV1	529	K	T-complex protein 1 subunit gamma	CCT3	0.999884	3.44314e-19	128.07	K(1)QAPGSGPSKPTIETEGDADNEQILPD	3	-1.579	6		0.793	1.109	1.05	1.049		1.361
Q84WV1	381	K	T-complex protein 1 subunit gamma	CCT3	1	9.97528e-05	86.803	GPSK(1)DFINEVER	3	-1.353	2	0.622	1.378
Q8GUJ2	296	K	Cysteine-rich repeat secretory protein 2	CRRSP2	1	0.00661676	115.78	LQDEK(1)WCK	2	-0.41726	7	1.837	1.013	1.312	1.185	0.564	0.089	0.876	0.71318
Q8GUM1	123	K	Eukaryotic translation initiation factor 3 subunit B	EIF3B-2	1	5.30448e-08	90.464	MTLGYCFIEFNTPQEAQNAK(1)EK	3	0.86057	3	1.017	1.285			0.698
Q8GUM4	478	K	Uncharacterized membrane protein At3g27390	At3g27390	1	0.000872819	52.372	LK(1)SSNAISASPPLTER	3	-1.053	1		1.175	0.555	1.27			0.777
Q8GUN2	107	K	Adenylylsulfatase HINT1	HINT1	1	2.01331e-05	85.554	LVAK(1)QEGLAEGFR	3	0.2211	4	0.534	2.054	0.707	0.788	0.918		0.578	0.54728
Q8GW48	41	K	At4g15810	HSBP	1	1.95515e-07	94.203	FQTMSDSIITK(1)IDDMGGR	3	-0.57544	1	0.657	1.487	1.073		0.782		1.001
Q8GW61	13	K	Sugar transport protein 14	STP14	1	0.000158213	105.25	AGGALTDEGGLK(1)R	3	1.1372	8	0.599	1.059	0.908	0.955	2.433	0.046	1.124	0.70086
Q8GWE1	11	K	Ubiquitin carboxyl-terminal hydrolase 3	UCH3	1	6.52307e-14	180.97	ATASESSSSK(1)R	2	0.14231	5	0.526	1.029	1.758	1.417	1.205	0.064	2.042	0.116605
Q8GWE1	68	K	Ubiquitin carboxyl-terminal hydrolase 3	UCH3	1	8.67253e-06	96.745	PVLAVLFLYPITK(1)K	3	-0.35262	3	1.236	0.882		0.85	1.032		0.803
Q8GWG0	361	K	AtGPAT9	GPAT9	1	0.000943547	64.945	K(1)QQSFAESILAR	3	-1.9672	1	0.773	1.767	0.83	0.807	0.823		0.644	0.5306
Q8GWP3	140	K	Copper transporter 6	COPT6	1	0.000357614	94.538	NPSDDEK(1)PFEQL	2	-0.69569	2	0.543	1.512		1.067	0.879		1.038
Q8GXR2	242	K	Probable polyol transporter 6	PLT6	1	0.000132816	68.044	AAAGIDPK(1)CVDDVVK	3	1.0347	5	1.188	1.658	0.354		0.8		0.249
Q8GYA4	398	K	Cysteine-rich receptor-like protein kinase 10	CRK10	1	0.00348409	50.786	NEVVLVAK(1)LQHR	3	0.72375	1					1
Q8GYA4	315	K	Cysteine-rich receptor-like protein kinase 10	CRK10	1	6.84585e-08	76.161	K(1)SYYTPSAFAGDDITTADSLQLDYR	3	-1.3137	1				1
Q8GYA4	642	K	Cysteine-rich receptor-like protein kinase 10	CRK10	1	0.0022686	66.004	IGK(1)DPLDTDTTSK	2	-1.0617	2	0.832		1.097	1.671	0.4		1.663
Q8GYA4	449	K	Cysteine-rich receptor-like protein kinase 10	CRK10	1	0.00579391	80.219	YK(1)IIGGVAR	2	0.20246	3	0.848	0.358	1.63		1.165		2.703
Q8GYA4	380	K	Cysteine-rich receptor-like protein kinase 10	CRK10	1	0.000145795	73.927	LSK(1)SSGQGEVEFK	3	-0.72772	1	0.407	0.785	0.915	1.076	1.816		1.67	0.19124
Q8GYE6	7	K	Putative uncharacterized protein At1g21520	At1g21520	1	0.0150664	46.462	SSGELK(1)PFK	2	-1.3125	2	1.157		1.21		0.633		1.046
Q8GYH5	423	K	Ankyrin repeat-containing protein BDA1	BAD1	1	0.00716196	57.175	SDLISDNFK(1)NMV	2	-0.29456	2	0.749	0.723	1.469		1.059		1.996
Q8GYX8	260	K	Chaperone protein dnaJ 10	ATJ10	1	2.01165e-11	106.75	QLNTEGNYTEEELEEYLQAHK(1)R	3	1.2988	7			0.982	0.864	1.154
Q8GZ99	625	K	At5g49760	LRR-RLK	1	0.0077415	54.982	AFTFEELK(1)K	3	-1.263	2		1.442	0.717		0.841		0.497
Q8GZ99	605	K	At5g49760	LRR-RLK	1	0.000246977	58.98	WDTSK(1)SSIDAPQLMGAK	3	0.29972	1	0.604	0.763		1.436	1.198		2.101
Q8GZ99	600	K	At5g49760	LRR-RLK	1	0.00248549	43.557	ATGQNNPFAK(1)WDTSK	3	1.3037	1	0.622	1.378
Q8GZ99	626	K	At5g49760	LRR-RLK	1	1.08397e-07	96.153	K(1)CTDNFSEANDVGGGGYGK	3	-0.18147	4	1.32	0.927	0.869	1.135	1.684	0.064	0.892	0.65956
Q8GZD4	521	K	Nucleobase-ascorbate transporter 3	NAT3	1	0.00104021	66.056	GIPWWK(1)PFQHR	3	1.3812	1		0.745	1.255				1.685
Q8H0S3	31	K	At1g05520/T25N20_16	At1g05520	0.991425	0.000164041	58.835	TK(0.009)VEASK(0.991)CVIPVAACISPIR	3	0.57401	2			1.035	1.327	0.638
Q8H0T4	3589	K	E3 ubiquitin-protein ligase UPL2	UPL2	1	7.63089e-05	68.845	FLQFVTGTSK(1)VPLEGFK	3	-2.1076	2	0.978	1.231	0.622	1.169			0.811	0.55968
Q8H0U8	152	K	DEAD-box ATP-dependent RNA helicase 42	RH42	1	0.0211526	41.448	EREK(1)DRERR	2	2.27	1	1
Q8H0V6	261	K	ABC transporter F family member 3	ABCF3	1	0.000698745	73.415	TK(1)LLEEEIQILAK	2	0.089666	2			0.425	1.575
Q8H0X2	363	K	At1g18660	At1g18660	1	0.000404114	78.513	IVK(1)AWDQDGYR	3	-0.21458	5	1.487		1.359		1.111	0.044	0.914
Q8H0X6	166	K	Cysteine proteinase inhibitor 6	CYS6	1	9.70212e-07	117.2	HVAEQAVK(1)TIQQR	3	-0.011041	5	1.512	1.105	0.906		1.355	0.122	0.692
Q8H0X6	139	K	Cysteine proteinase inhibitor 6	CYS6	1	2.62606e-28	131.95	ELQEFKPASDAPAITSSDLGCK(1)QGEHESGWR	4	1.0455	2	1.436	0.867	0.697				0.605
Q8H0X6	111	K	Cysteine proteinase inhibitor 6	CYS6	1	0.00447219	53.756	VWVK(1)PWLNFK	3	0.014119	3	0.985	0.845	0.907	1.242	1.022		1.174	0.47228
Q8H0X6	80	K	Cysteine proteinase inhibitor 6	CYS6	1	1.55364e-06	73.831	AK(1)EQVVAGTLHHLTLEILEAGQK	4	0.84341	2		0.784	1.258		0.958		1.605
Q8H0Y9	11	K	Acyl-CoA N-acyltransferases (NAT) superfamily protein	At1g21770	0.81767	3.26103e-05	78.95	ATGTATEK(0.182)PK(0.818)IVWNEGR	3	0.75794	2	0.672		0.833	1.494			1.731
Q8H124	271	K	Uncharacterized protein At2g34460, chloroplastic	At2g34460	1	0.00208491	66.663	SYK(1)DLFASVK	3	-0.50295	4	0.96	1.621	0.649	1.044	0.726		0.656	0.36804
Q8H124	88	K	Uncharacterized protein At2g34460, chloroplastic	At2g34460	1	1.78965e-05	92.906	TSFK(1)DDPSLQIVR	3	-0.1462	5	0.758	0.867	0.795	1.666	0.914		1.514	0.44142
Q8H124	278	K	Uncharacterized protein At2g34460, chloroplastic	At2g34460	1	0.0135021	76.17	DLFASVK(1)GQ	2	1.6927	2	0.789	1.276	1.03	1.059	0.846		1.012	0.96524
Q8H157	298	K	Protein NRT1/ PTR FAMILY 4.6	NPF4.6	1	0.00420869	49.081	EVESQGELEK(1)PR	3	0.45207	1				0.76	1.24
Q8H183	405	K	Beta-ureidopropionase	PYD3	0.999555	0.00816395	52.451	YIKPDFKPQVVSDPLLHK(1)NST	3	-1.4781	1	0.569		1.88		0.551		3.304
Q8H1Q4	15	K	Leucine-rich repeat family protein	At1g15740	1	0.000136425	95.273	K(1)RDQQVEDILNR	3	-0.13021	4	0.783	1.074		1.212	0.931		1.305
Q8L4A7	212	K	Proteasome subunit alpha type-2-B	PAB2	1	0.00165224	78.903	NIEIGK(1)IGTDK	3	0.86844	4	0.797	1.326	1.339	1.592	0.931	0.015	1.381	0.30214
Q8L636	391	K	Sodium/calcium exchanger NCL	NCL	1	1.60603e-05	98.942	TMK(1)FLDNFHVQTK	3	-0.84689	10	1.225	2.688	0.534		0.518	0.035	0.273
Q8L636	401	K	Sodium/calcium exchanger NCL	NCL	1	1.2255e-06	128.01	FLDNFHVQTK(1)R	3	-1.9966	4	0.591	1.538		0.871			0.818
Q8L636	353	K	Sodium/calcium exchanger NCL	NCL	1	1.67451e-26	174.2	VLQDFDK(1)TLDEQVDQEEFVR	3	-0.51828	12	0.778	0.539	1.143	1.128	1.411		1.724	0.057619
Q8L6Y1	426	K	Ubiquitin carboxyl-terminal hydrolase 14	UBP14	1	0.000198955	60.062	QQDALDFFLHLVGK(1)VER	4	2.0468	2				1.393	0.607
Q8L6Y1	457	K	Ubiquitin carboxyl-terminal hydrolase 14	UBP14	1	0.0136992	51.998	ILCPSGK(1)VGYNK	2	1.3482	1	1
Q8L6Y1	694	K	Ubiquitin carboxyl-terminal hydrolase 14	UBP14	1	0.00211322	76.332	ALK(1)ASGGDIEK	2	0.73655	1	1.389				0.611
Q8L6Y1	444	K	Ubiquitin carboxyl-terminal hydrolase 14	UBP14	1	0.00581764	87.258	SFK(1)FGIEEK	2	0.25794	7	1.03	1.219	0.925	0.904	0.923		0.813	0.157844
Q8L6Y1	144	K	Ubiquitin carboxyl-terminal hydrolase 14	UBP14	1	8.104e-11	174.9	K(1)EQVAAWTAEK	3	0.49876	8	1.574	0.688	1.155	2.017	0.461	0.104	1.402	0.53826
Q8L6Z8	29	K	D-xylose-proton symporter-like 1	At3g03090	1	2.47362e-05	43.155	GFDPENQSISSVGQVVGDSSSGGITAEK(1)EPLLK	3	1.6328	1	1.749	0.551	0.7				0.609
Q8L719	148	K	THO complex subunit 4B	ALY2	1	0.0455813	40.475	SK(1)GTAEVVFSR	2	-0.77732	1	1.412		0.702	0.886			0.562
Q8L778	464	K	Cellulose synthase A catalytic subunit 5 [UDP-forming]	CESA5	1	8.29622e-11	75.661	INALVATAQK(1)VPEEGWTMQDGTPWPGNNVR	3	-1.1852	3	1.008	1.078	0.956		0.957		0.917
Q8L778	432	K	Cellulose synthase A catalytic subunit 5 [UDP-forming]	CESA5	1	0.0179614	50.04	NK(1)VHPAFVR	3	-0.0346	3		1.164	0.893	1.906		0.038	1.202
Q8L7C9	197	K	Glutathione S-transferase U20	GSTU20	1	0.000335166	96.23	ESVSK(1)SLPDSEK	2	0.010474	7	2.194	0.512	1.423		0.807	0.064	1.052
Q8L7C9	204	K	Glutathione S-transferase U20	GSTU20	1	0.000655315	53.565	SLPDSEK(1)IVAYAAEYR	3	-0.98117	5	1.237	0.783		1.14	0.84		1.129
Q8L7D8	207	K	Alpha/beta hydrolase related protein	SUE4	1	0.00290528	76.345	YQK(1)ILQQER	3	1.5561	3	0.821	1.273	1.074	0.658	1.174		0.827	0.61536
Q8L7L0	121	K	GTP-binding protein OBGC, chloroplastic	OBGL	1	0.0242539	62.546	EIEEEEK(1)EK	2	-0.12916	2		1.114	1.265	0.559	1.062		0.819
Q8L7S1	159	K	At1g45200	TLL1	1	0.000748458	69.258	ISYESK(1)PYITSVVK	2	-0.46142	5	0.627		1.579	0.854	0.94		1.94
Q8L7S1	236	K	At1g45200	TLL1	1	0.00915794	57.175	NVGK(1)VHAGFSR	2	0.95441	1	1.119	0.179	1.308	0.705	1.688		1.551	0.58758
Q8L7S1	114	K	At1g45200	TLL1	0.936701	5.37009e-14	126.04	LVK(0.063)PDK(0.937)SSATYTSFIGCSDR	2	1.0819	11	1.344		1.203	0.705	1.522	0.226	0.71
Q8L7S1	167	K	At1g45200	TLL1	1	6.90381e-19	206.1	PYITSVVK(1)NTWK	2	4.2424	21	1.455	1.034	0.726	1.106	1.592	0.087	0.736	0.36632
Q8L7S1	249	K	At1g45200	TLL1	1	1.79116e-05	120.06	ALGLQK(1)DGWPK	3	-0.29804	33	1.764	0.298	1.241	1.482	1.144	0.07	1.321	0.6999
Q8L7S1	48	K	At1g45200	TLL1	1	0.000133013	75.088	FIDSPPDTLK(1)GFR	3	-0.19778	1	0.877	0.858	1.06	1.314	0.89		1.368	0.128879
Q8L7S1	474	K	At1g45200	TLL1	1	4.63859e-05	66.893	LGGLVRPPPTTTPEDK(1)LALIA	3	0.40815	4	0.867	1.017	1.416		1.621	0.078	1.503
Q8L7S1	383	K	At1g45200	TLL1	1	2.68634e-06	89.46	HYGPCNSFNSLYK(1)GK	3	-0.33449	5		1.48	0.963	0.88	0.676		0.623
Q8L7S1	364	K	At1g45200	TLL1	1	0.00618638	44.426	VPFDDK(1)YLFSYK	2	1.0828	2	0.433	0.876	1.586		1.104		2.423
Q8L831	199	K	Nudix hydrolase 3	NUDT3	1	4.30742e-05	126.07	SLSLQK(1)QLQR	2	-0.36226	8	1.112	0.674	1.045	1.131	1.037		1.218	0.4744
Q8L940	84	K	Pyridoxal 5'-phosphate synthase subunit PDX1.3	PDX13	1	0.000394475	98.407	MSDPQMIK(1)EIK	3	-0.57392	23	1.677	0.522	1.39	0.651	0.76		0.928	0.9188
Q8L940	203	K	Pyridoxal 5'-phosphate synthase subunit PDX1.3	PDX13	1	3.8891e-13	147.26	NMDDDEVFTFAK(1)K	2	-3.9899	18	1.073	0.829	1.169	1.767	1.115	0.048	1.544	0.25054
Q8L940	204	K	Pyridoxal 5'-phosphate synthase subunit PDX1.3	PDX13	1	0.000127884	97.273	K(1)LAAPYDLVMQTK	3	-0.33781	16	1.078	0.757	1.891	1.274	0.903	0.098	1.725	0.195982
Q8L940	165	K	Pyridoxal 5'-phosphate synthase subunit PDX1.3	PDX13	1	0.000463796	57.288	TK(1)GEAGTGNIIEAVR	3	0.39616	3	0.818	1.141	1.575	0.945	0.521		1.286	0.51118
Q8L940	216	K	Pyridoxal 5'-phosphate synthase subunit PDX1.3	PDX13	1	0.000105129	68.283	LAAPYDLVMQTK(1)QLGR	3	0.38902	1		1
Q8L940	26	K	Pyridoxal 5'-phosphate synthase subunit PDX1.3	PDX13	1	0.000862778	55.291	SPFSVK(1)VGLAQMLR	3	0.039506	2		0.623		1.377			2.21
Q8L940	19	K	Pyridoxal 5'-phosphate synthase subunit PDX1.3	PDX13	1	7.24433e-33	167.92	MEGTGVVAVYGNGAITEAK(1)K(1)SPFSVK	3	-0.79999	11	0.459	0.58	1.368	1.628	0.965		2.884	0.020803
Q8L940	20	K	Pyridoxal 5'-phosphate synthase subunit PDX1.3	PDX13	1	7.24433e-33	161.04	MEGTGVVAVYGNGAITEAK(1)K(1)SPFSVK	3	-0.79999	7	0.528	0.497	1.395	1.691	0.888		3.011	0.020221
Q8L9T5	221	K	RING-H2 finger protein ATL2	ATL2	1	0.00644258	60.398	K(1)PAAIEVPR	3	-1.0496	1					1.656	0.344
Q8L9X1	203	K	Alpha/beta-Hydrolases superfamily protein	At5g20060	1	0.00589379	53.448	ADDVVPFK(1)FGEK	3	-0.0017753	2			1.118	1.322	0.559
Q8LAA6	4	K	Probable aquaporin PIP1-5	PIP1-5	1	1.92427e-05	80.236	MEGK(1)EEDVNVGANK	2	-0.69237	7	0.812		0.99	1.198			1.347
Q8LAA6	33	K	Probable aquaporin PIP1-5	PIP1-5	1	1.29675e-07	98.572	DYK(1)EPPPAPFFEPGELK	3	0.088803	13	0.799	0.435	1.132	1.926	0.709		2.478	0.172003
Q8LAA6	14	K	Probable aquaporin PIP1-5	PIP1-5	1	5.86281e-07	86.766	MEGKEEDVNVGANK(1)FPER	3	-1.504	5		1.044	0.738	1.218			0.937
Q8LAS8	128	K	S-formylglutathione hydrolase	SFGH	1	0.00413751	51.252	MYDYVVK(1)ELPK	3	0.56383	1		1.153	1.319	1.218	1.199	0.112	1.1
Q8LAX0	306	K	Homocysteine S-methyltransferase 3	HMT3	1	0.000270938	57.595	SEGESEEDFVSYVSK(1)WR	3	0.48941	1	1.403			0.919	0.678		0.655
Q8LAZ7	343	K	COP9 signalosome complex subunit 5a	CSN5A	1	0.00396913	63.29	K(1)SADDSSDPEPMITS	2	0.53008	3	1.105	1.144	1.058	1.064	0.628		0.944	0.084481
Q8LAZ7	47	K	COP9 signalosome complex subunit 5a	CSN5A	1	0.00122168	50.874	IQQEK(1)PWASDPNYFK	3	0.10966	1	1.724	1.027	0.55		0.7		0.4
Q8LBB2	87	K	SNF1-related protein kinase regulatory subunit gamma-1	KING1	1	1.42161e-52	246.96	SDTSLAEAVQTLSK(1)FK	2	2.2374	9	1	1.101	1.075	1.031	0.792		1.002	0.96792
Q8LBL1	285	K	Two-pore potassium channel 1	TPK1	1	0.0262283	52.49	ALVK(1)WVLTR	2	0.16156	2	0.931		0.909	1.16			1.111
Q8LC83	4	K	40S ribosomal protein S24-2	RPS24B	1	0.0138232	57.59	AEK(1)AVTIR	2	2.361	2	1.202	1.037			1.639	0.122
Q8LC83	70	K	40S ribosomal protein S24-2	RPS24B	1	7.45924e-06	69.765	THFGGGK(1)SSGYGLIYDTVENAK	3	0.24598	2			0.999	1.181	0.82
Q8LCE1	49	K	Glutamine synthetase cytosolic isozyme 1-2	GLN1-2	1	9.67637e-06	89.507	TLPGPVTDPSK(1)LPK	2	0.49429	8	0.419	2.201	0.464	1.401	0.516		0.712	0.7437
Q8LCE1	106	K	Glutamine synthetase cytosolic isozyme 1-2	GLN1-2	1	5.1803e-17	122.53	GNNILVMCDAYTPAGEPIPTNK(1)R	3	-0.52954	9	1.356	1.032	0.999	1.15	0.463		0.9	0.57258
Q8LD03	59	K	40S ribosomal protein S7-3	RPS7C	1	0.00333814	60.398	K(1)AVVIYVPFR	3	0.50116	2	0.678	1.882	0.769		0.671		0.601
Q8LD26	60	K	Dormancy-associated protein homolog 3	At1g56220	1	0.00303843	40.493	SYGEDSLPEEAVK(1)VTR	3	0.4334	1	0.876	1.124
Q8LDI5	102	K	Thioredoxin-like protein CXXS1	CXXS1	1	0.0020636	70.942	LVGANPDEIK(1)K	3	-0.94687	4	1.146	0.5	1.28	0.627	1.447		1.159	0.80302
Q8LEK2	161	K	Golgi apparatus membrane protein-like protein ECHIDNA	ECH	1	5.66635e-11	145	K(1)QFQQFASQTIASR	3	-0.31802	7	1.649		0.981	0.975	0.394		0.593
Q8LEM7	200	K	Calcineurin B-like protein 3	CBL3	1	5.03537e-23	194.77	HPSLLK(1)NMTLQYLK	3	1.2845	15	1.056	1.741	0.743	0.857	0.603		0.572	0.2269
Q8LEM7	56	K	Calcineurin B-like protein 3	CBL3	1	1.6899e-11	119.45	K(1)ISSAVIDDGLINKEEFQLALFK	3	0.086245	4	2.149	0.576	1.175	1.027		0.073	0.808	0.7721
Q8LEM7	82	K	Calcineurin B-like protein 3	CBL3	1	0.015256	56.013	K(1)ESLFADR	3	0.35062	1	0.447	1.084	1.009	1.46			1.613	0.35244
Q8LF20	278	K	Putative clathrin assembly protein At2g25430	At2g25430	1	0.00545124	45.825	FLSLRPTGLAK(1)NSR	3	1.5092	1	1.271		0.769	0.96			0.68
Q8LFH7	52	K	60S ribosomal protein L37-1	RPL37A	1	0.00773316	48.981	TYNWSVK(1)AIR	3	0.06946	1	1.567	0.74	0.713	0.979			0.733	0.55236
Q8LG11	132	K	Proline-rich cell wall protein-like	At5g53330	1	1.24202e-13	93.596	FGSENPPAK(1)FHEPSPSSVGQMQGVDHVVMK	4	-0.36383	6	1.788	0.757	0.535		0.92		0.42
Q8LG98	72	K	Ubiquitin thioesterase otubain-like	At1g28120	1	6.30755e-28	140.04	VPYVGDKEPLSSLAAEYQSGSPILLEK(1)IK	3	-0.087601	32	0.984	0.8	0.934	1.258	1.025		1.229	0.38778
Q8LGC6	17	K	Nascent polypeptide-associated complex subunit alpha-like protein 5	At1g33040	1	0.00884015	42.425	SQIESIK(1)EQLK	3	1.6825	3	1.052		0.948				0.901
Q8LGF7	85	K	Protein PEROXIN-4	PEX4	1	5.31434e-13	118.96	IFHPNVHFK(1)TGEICLDILK	4	0.51089	10	0.669		0.838	1.52	0.974		1.762
Q8LGG0	48	K	Peptidyl-prolyl cis-trans isomerase FKBP12	FKBP12	1	0.0012446	55.899	DEGQK(1)PFSFQIGK	3	2.5748	1	1.277	0.589	0.9	1.245	0.989		1.15	0.7517
Q8LPI5	157	K	Putative WD-repeat protein	At4g03020	1	0.00401772	93.649	IYNVEK(1)GWK	2	-1.7602	7	1.609	0.497	1.329		0.564		1.262
Q8LPJ4	425	K	ABC transporter E family member 2	ABCE2	1	0.00249976	63.694	ISPK(1)FQNSVR	3	-1.5987	2	0.565	0.988		0.819	1.628		1.055
Q8LPL6	618	K	AP-2 complex subunit alpha-1	ALPHA-ADR	1	1.63463e-06	85.362	KAENVEDTADQSAIK(1)LR	3	-1.1498	4	0.919	0.672		1.376	1.034		1.73
Q8LPL6	288	K	AP-2 complex subunit alpha-1	ALPHA-ADR	1	1.58788e-05	107.09	ILMGTDVVK(1)NVNK	3	1.3391	8		1.615	0.806	1.583	0.95	0.045	0.74
Q8LPS2	428	K	Protein ACCELERATED CELL DEATH 6	ACD6	1	0.0106895	84.615	NHEILK(1)LR	3	0.10644	4	0.41	1.785	0.989	0.689	1.127		0.764	0.74858
Q8LPS2	258	K	Protein ACCELERATED CELL DEATH 6	ACD6	0.962345	0.0145676	40.039	K(0.038)FNLDSK(0.962)LQGNK	3	1.9124	1		1
Q8RUC6	124	K	Ubiquitin-NEDD8-like protein RUB2	RUB2	1	1.00341e-05	119.39	LIYAGK(1)QLADDK	2	-0.49598	18	1.088	0.814	1.133	1.713	1.206	0.047	1.496	0.27896
Q8RUC6	87	K	Ubiquitin-NEDD8-like protein RUB2	RUB2	1	1.61191e-11	114.55	TLTGK(1)EIEIDIEPTDTIDR	3	1.2147	2	0.995		0.674	1.632	0.699		1.159
Q8RWC0	89	K	At3g54290	At3g54290	1	0.00124779	42.029	FVPSEDQK(1)PTIQVGSETVSGSR	3	0.95967	1	0.738		0.987	1.547	0.728		1.717
Q8RWD0	12	K	Zinc finger protein CONSTANS-LIKE 16	COL16	1	0.000514354	84.892	SLANAVGAK(1)TAR	3	0.16436	3	0.871	3.476	0.462	0.58	0.6	0.011	0.24	0.3326
Q8RWE9	5	K	Nucleobase-ascorbate transporter 5	NAT5	1	0.00423103	43.592	SAPK(1)SGGDPLPHPPK	3	-0.15876	1			0.531		1.469
Q8RWG8	149	K	Ran-binding protein 1 homolog b	RANBP1B	1	0.000104524	77.674	FASVENCK(1)AFMQK	3	-0.54754	4		1.435	0.631	1.007	0.927		0.571
Q8RWJ5	412	K	Putative uncharacterized protein At1g29310	At1g29310	1	8.8752e-05	119.53	ESNLQK(1)ELNR	2	-2.1826	3	1.079		1.542		0.379		1.429
Q8RWZ7	275	K	V-type proton ATPase subunit a1	VHA-a1	1	6.44315e-06	79.565	ICEAFGANCYPVPEDTTK(1)QR	3	0.31916	2	1.192		1.35	1.437		0.022	1.169
Q8RX77	437	K	Protein NRT1/ PTR FAMILY 2.13	NPF2.13	1	0.00122674	56.139	ITGHK(1)SGITLLQR	3	-2.7997	2		0.139	1.43	1.314	1.117		9.871
Q8RX77	310	K	Protein NRT1/ PTR FAMILY 2.13	NPF2.13	1	7.37169e-17	117.35	LPAEDDGTVTYYDPAIK(1)SSVLSK	3	1.0831	6	1.234	1.179	0.747	1.033	0.807		0.738	0.161817
Q8RXD9	101	K	4-alpha-glucanotransferase DPE2	DPE2	1	3.00193e-05	78.078	K(1)LVVPETLTGGESVHLR	3	-0.79298	1	1
Q8RXD9	230	K	4-alpha-glucanotransferase DPE2	DPE2	1	0.000541641	58.079	VQK(1)EDSIGFESGGNR	2	-0.31075	5		1.064	0.946	0.99			0.91
Q8RXD9	940	K	4-alpha-glucanotransferase DPE2	DPE2	1	8.61413e-08	103.79	SVPANVSGEDINK(1)SR	3	0.1143	7	0.48	2.414	0.742	0.766	1.525	0.073	0.521	0.60416
Q8RXD9	361	K	4-alpha-glucanotransferase DPE2	DPE2	0.999988	0.000145293	79.875	LPEDIKEEIQK(1)AK	3	0.63004	4	1.197		0.656	0.684	1.463		0.56
Q8RXF1	206	K	Probable splicing factor 3A subunit 1	At1g14650	1	0.0108577	53.448	NGK(1)SFLTGLSNR	2	-3.5548	1		0.198	1.802				9.101
Q8RXN7	32	K	Alpha/beta-Hydrolases superfamily protein	At2g39420	1	0.0181607	41.724	WVPAK(1)QEPK	3	3.1431	1					1
Q8RXN7	16	K	Alpha/beta-Hydrolases superfamily protein	At2g39420	1	5.8748e-52	235.45	YEESFIK(1)NTR	2	-0.87505	5	0.88	0.966	0.894	1.142	1.117		1.103	0.54438
Q8RXN7	62	K	Alpha/beta-Hydrolases superfamily protein	At2g39420	1	0.000202906	55.546	LVK(1)AGFAVYGIDYEGHGK	4	0.17089	2	0.682	1.215		1.104	0.999		1.164
Q8RXX9	231	K	E3 ubiquitin-protein ligase ATL6	ATL6	1	0.00316976	59.367	RLPGVPVDLK(1)R	3	-0.33544	3	0.591	1.24	1.19	0.979			1.185	0.66946
Q8RXZ8	172	K	Ankyrin repeat 30A-like protein (DUF662)	ACIP1	1	2.37531e-08	133.47	LEELSK(1)NIDSIH	3	0.98693	9	0.635	1.213	1.103	1.05			1.165	0.6517
Q8RXZ8	132	K	Ankyrin repeat 30A-like protein (DUF662)	ACIP1	1	1.6139e-05	92.269	EREYK(1)EALEAFNEK	3	0.14968	6	1.269	0.424	1.148	1.251	0.908		1.417	0.49412
Q8RY74	368	K	Probable purine permease 22	PUP22	1	4.78915e-05	86.944	TCQTK(1)PVEEETQTL	2	0.50443	2	0.998	1.384	0.994	0.582	1.041		0.662	0.28956
Q8S4Y1	287	K	Acetyl-CoA acetyltransferase, cytosolic 1	AAT1	1	4.47251e-06	60.472	IK(1)GYGDAAQEPEFFTTAPALAIPK	3	-0.29019	4	1.105	0.785		1.08	1.03		1.143
Q8S4Y1	48	K	Acetyl-CoA acetyltransferase, cytosolic 1	AAT1	1	2.63643e-09	134.57	LGSLAIAAALK(1)R	3	-0.21693	6	0.625	0.635	1.187	1.251	1.302		1.935	0.003015
Q8S8L9	154	K	Uncharacterized TPR repeat-containing protein At2g32450	At2g32450	1	0.00137468	64.374	LVDDLEILVK(1)R	3	1.8382	1	0.829	1.243		0.816	1.112		0.788
Q8S8R9	79	K	At2g34585	At2g34580	1	2.75746e-06	69.779	APLIPNHPPDNSDPDPTTAIK(1)SV	3	-0.68427	7	1.231	0.905	0.71	1.227	0.927		0.907	0.77564
Q8S8S2	495	K	Lysophospholipid acyltransferase LPEAT2	LPEAT2	1	0.000103439	85.522	NTIPNLNK(1)DEIR	3	-1.1005	3	0.504	1.935	0.636	0.814	1.111		0.595	0.56364
Q8VY98	112	K	ATG8-interacting protein 2	ATI2	1	6.76341e-05	66.152	GLDLSDDFGGLEFSEDK(1)GK	3	0.39741	1				1.024	0.976
Q8VYF1	157	K	60S ribosomal protein L15-2	RPL15B	1	0.00532343	44.612	INWICNPVHK(1)HR	4	-0.55439	1		1
Q8VYI0	51	K	Sm-like protein LSM8	LSM8	1	0.000122123	58.712	VFSTK(1)EGVQQHVLGLYIIR	4	-0.95308	2	0.261	0.997	0.794	1.948			2.18	0.39158
Q8VYP7	63	K	Putative Sar1 GTP binding protein	At3g62560	1	0.000583242	50.226	LVQHQPTQHPTSEELSIGK(1)IK	4	1.4336	4	0.892	0.514	0.659	1.214	1.72		1.332	0.5587
Q8VYP7	100	K	Putative Sar1 GTP binding protein	At3g62560	1	4.30701e-07	102.65	VDAVVYLVDAYDK(1)ER	2	1.1817	3	0.582		1.551		0.867		2.665
Q8VYP9	411	K	Probable isoprenylcysteine alpha-carbonyl methylesterase ICMEL1	ICMEL1	1	0.0162431	67.334	AK(1)VILYEGK	2	0.50576	3		1.55	0.696	0.754			0.468
Q8VYQ7	43	K	Putative uncharacterized protein At5g35690	MXH1.3	1	0.00221091	57.401	K(1)LTGVTSETLR	3	1.4952	3	1.063	0.985	1.102	1.083	0.767		1.067	0.23004
Q8VYV0	65	K	At1g43690/F2J6_4	At1g43690	1	0.0238763	47.894	ELMAAAAEK(1)R	3	0.4634	2	1.241	1.07	1.092	0.597			0.731	0.35688
Q8VZ08	168	K	Non-lysosomal glucosylceramidase	At3g24180	1	0.0020179	44.391	YASVLSPGQHGSLGK(1)SR	4	0.3823	1	0.829	1.555	0.615				0.516
Q8VZ38	281	K	Putative uncharacterized protein At4g00780	A_TM018A10.12	1	0.00638785	73.666	LNEPYLVK(1)DK	2	-0.06113	2	1.242	0.427	1.262	1.527	0.542		1.671	0.32132
Q8VZ38	173	K	Putative uncharacterized protein At4g00780	A_TM018A10.12	1	0.000459933	57.414	VTWMMSK(1)FSSFNPGK	3	0.44923	1	1.12	1.945	0.54	0.794	0.601		0.435	0.182783
Q8VZ80	516	K	Polyol transporter 5	PLT5	1	2.29523e-10	103.75	GNPEK(1)TVPNPEVEIGSNK	2	-1.1537	10	0.567	1.602	0.808	0.838	1.185		0.759	0.70224
Q8VZ80	28	K	Polyol transporter 5	PLT5	0.902074	0.00045069	63.091	HVPESVLPAK(0.902)PPK(0.098)R	4	-0.62226	2	0.963	0.488	1.572	0.978			1.757	0.28532
Q8VZ80	529	K	Polyol transporter 5	PLT5	1	2.8424e-05	78.69	TVPNPEVEIGSNK(1)QWK	3	-0.62326	3	0.683		0.805	1.177	1.335		1.451
Q8VZ80	31	K	Polyol transporter 5	PLT5	0.858505	0.00045069	63.091	HVPESVLPAK(0.141)PPK(0.859)R	4	-0.17786	1					1
Q8VZ95	205	K	Vesicle-associated protein 1-1	PVA11	1	1.58111e-07	125.82	LTEEK(1)QSAIQLNNR	3	-0.61705	5	0.735	1.372	1.129	1.214	0.55		1.112	0.74866
Q8VZ95	200	K	Vesicle-associated protein 1-1	PVA11	1	0.0115792	63.624	ALITK(1)LTEEK	2	-0.69571	1	1.419				0.581
Q8VZ95	184	K	Vesicle-associated protein 1-1	PVA11	1	1.48846e-10	129.05	FIVDNK(1)AGHQENTSEAR	3	0.067932	6	1.382	0.94	0.897	1.022	0.759		0.826	0.47282
Q8VZF3	926	K	Probable glutamyl endopeptidase, chloroplastic	GEP	1	1.12611e-24	131.77	YCVPNTSDADTSPDQSK(1)EGSDSADK	3	-1.2173	6	0.552	1.101	1.808	1.691	0.757	0.092	2.117	0.081341
Q8VZG1	142	K	Diacylglycerol kinase 3	DGK3	1	0.000854515	51.495	YGLGCLEK(1)VAAEGDECAK	3	0.97459	2	0.998			1.487	0.516		1.49
Q8VZG2	455	K	Protein HYPER-SENSITIVITY-RELATED 4	HSR4	1	1.46601e-05	101.53	ALALNYLEIK(1)EHR	3	-0.33389	10	1.35	0.616	0.933	1.168	0.933		1.069	0.87708
Q8VZG7	11	K	Ribonuclease TUDOR 1	TSN1	1	6.5351e-11	153.74	ATGAENQWLK(1)GR	2	2.2437	2	1.017	0.842		1.142			1.229
Q8VZG7	110	K	Ribonuclease TUDOR 1	TSN1	1	0.00497727	95.502	LVVK(1)TGWAK	2	0.82072	3	1.58	0.591	1.598	0.543	0.688		0.986	0.98534
Q8VZG8	793	K	MDIS1-interacting receptor like kinase 2	MIK2	1	0.00147601	61.958	AK(1)LPNAIMAVK	3	-0.20082	2		0.95	0.835	1.319	0.896		1.134
Q8VZM1	226	K	N-terminal acetyltransferase A complex auxiliary subunit NAA15	NAA15	1	1.15507e-09	132.97	LSYK(1)EQEVSLLSK	2	-1.1902	9	0.422	0.386	1.46	2.953	0.721	0.059	5.462	0.25002
Q8VZM1	794	K	N-terminal acetyltransferase A complex auxiliary subunit NAA15	NAA15	1	0.00172125	44.788	IIEDSTNK(1)VVQTNEALGQAR	3	0.45637	1	1.393		0.698	0.909			0.577
Q8VZQ3	22	K	CASP-like protein 2A1	At1g17200	1	5.40283e-21	140.2	ASHGGSGGGATEK(1)WEETSLGIR	3	-0.46998	5	0.201	0.177	1.925	1.919	0.778		10.169	5.547e-05
Q8VZT4	67	K	Putative uncharacterized protein At1g29370	At1g29370	1	0.0038655	47.037	LLSQDPFHEVK(1)SK	3	0.18524	1	0.681		0.687	1.632			1.703
Q8VZW3	97	K	Probable chalcone--flavonone isomerase 3	CHI3	1	0.00034427	58.246	EIK(1)GAQYGVQLENTVR	3	0.94922	1			1
Q8W1E8	65	K	At2g17710/T17A5.17	At2g17710	1	2.17469e-07	97.073	QIIEEDHLYSAIK(1)AAAR	3	-0.43963	5	1.778	1.405	0.842		0.949	0.026	0.529
Q8W3M6	335	K	Ubiquitin-like domain-containing CTD phosphatase	At4g06599	1	0.0025438	75.819	WESFSQDNVK(1)R	3	0.21502	4	0.965		1.114	1.432	0.489		1.319
Q8W468	463	K	Probable E3 ubiquitin-protein ligase ARI8	ARI8	1	0.00181147	47.223	LHQCAEK(1)ELLPYLDAK	3	1.9583	1			1
Q8W4B5	966	K	Leucine-rich receptor-like protein kinase family protein	LRR	1	0.00498907	43.594	LMGIVISK(1)ESDVK	3	0.15475	1	0.922	1.078
Q8W4D8	293	K	FHA domain-containing protein DDL	DDL	1	0.00770064	44.564	YYELFEK(1)DTIK	3	-0.12401	1	1.291		0.402	1.308			0.662
Q8W4F3	85	K	Glutamine--tRNA ligase, cytoplasmic	OVA9	1	0.00920989	93.374	YIVNSK(1)IK	2	0.71624	9	0.739	0.693	1.227	0.645	1.697		1.307	0.5297
Q8W4H7	427	K	Elongation factor 1-alpha 2	A2	1	1.6961e-05	95.981	QTVAVGVIK(1)SVDK	2	-0.318	8	2.044	0.094	1.545	0.947	0.371		1.166	0.87818
Q8W4H7	243	K	Elongation factor 1-alpha 2	A2	1	1.28124e-05	78.78	LPLQDVYK(1)IGGIGTVPVGR	3	0.99471	8	0.538	1.029	1.364	1.276	0.793		1.685	0.164416
Q8W4H7	172	K	Elongation factor 1-alpha 2	A2	1	5.46604e-05	82.202	YDEIIK(1)EVSSYLK	3	-0.54458	1	1.04	1.121		0.755	1.084		0.699
Q8W4H7	396	K	Elongation factor 1-alpha 2	A2	1	4.02449e-11	108.45	MTPTK(1)PMVVETFSEYPPLGR	3	0.18556	9	1.304	0.817	0.993	0.891	0.995		0.888	0.68082
Q8W4M5	536	K	Pyrophosphate--fructose 6-phosphate 1-phosphotransferase subunit beta 1	PFP-BETA1	1	0.0276874	80.229	EEWALK(1)NR	2	-0.44459	1	0.897		1.2	0.942	0.962		1.194
Q8W4M5	23	K	Pyrophosphate--fructose 6-phosphate 1-phosphotransferase subunit beta 1	PFP-BETA1	1	3.31496e-11	136.33	DLTAVGSPENAPAK(1)GR	3	1.3433	17	0.66	0.754	1.468	1.405	0.713		2.032	0.0059609
Q8W4S4	181	K	V-type proton ATPase subunit a3	VHA-a3	1	1.72495e-37	165.47	ETESQQAGEDLLESPLLQEEK(1)SIDSTK	3	-0.14079	13	1.346	1.146	1.094	1.162	1.132	0.119	0.905	0.38012
Q8W4S4	97	K	V-type proton ATPase subunit a3	VHA-a3	1	8.44505e-07	86.367	EMQGK(1)ENDIDLDDVEVK	3	-1.8653	9	1.662	0.982	0.693	1.565		0.099	0.854	0.76036
Q8W4S4	381	K	V-type proton ATPase subunit a3	VHA-a3	1	0.0439738	46.352	TK(1)ESPPTYFR	2	1.075	1			1.198	0.802
Q8W4S4	258	K	V-type proton ATPase subunit a3	VHA-a3	1	3.881e-05	106.26	ILK(1)ICEAFGANR	2	-0.61595	9	0.936	1.447	0.719	0.953	0.946		0.702	0.3333
Q8W4S4	312	K	V-type proton ATPase subunit a3	VHA-a3	1	1.06335e-08	102.29	NILLQTIGDK(1)FELWNLK	3	1.6099	2				0.859	1.141
Q8W4S4	340	K	V-type proton ATPase subunit a3	VHA-a3	1	0.00304469	42.314	K(1)CLVAEGWSPVFASR	3	-0.079174	2				0.988	1.012
Q8W4S4	187	K	V-type proton ATPase subunit a3	VHA-a3	1	0.0152906	72.928	SIDSTK(1)QVK	2	0.94796	1	1.076	0.684	1.138	1.398		0.705	1.441	0.24078
Q8W4S4	126	K	V-type proton ATPase subunit a3	VHA-a3	1	6.12524e-40	196.71	LGELEAELVEINANNDK(1)LQR	3	-0.8406	10	0.423	1.252	1.202	1.49	1.544	0.088	1.607	0.36618
Q93V61	156	K	Phospholipase A(1) LCAT3	LCAT3	1	0.0127372	43.77	IDLLILGLK(1)K	3	-1.7079	2		0.951	0.921	1.186	1.782	0.161	1.108
Q93V61	164	K	Phospholipase A(1) LCAT3	LCAT3	1	0.0348788	138.37	LETAYK(1)R	2	0.14172	4	0.984	0.474	1.114	0.847	1.58		1.345	0.47438
Q93V61	326	K	Phospholipase A(1) LCAT3	LCAT3	1	4.43008e-09	111.11	IALPFNFAILDWAAK(1)TR	3	-1.8776	5	0.391	0.316	0.139	1.992	2.162		3.014	0.52284
Q93VB8	269	K	40S ribosomal protein S2-2	RPS2B	1	8.06356e-84	278.27	SPYQEHTDFLSTK(1)AVSATK(1)VITEGEDQA	4	0.91135	31	1.327	1.758	1.137	1.079	0.671	0.028	0.718	0.183742
Q93VB8	52	K	40S ribosomal protein S2-2	RPS2B	1	3.36164e-10	151.66	ASEETK(1)WVPVTK	2	-0.026966	11	0.916	0.703	1.594	1.29	0.498		1.781	0.076375
Q93VB8	70	K	40S ribosomal protein S2-2	RPS2B	1	2.65544e-16	156	ITK(1)LEQIYLHSLPVK	4	0.14147	7	0.719	0.918	1.046	1.451	0.867		1.525	0.196943
Q93VB8	250	K	40S ribosomal protein S2-2	RPS2B	1	6.07401e-23	192.18	TYGFLTPEFWK(1)ETR	2	0.37487	18	1.239	0.513	1.236	1.91	1.067	0.035	1.796	0.29466
Q93VB8	275	K	40S ribosomal protein S2-2	RPS2B	1	1.85433e-13	130.47	SPYQEHTDFLSTK(1)AVSATK(1)VITEGEDQA	4	0.91135	25	0.915	0.752	1.296	1.822	1.157	0.057	1.87	0.118884
Q93VB8	58	K	40S ribosomal protein S2-2	RPS2B	1	0.0150278	62.463	WVPVTK(1)LGR	2	-0.34736	2	0.53	0.551	1.462	1.649	0.808		2.878	0.0084818
Q93VB8	107	K	40S ribosomal protein S2-2	RPS2B	1	0.00597814	59.153	IMPVQK(1)QTR	3	0.16071	1	0.633	0.59	1.617	0.274	1.887		1.546	0.7063
Q93VK9	34	K	Kinetochore protein	At3g48210	1	0.00313332	51.612	LK(1)IDSFIASPFR	3	0.52268	1			1.383		0.617
Q93VM8	77	K	Copper transporter 5	COPT5	1	8.93629e-09	125.73	SSSGVSAPLIPK(1)SGTR	2	-0.19363	12	1.277	0.869	1.689	1.473	0.614	0.078	1.473	0.158719
Q93VP3	69	K	Eukaryotic translation initiation factor 5A-2	ELF5A-2	1	1.76379e-10	102.84	K(1)LEDIVPSSHNCDVPHVNR	4	-2.3201	5	1.182	1.081	1.59	1.223	0.72	0.204	1.243	0.28534
Q93VP3	40	K	Eukaryotic translation initiation factor 5A-2	ELF5A-2	1	0.00893897	66.989	NRPCK(1)VVEVSTSK	2	-1.2929	1	1.199	0.279	1.992	0.53			1.706	0.60702
Q93VP3	68	K	Eukaryotic translation initiation factor 5A-2	ELF5A-2	1	0.00347181	49.448	CHFVAIDIFTAK(1)K	4	-0.58688	3			1.078	1.193	0.729
Q93VP3	17	K	Eukaryotic translation initiation factor 5A-2	ELF5A-2	1	2.59206e-37	172.42	SDDEHHFEASESGASK(1)TYPQSAGNIR	4	-0.22762	11	0.766	2.184	0.396	0.945	1.687	0.022	0.455	0.4009
Q93VQ0	84	K	Protein VACUOLELESS1	VCL1	1	4.0563e-07	85.087	IFNSAGILLSETVWK(1)HPGGR	4	0.21176	1	1.01				0.99
Q93VR3	190	K	GDP-mannose 3,5-epimerase	At5g28840	1	1.42403e-05	122.33	HYNK(1)DFGIECR	2	1.0103	9	0.923	0.923	1.188	1.37	0.596		1.386	0.059561
Q93VR3	291	K	GDP-mannose 3,5-epimerase	At5g28840	1	0.000104191	70.373	K(1)LPIHHIPGPEGVR	4	1.1842	3	1.13	1.441		1.252	0.177		0.974
Q93VR3	357	K	GDP-mannose 3,5-epimerase	At5g28840	1	1.66824e-13	110.6	GSDVSLYGSSK(1)VVGTQAPVQLGSLR	3	0.19225	5	1.602	0.33	0.68	1.238	1.151		0.993	0.99288
Q93VR3	314	K	GDP-mannose 3,5-epimerase	At5g28840	1	0.0144325	59.198	NSDNNLIK(1)EK	2	-0.61185	1			1.578	0.464	0.958
Q93VR3	346	K	GDP-mannose 3,5-epimerase	At5g28840	1	9.30425e-05	85.45	AK(1)GSDVSLYGSSK	2	1.0123	3	1.251	0.905	1.526	0.794	0.523		1.076	0.85822
Q93VR4	40	K	MLP-like protein 423	MLP423	1	0.000574393	45.737	AFPNDYK(1)TIQVLAGDGNAPGSIR	3	0.41504	3	0.869	0.838	1.02	1.274			1.344	0.14876
Q93VR4	101	K	MLP-like protein 423	MLP423	1	0.00266119	54.65	TFK(1)GTITVIPK	3	0.61422	4	0.81	0.776	1.429	0.985			1.522	0.20406
Q93VR4	151	K	MLP-like protein 423	MLP423	1	0.000345151	95.477	EIDEYLLK(1)QTSA	2	0.2516	1	0.408	1.012	1.282		1.297		1.806
Q93VR4	68	K	MLP-like protein 423	MLP423	1	2.27053e-09	124.29	LITYGEGSPLVK(1)ISAER	2	0.93875	11	0.367	0.817	0.948	1.877	0.992		2.386	0.25286
Q93VR4	143	K	MLP-like protein 423	MLP423	1	0.00422106	53.237	NFK(1)EIDEYLLK	3	0.67658	1
Q93VS6	271	K	At1g67870/T23K23_28	At1g67870	1	0.00869917	42.689	ITGQK(1)LGWGGK	3	-0.25014	1	1.019	1.11	0.9	0.845	1.127		0.82	0.068845
Q93VS6	4	K	At1g67870/T23K23_28	At1g67870	1	0.0238513	54.157	MLDK(1)LTR	2	4.3056	1	1
Q93VS6	277	K	At1g67870/T23K23_28	At1g67870	1	0.0216965	86.472	LGWGGK(1)GL	2	1.2817	1		1
Q93W28	312	K	Uncharacterized protein At4g15545	At4g15545	1	0.0204151	62.338	K(1)AEEIFGGDNR	2	-0.60839	1	0.983		1.171	0.845			1.025
Q93W91	149	K	Adenine nucleotide alpha hydrolases-like superfamily protein	At3g62550	1	0.00698574	74.376	VK(1)CPVVIVK	3	-0.3121	3	0.923		1.093	0.409	1.575		0.814
Q93W91	116	K	Adenine nucleotide alpha hydrolases-like superfamily protein	At3g62550	1	1.26804e-11	175.93	EVICNAVQK(1)LR	3	0.041596	10	1.936	0.254	1.109	0.975	0.727		0.952	0.95562
Q93W91	71	K	Adenine nucleotide alpha hydrolases-like superfamily protein	At3g62550	1	6.70003e-10	139.46	K(1)YEYELVESVMAR	3	0.076377	11	1.168	1.184	0.559	0.962	1.128		0.647	0.175523
Q93W91	146	K	Adenine nucleotide alpha hydrolases-like superfamily protein	At3g62550	1	1.74192e-16	174.42	ALLGSVSEYCAK(1)R	2	-0.85156	10	0.806	0.79	0.841	1.334	2.184	0.045	1.363	0.4492
Q93W91	133	K	Adenine nucleotide alpha hydrolases-like superfamily protein	At3g62550	1	4.76431e-08	101.53	VDMLVMGTHDYGFFK(1)R	4	0.52532	9	1.896	1.274	0.568	0.939	1.272	0.051	0.475	0.148538
Q93W91	5	K	Adenine nucleotide alpha hydrolases-like superfamily protein	At3g62550	1	0.010333	82.716	MEETK(1)ER	2	1.2448	4	1.259	1.15	1.245		1.102	0.245	1.034
Q93WJ8	141	K	Monodehydroascorbate reductase 2	MDAR2	1	2.66801e-05	75.877	LSDFGVPGADAK(1)NIFYLR	3	0.62065	4	1.399	0.979	0.64		0.983		0.538
Q93WJ8	31	K	Monodehydroascorbate reductase 2	MDAR2	1	0.000296447	56.121	EFFNQGVK(1)PGELAIISR	3	2.0709	1			0.818		1.182
Q93WJ8	277	K	Monodehydroascorbate reductase 2	MDAR2	1	0.00188411	78.342	DQVEEEK(1)GGLK	2	-0.3939	4	1.053	1.897	0.738	1.574	0.48	0.257	0.784	0.64498
Q93WN0	139	K	Selenium-binding protein 2	SBP2	1	0.00235505	70.808	VVEPK(1)EIAEK	3	-0.83707	5			1.328	0.847	1.768	0.058
Q93WN0	372	K	Selenium-binding protein 2	SBP2	1	7.27998e-05	56.684	NPVLTGQIWVGGLLQK(1)GSPYK	3	1.7352	2			0.938	1.239	0.823
Q93WN0	394	K	Selenium-binding protein 2	SBP2	1	2.20984e-07	90.385	AVGEDGNTYQFDVPQIK(1)GK	3	-1.7661	4	0.825	1.265		1.078	0.832		1.032
Q93XW5	144	K	Nitrile-specifier protein 5	NSP5	1	8.67798e-05	91.313	VYVFGGVTAK(1)GR	3	0.95778	2	0.761	2.433	0.45		0.356		0.282
Q93XY5	269	K	Tetraspanin-18	TOM2AH2	1	3.52329e-06	127.56	YGLNQSPPVNPK(1)G	2	-0.47244	5	0.844	1.338	1.131	1.413	1.235	0.039	1.166	0.58964
Q93XY5	246	K	Tetraspanin-18	TOM2AH2	1	1.4103e-11	100.23	TWDPLLGPQGNQAPAGSSK(1)IENWSSR	3	0.2714	2		1
Q93Y01	415	K	Ubiquitin carboxyl-terminal hydrolase 9	UBP9	1	0.0472114	43.442	RK(1)PYIELK	3	0.24784	1	1.322		1.036	0.643			0.635
Q93Y07	191	K	Galactolipid galactosyltransferase SFR2, chloroplastic	SFR2	1	0.000267095	63.681	GIK(1)EAVNYEAVEHYK	3	0.41149	1	1.761		0.664	0.575			0.352
Q93Y07	165	K	Galactolipid galactosyltransferase SFR2, chloroplastic	SFR2	1	0.00176953	59.198	LAK(1)DTGVTVFR	3	1.1942	2	1.322		0.729	0.95			0.635
Q93Y07	188	K	Galactolipid galactosyltransferase SFR2, chloroplastic	SFR2	1	0.000382696	80.916	IMPVEPTK(1)GIK	3	-0.53303	10	1.212	1.285	0.949	0.635	0.919		0.634	0.10534
Q93Y31	149	K	ADP-ribosylation factor-like protein 8b	ARL8B	1	1.01725e-25	181.26	EALTDEMGLK(1)SLTDR	2	-1.1217	17	1.094	0.394	1.624	1.415	1.278	0.196	2.042	0.167737
Q93Y31	133	K	ADP-ribosylation factor-like protein 8b	ARL8B	1	0.0439639	51.765	IDK(1)PGALSK	2	-1.2001	1	0.872	0.541	1.411	1.176			1.831	0.101657
Q93Y35	164	K	26S proteasome non-ATPase regulatory subunit 6 homolog	RPN7	1	0.00246758	55.261	K(1)LFEEGGDWER	3	0.060213	1	1.31		0.69				0.527
Q93Y40	295	K	Oxysterol-binding protein-related protein 3C	ORP3C	1	3.18491e-06	69.462	WNEK(1)MSYQPCDAEGEPLPGTELK	3	-0.82753	2	0.899	0.944			1.157
Q93Y40	58	K	Oxysterol-binding protein-related protein 3C	ORP3C	0.998247	5.28696e-11	72.913	SVNGVQGNEGVEVINPEGGK(0.002)EDAEEEAQK(0.998)GR	4	1.976	1	0.757			1.243			1.642
Q93Z29	256	K	Aluminum-activated malate transporter 5	ALMT5	1	5.71698e-06	80.236	IPSK(1)ILTYQASDDPLYSGYR	3	1.1995	2		1.283		1.09	0.627		0.85
Q93Z74	123	K	AT3g27570/MMJ24_12	At3g27570	1	2.68816e-07	88.176	AIQDTDVDAFVEDVLVK(1)GK	3	0.90144	3	0.927			0.925	1.148		0.998
Q93ZB2	451	K	Ent-kaurene oxidase, chloroplastic	KO	1	0.00705154	103.87	TMAFGAGK(1)R	2	-1.088	5	1.24	1.321	1.27	0.814	1.333	0.022	0.814	0.4113
Q93ZN2	98	K	Probable aldo-keto reductase 4	At1g60710	1	0.00872016	48.981	FGISYAEGK(1)R	3	-0.22212	2	1.02	1.389		1.118	0.473		0.928
Q940I1	29	K	Putative uncharacterized protein	At4g29905	1	4.54274e-05	56.882	QQAPGMCPYCGGK(1)VSAVDIETK	3	-0.049527	1			0.998	1.002
Q940I8	38	K	At4g16100	Z97340.18	1	0.0463523	45.598	LEAEEIEK(1)EK	2	-0.24775	1		1
Q940I8	331	K	At4g16100	Z97340.18	1	0.00177471	46.494	SVASAK(1)LPLPTFGLASYK	3	1.8116	1			0.883	1.117
Q940N7	163	K	AT4g05150/C17L7_70	At4g05150	1	9.70538e-05	67.646	LFLFTK(1)NVAGEEDNDSR	3	0.18311	1	1.775	0.894		0.914	0.416		0.685
Q940P0	166	K	AT5g03660/F17C15_80	At5g03660	0.999507	0.0105063	66.004	LEELSK(1)NIDLTKP	2	0.36081	1		0.932	1.17		0.898		1.255
Q940P0	145	K	AT5g03660/F17C15_80	At5g03660	1	3.93849e-05	75.911	VELITK(1)LQELEGESEK	3	0.11781	6		0.807	1.376	0.924	0.893		1.425
Q940P0	126	K	AT5g03660/F17C15_80	At5g03660	1	1.16774e-06	122.64	ETEYK(1)DALEAFNEK	3	1.3509	5	0.839	0.578	1.461	2.08	0.989	0.054	2.499	0.087157
Q940P1	221	K	At3g09760/F8A24.19	At3g09760	1	0.0103667	47.062	SVPAFNK(1)DGSQR	2	-0.6323	1			1.394	0.606
Q940P8	186	K	T-complex protein 1 subunit beta	CCT2	1	0.00455888	47.037	LK(1)GSTNLEAIQIIK	3	-1.3104	1		1
Q940S9	330	K	AT3g57890/T10K17_100	At3g57890	1	0.000256008	100.93	TSLVK(1)QASDLR	2	0.89577	7	1.356		1.101	0.741	0.802		0.679
Q941L0	456	K	Cellulose synthase A catalytic subunit 3 [UDP-forming]	CESA3	1	0.0157539	57.149	INALVSK(1)ALK	2	0.03696	3	0.896		1.332	0.903	0.869		1.247
Q941L0	434	K	Cellulose synthase A catalytic subunit 3 [UDP-forming]	CESA3	1	0.0119217	53.597	VQTSFVK(1)DR	2	0.96862	2	0.986	0.366	2.143	1.897	0.512	0.096	2.988	0.056418
Q941L0	459	K	Cellulose synthase A catalytic subunit 3 [UDP-forming]	CESA3	1	4.52485e-17	122.65	ALK(1)CPEEGWVMQDGTPWPGNNTR	3	-1.8326	5	0.676	0.787		1.389	1.148		1.899
Q944A7	345	K	Probable serine/threonine-protein kinase At4g35230	At4g35230	1	0.00972174	44.511	SDVPSYVMLGIK(1)K	3	1.2383	1				1
Q944A7	85	K	Probable serine/threonine-protein kinase At4g35230	At4g35230	1	1.06491e-14	115.5	AATNNFSSDNIVSESGEK(1)APNLVYK	3	-1.5892	4	1.011	0.53	1.459	1.318	0.682		1.802	0.132538
Q944G5	304	K	Protein NRT1/ PTR FAMILY 2.10	NPF2.10	0.988505	3.02051e-08	77.241	GLK(0.011)PVK(0.989)QPWVNLYNHIPSNYANTTLK	3	-0.99545	8	0.57	0.635	0.838	1.265	1.691		1.745	0.173157
Q944G9	146	K	Fructose-bisphosphate aldolase 2, chloroplastic	FBA2	1	0.00023093	55.688	MVDVLVEQNIVPGIK(1)VDK	3	0.45856	1	0.289			1.711			5.92
Q944H0	402	K	Phosphomethylethanolamine N-methyltransferase	NMT2	1	0.00029083	60.489	SAETPSPEFAEYIK(1)QR	3	2.4469	3		1.417		0.646	0.937		0.456
Q944H0	272	K	Phosphomethylethanolamine N-methyltransferase	NMT2	1	8.1344e-05	54.834	VFGEGYVSTGGFETTK(1)EFVAK	3	-0.8169	2	0.743	0.578	1.184		1.495		1.793
Q944H0	214	K	Phosphomethylethanolamine N-methyltransferase	NMT2	1	0.0161451	71.379	CIGAYVK(1)NK	2	0.47884	4	1.308	0.476	1.364	0.851			1.242	0.70234
Q944R2	208	K	AT5g10050/T31P16_40	At5g65205	1	0.00820962	48.284	LYK(1)PFEDAIR	3	0.72039	1	1.864					0.136
Q945Q1	53	K	Cysteine proteinase inhibitor 1	CYS1	1	1.46926e-10	87.196	LLGAK(1)TQVVAGTMHHLTVEVADGETNK	4	-0.66117	1		1.952	0.453		0.594		0.232
Q949P2	64	K	Probable cytosolic oligopeptidase A	CYOP	1	0.00124596	81.92	LVEPLEK(1)IIDR	2	-0.131	7	1.326	1.671	0.826	1.368	0.727	0.081	0.732	0.33778
Q949U1	381	K	Dihomomethionine N-hydroxylase	CYP79F1	1	0.000197476	58.246	LVQESDIPNLNYLK(1)ACCR	3	-2.3313	2		1.936		0.635	0.429		0.328
Q949U7	106	K	Peroxiredoxin-2E, chloroplastic	PRXIIE	1	0.038732	52.576	TVTVSSLTAGK(1)K	2	2.2992	1	1.539		1.186	0.275			0.475
Q94A08	582	K	Probable galactinol--sucrose galactosyltransferase 2	RFS2	1	0.000156553	65.231	K(1)NQIHDTSPGTLTGSIR	3	0.85826	2		0.892	1.051	1.107	0.95		1.21
Q94A52	57	K	Eukaryotic initiation factor 4A-III homolog	EIF4A3	1	0.000224089	63.29	GVYEYGFEK(1)PSAIQQR	3	1.0778	1			1.111		0.889
Q94AI7	149	K	Protein TOPLESS	TPL	1	0.0027092	64.39	K(1)LIEANPLFR	3	0.27761	1			1.584	1.238	1.072	0.106
Q94AI7	1004	K	Protein TOPLESS	TPL	1	0.00616405	51.276	LECMK(1)QWAVR	3	-0.26785	3	0.125	1.883	0.525	0.911	1.556		0.715	0.78074
Q94AI7	132	K	Protein TOPLESS	TPL	1	4.34169e-18	199.4	ENEQLSK(1)YGDTK	2	-0.43535	6	1.658	0.378	1.624	1.328		0.013	1.45	0.5578
Q94AI7	80	K	Protein TOPLESS	TPL	1	0.0159036	44.349	QK(1)YLEALDK	3	-0.84857	1	0.926	0.287	1.415		1.372		2.333
Q94AP3	352	K	Protein WALLS ARE THIN 1	WAT1	1	3.24935e-08	99.092	FAALEK(1)AAIQSSAEHGIER	3	0.031969	2			1.058	1.564	0.378
Q94AU2	163	K	25.3 kDa vesicle transport protein	SEC22	1	6.62865e-05	58.093	NVQEVLGVGEK(1)LDQVSEMSSR	3	-2.6806	2		0.773	1.096	0.855	1.276		1.262
Q94AU2	83	K	25.3 kDa vesicle transport protein	SEC22	0.999901	0.00216511	44.734	K(1)LAFQYLEDLKNEFER	4	-1.0885	1					1
Q94AU2	186	K	25.3 kDa vesicle transport protein	SEC22	1	0.00150382	81.017	IYADK(1)AK(1)DLNR	3	0.81764	1	1.278	0.568	1.154				1.25
Q94AU2	184	K	25.3 kDa vesicle transport protein	SEC22	1	0.00150382	81.017	IYADK(1)AK(1)DLNR	3	0.81764	1	1.278	0.568	1.154				1.25
Q94AZ2	240	K	Sugar transport protein 13	STP13	1	0.0167471	72.928	LDEGK(1)AVLR	2	-0.70781	2	0.977		1.382	0.64			1.035
Q94AZ4	3	K	Probable calcium-binding protein CML13	CML13	1	0.000413705	64.244	GK(1)DGLSDDQVSSMK	3	0.40568	2	0.697	1.093	0.868	0.758	1.585		0.908	0.72844
Q94BN1	430	K	Putative uncharacterized protein At4g40050	At4g40050	1	0.0111219	45.653	AFK(1)VLGGAER	2	1.1236	2	1.56	0.728	0.804	1.221	0.688		0.885	0.80404
Q94BT0	757	K	Sucrose-phosphate synthase 1	SPS1	1	0.00155218	57.175	SEVNSGK(1)FPAVR	3	0.099125	2	1.142	0.477	0.893		1.488		1.103
Q94BT0	63	K	Sucrose-phosphate synthase 1	SPS1	1	0.00631912	57.55	SWVK(1)AVATR	3	-0.016616	5	1.015	0.369	1.184	1.274	1.158		1.776	0.24138
Q94BT9	59	K	Copper transport protein ATX1	ATX1	1	0.000111232	66.826	GNVQPDAVLQTVTK(1)TGK	3	0.11508	3	0.958	1.385	0.668	0.988			0.707	0.3268
Q94BT9	21	K	Copper transport protein ATX1	ATX1	1	0.000124539	92.856	VAMTCEGCVGAVK(1)R	3	-0.9173	4	1.285	1.513	0.801		0.662	0.738	0.573
Q94BT9	63	K	Copper transport protein ATX1	ATX1	1	9.05376e-05	79.875	K(1)TAFWEAEGETAK	3	0.64494	5	0.553	1.835	0.41	2.155	0.984	0.063	1.074	0.9423
Q94BT9	75	K	Copper transport protein ATX1	ATX1	1	0.000233809	97.69	TAFWEAEGETAK(1)A	2	-1.1428	3	0.997	1.321	0.789	1.088	0.805		0.81	0.42254
Q94BT9	45	K	Copper transport protein ATX1	ATX1	1	0.00198568	45.347	VTVK(1)GNVQPDAVLQTVTK	3	0.43022	1	0.926	1.84	0.455	0.779			0.446	0.25492
Q94BU8	155	K	AT5g28050/F15F15_120	GSDA	1	0.000833057	65.043	GTGVYQK(1)SSLEIK	2	-1.2685	6	1.137	0.594	1.142	1.066	1.06		1.276	0.47604
Q94BV4	152	K	DEAD-box ATP-dependent RNA helicase 6	RH6	1	3.17983e-08	98.175	YQTEDVTATK(1)GNEFEDYFLK	3	-0.67069	4	1.546	0.505	0.678	1.32	0.95		0.974	0.96938
Q94BY2	55	K	At1g65820/F1E22_4	At1g65820	1	0.000148933	57.806	YNVPYPTLYAIESENK(1)DAK	3	1.3292	2	1.138	1.195	0.416	1.174	1.076		0.682	0.43142
Q94C49	253	K	Probable protein S-acyltransferase 13	PAT13	1	0.000195959	81.239	K(1)TNFEQVFGSDK	3	1.9719	1	1.151				0.849
Q94C65	142	K	Putative uncharacterized protein At5g38895	At5g38895	1	0.000327331	96.82	EVYTK(1)GSSTFTK	2	1.2891	2	1.446		0.824		0.73		0.57
Q94CE4	261	K	Beta carbonic anhydrase 4	BCA4	1	0.00469744	42.633	GGHYNFVK(1)GTFDLWELDFK	4	-1.4254	1	0.157			1.843			11.739
Q94CE4	75	K	Beta carbonic anhydrase 4	BCA4	1	0.00292626	76.17	IK(1)TGFTQFK	3	-0.45468	6	1.029	1.073	0.649	0.977	1.272		0.774	0.28694
Q94CE4	61	K	Beta carbonic anhydrase 4	BCA4	1	2.10198e-44	207.53	ALTAELK(1)ELDSSNSDAIER	3	-0.22054	13	0.902	1.403	1.154	1.107	1.274	0.159	0.981	0.93828
Q94CE4	20	K	Beta carbonic anhydrase 4	BCA4	1	1.89016e-10	105.9	TSPEK(1)DEMATESYEAAIK	3	-0.5486	11	1.072	1.042	1.172	0.777	0.938		0.922	0.71748
Q94CE4	143	K	Beta carbonic anhydrase 4	BCA4	1	1.77397e-05	100.02	NIANMVPPFDQK(1)R	3	0.18625	7	1.245	1.687	0.676	0.661	0.732		0.456	0.172197
Q94CE4	52	K	Beta carbonic anhydrase 4	BCA4	1	0.00053693	84.605	ADLGNVAAAK(1)IK	2	1.207	7	0.688	0.629	1.98	0.821	0.882		2.127	0.3293
Q94CE4	42	K	Beta carbonic anhydrase 4	BCA4	1	3.02241e-38	192.24	GLNDLLSTK(1)ADLGNVAAAK	2	-0.36152	13	1.186	1.192	1.034	1.587	0.947	0.054	1.102	0.73644
Q94CE4	98	K	Beta carbonic anhydrase 4	BCA4	1	3.75279e-11	140.22	NSTLFNHLAK(1)TQTPK	4	-0.092757	25	1.197	1.324	0.932	1.104	0.443		0.808	0.151403
Q94CE4	212	K	Beta carbonic anhydrase 4	BCA4	0.999766	8.85241e-08	103.13	IKEEHK(1)DLSYDDQCNK	3	0.52977	1	1.363		1.695		0.73	0.212	1.244
Q94CE4	88	K	Beta carbonic anhydrase 4	BCA4	1	1.31605e-06	117.93	YLK(1)NSTLFNHLAK	4	-0.15516	10	1.67	0.947	0.996		0.387		0.761
Q94CE4	54	K	Beta carbonic anhydrase 4	BCA4	1	0.000675376	101.65	IK(1)ALTAELK	2	2.1044	18	1.493	1.122	0.84	1.812	0.669	0.064	1.014	0.97486
Q94CI7	217	K	Sugar transporter ERD6-like 17	SFP1	1	7.65447e-05	97.203	VGSDK(1)ELENSLFR	3	0.82991	3	1.052	0.62	1.451	1.854	0.844	0.178	1.977	0.109758
Q94CI7	17	K	Sugar transporter ERD6-like 17	SFP1	1	0.000257484	89.805	SIEEGLLQLK(1)NK	3	-1.7381	2		0.674	1.642		0.684		2.436
Q94CK3	90	K	Mitochondrial fission 1 protein B	FIS1B	1	7.53732e-06	69.422	GIAMLEALVVNDTSAMK(1)LR	3	0.71262	1					1
Q94EG6	240	K	Uncharacterized protein At5g02240	At5g02240	0.999463	0.000253875	58.693	AFDLGSK(0.001)PEGTSTPTK(0.999)DFK	3	-0.35369	4	1.117		0.677	0.955	1.251		0.731
Q94EG6	180	K	Uncharacterized protein At5g02240	At5g02240	1	0.00601908	44.82	AGGLLDK(1)EGGVR	3	1.0239	1			0.852	1.148
Q94EG6	157	K	Uncharacterized protein At5g02240	At5g02240	1	1.04855e-12	139.88	K(1)AEQYLADSGTPYTIIR	3	1.1624	3		1.741	0.6	0.826	0.832		0.41
Q94EG6	121	K	Uncharacterized protein At5g02240	At5g02240	1	0.0186989	49.448	NQIDAAK(1)VAGVK	2	-0.96351	1				0.956	1.044
Q94EG9	159	K	Zinc transporter 11	ZIP11	1	1.39925e-05	82.349	TQNDLELQGEDK(1)SNQR	3	-0.24146	3	0.848		2.052	0.995		0.104	1.797
Q94F49	9	K	Probable histone H2A.5	At5g27670	1	0.00679279	41.227	MESSQATTK(1)PTR	2	0.18783	2		1
Q94JQ6	476	K	Cellulose synthase A catalytic subunit 6 [UDP-forming]	CESA6	1	1.17098e-10	71.67	INALVATAQK(1)VPEDGWTMQDGTPWPGNSVR	3	-0.85465	4	0.782	0.649	1.025	1.544			1.795	0.167621
Q94JU2	362	K	WAT1-related protein At3g28050	At3g28050	1	0.00449298	45.115	APLLESYK(1)NDEHV	3	-1.29	1	1
Q94K05	257	K	T-complex protein 1 subunit theta	CCT8	1	7.68173e-09	63.706	VAVFAGGVDTTATETK(1)GTVLIHSAEQLENYAK	4	0.15866	1					1
Q94KI8	349	K	Two pore calcium channel protein 1	TPC1	1	0.000491899	62.685	NQCIK(1)LFEQLTNYR	3	1.2497	3	0.563	1.269		1.592	0.576		1.738
Q94KI8	385	K	Two pore calcium channel protein 1	TPC1	1	5.44001e-08	101.53	INK(1)DEFADLCQAIALR	3	1.5805	4	0.914	1.784	0.798	1.106	1.229	0.169	0.706	0.48028
Q94KI8	725	K	Two pore calcium channel protein 1	TPC1	1	1.58864e-08	92.098	VDTLLHHMLGDELSK(1)PECSTSDT	3	-0.45519	5	1.21	0.867	0.774	0.938	1.21		0.824	0.43834
Q94LW6	631	K	Probable sulfate transporter 3.5	SULTR3;5	1	0.0238706	52.725	FNLTTTK(1)PEV	2	-0.038372	2		0.299	1.279	1.422			4.517
Q96254	152	K	Guanosine nucleotide diphosphate dissociation inhibitor 1	GDI1	1	4.78915e-05	86.944	FFSYVQEYDEK(1)DPK	3	0.068156	7	0.778	1.972	0.951	1.256	1.007	0.037	0.803	0.70254
Q96254	60	K	Guanosine nucleotide diphosphate dissociation inhibitor 1	GDI1	1	0.00261074	49.595	FRGEEK(1)APAHLGSSR	3	-1.099	2	1.106	0.561	1.065		1.267		1.278
Q96262	67	K	Plasma membrane-associated cation-binding protein 1	PCAP1	1	8.26145e-05	68.481	VVETYEATSAEVK(1)ALVR	3	1.1839	1		0.433	1.084	1.482			2.963
Q96262	165	K	Plasma membrane-associated cation-binding protein 1	PCAP1	1	1.57821e-63	264	TEGTSGEK(1)EEIVEETK	3	2.6838	25	0.894	1.438	1.061	1.605	0.774	0.228	1.143	0.70654
Q96262	7	K	Plasma membrane-associated cation-binding protein 1	PCAP1	1	0.0310424	50.452	GYWNSK(1)VVPK	2	-0.75006	2	1.083		1.333	0.842	0.743		1.004
Q96262	42	K	Plasma membrane-associated cation-binding protein 1	PCAP1	1	3.40777e-25	186.97	TFDESKETINK(1)EIEEK	3	-0.19732	33	1.486	0.815	2.055	0.683	0.701	0.259	1.19	0.8017
Q96262	87	K	Plasma membrane-associated cation-binding protein 1	PCAP1	1	2.40849e-14	155.37	NSAAVQK(1)YLEELVK	3	0.78725	12	0.746	1.078	0.847	1.233	1.095		1.14	0.665
Q96262	18	K	Plasma membrane-associated cation-binding protein 1	PCAP1	1	0.00654265	113.71	LFEK(1)NSAK	2	-0.090372	6	1.891	0.732	1.495	0.622	1.146	0.115	0.807	0.76058
Q96262	174	K	Plasma membrane-associated cation-binding protein 1	PCAP1	1	1.19438e-22	203.27	K(1)GETPETAVVEEK	2	-1.2379	15	1.709	0.576	2.056	0.649	0.882	0.127	1.184	0.83778
Q96262	186	K	Plasma membrane-associated cation-binding protein 1	PCAP1	0.994629	2.19492e-44	217.02	KGETPETAVVEEK(0.995)K(0.005)PEVEEK	3	0.657	12	0.633	0.845	1.323	0.73	1.469		1.389	0.4576
Q96262	74	K	Plasma membrane-associated cation-binding protein 1	PCAP1	1	0.0340723	58.433	DPK(1)VAGLK	2	-0.73839	2	1.433		1.163		0.404		0.812
Q96262	194	K	Plasma membrane-associated cation-binding protein 1	PCAP1	0.995362	5.06881e-12	76.41	K(0.995)EEATPAPAVVETPVK(0.005)EPETTTTAPVAEPPKP	4	0.48199	2		1.349	0.651				0.483
Q96262	94	K	Plasma membrane-associated cation-binding protein 1	PCAP1	1	0.000234321	79.804	YLEELVK(1)IEFPGSK	2	-2.01	2	0.759	0.42	0.823	1.998			2.393	0.31148
Q96262	135	K	Plasma membrane-associated cation-binding protein 1	PCAP1	1	9.28911e-05	89.43	VSVFLPEEVK(1)TK	2	0.66889	11	0.904	1.183	0.97	1.535	1.325	0.084	1.2	0.57534
Q96262	47	K	Plasma membrane-associated cation-binding protein 1	PCAP1	0.999715	5.84802e-13	182.71	EIEEK(1)KTELQPK	2	0.10395	7	1.211	0.341	1.103	1.346			1.578	0.42534
Q96262	137	K	Plasma membrane-associated cation-binding protein 1	PCAP1	1	8.18498e-05	115.33	TK(1)EIPVEEVK	2	-0.7004	13	1.063	0.678	1.527	0.988	0.744		1.445	0.36304
Q96262	209	K	Plasma membrane-associated cation-binding protein 1	PCAP1	0.999985	9.05991e-14	95.541	KEEATPAPAVVETPVK(1)EPETTTTAPVAEPPKP	3	0.033518	3	0.838			1.42	0.742		1.695
Q96262	173	K	Plasma membrane-associated cation-binding protein 1	PCAP1	1	1.04513e-51	169.13	TEGTSGEKEEIVEETK(1)K	3	0.57125	14	1.088	1.711	0.948	1.629	0.542	0.082	0.921	0.83234
Q96262	145	K	Plasma membrane-associated cation-binding protein 1	PCAP1	1	3.31239e-20	156.08	EIPVEEVK(1)AEEPAK	3	0.95801	29	0.734	1.11	0.645	1.508	1.622	0.381	1.168	0.7739
Q96262	151	K	Plasma membrane-associated cation-binding protein 1	PCAP1	0.999999	1.28254e-13	118.96	EIPVEEVKAEEPAK(1)TEEPAK	3	-0.071985	6	0.892	1.229	0.886		0.992		0.835
Q96262	37	K	Plasma membrane-associated cation-binding protein 1	PCAP1	1	8.7355e-06	125.72	TFDESK(1)ETINK	2	0.36773	15	1.047	1.763	0.935	0.985	1.152	0.119	0.683	0.34072
Q96262	31	K	Plasma membrane-associated cation-binding protein 1	PCAP1	1	8.11508e-26	190.24	KAAAAEATK(1)TFDESK	2	0.68396	18	1.86	0.439	1.837	1.049	0.729	0.086	1.255	0.7525
Q96262	54	K	Plasma membrane-associated cation-binding protein 1	PCAP1	1	3.85459e-25	163.68	TELQPK(1)VVETYEATSAEVK	3	0.41449	15	0.907	0.6	1.111	1.602	0.78		1.8	0.172705
Q96266	130	K	Glutathione S-transferase F8, chloroplastic	GSTF8	1	0.000421359	55.011	AITQYLAEEYSEK(1)GEK	3	0.75913	3	1.667	1.132	0.559		0.642		0.399
Q96266	256	K	Glutathione S-transferase F8, chloroplastic	GSTF8	1	0.00182843	78.83	PAWAK(1)VIDLQK	2	-1.5608	1				1
Q96266	192	K	Glutathione S-transferase F8, chloroplastic	GSTF8	1	0.00113343	65.179	LQK(1)VLDVYEAR	3	0.99813	5	0.998	0.892	1.132	0.978	1		1.116	0.36038
Q96283	179	K	Ras-related protein RABA2c	RABA2C	1	0.00176244	46.121	AFQTILGEIYHIISK(1)K	4	-0.50333	1		0.732			1.268
Q96290	479	K	Monosaccharide-sensing protein 1	MSSP1	1	0.00030259	54.253	SVLGPK(1)SVHGSAMVPPEK	3	1.9423	2	0.192			1.48	1.328		7.708
Q96291	202	K	2-Cys peroxiredoxin BAS1, chloroplastic	BAS1	1	1.1094e-17	129.02	GLFIIDK(1)EGVIQHSTINNLGIGR	4	-0.024725	6	0.917	0.737		1.379	0.967		1.667
Q96293	240	K	Actin-8	ACT8	1	2.16854e-05	55.744	TSSSIEK(1)NYELPDGQVITIGAER	3	0.42037	3	1.356	1.012		0.924	0.708		0.78
Q96293	52	K	Actin-8	ACT8	1	0.000218873	53.033	HHGVMVGMNQK(1)DAYVGDEAQSK	3	0.84281	1	0.89		1.68	0.43			1.185
Q96293	233	K	Actin-8	ACT8	1	4.79711e-32	175.85	LSFVAVDYEQEMETSK(1)TSSSIEK	3	0.65141	8	0.688	1.038	0.711	1.354	1.21		1.196	0.68882
Q96293	63	K	Actin-8	ACT8	1	1.29297e-08	142.1	DAYVGDEAQSK(1)R	3	0.69244	6	1.886	0.385	1.034	1.029	0.667		0.908	0.91234
Q96293	115	K	Actin-8	ACT8	1	7.88714e-08	91.589	IAPEEHPVLLTEAPLNPK(1)ANR	3	-1.3277	3	0.932		0.974	1.094			1.109
Q96293	193	K	Actin-8	ACT8	1	6.89434e-05	80.905	DLTDYLMK(1)ILTER	3	-0.79654	1				1.301	0.699
Q96300	33	K	14-3-3-like protein GF14 nu	GRF7	1	2.51324e-05	80.411	VAK(1)TVDTDELTVEER	3	4.3764	1	1.543	0.102			1.354
Q96300	145	K	14-3-3-like protein GF14 nu	GRF7	1	1.47249e-05	125.53	K(1)EAAESTLVAYK	3	1.3224	15	1.107	0.855	1.094	1.767	1.077	0.099	1.458	0.33744
Q96300	248	K	14-3-3-like protein GF14 nu	GRF7	1	4.2961e-25	142.45	DNLTLWNSDINDEAGGDEIK(1)EASK	3	-1.4499	3	0.727	1.208	0.874	1.127	1.063		1.034	0.91444
Q96319	47	K	Enhancer of rudimentary homolog	At5g10810	1	0.0107256	50.372	LK(1)EINPSLR	3	1.9583	1	1.25	1.307	0.928	1.32		0.194	0.879	0.51702
Q96324	207	K	Glutathione S-transferase F11	GSTF11	1	0.0410436	60.436	K(1)LMELAAY	2	0.21803	1
Q96514	90	K	Cytochrome P450 71B7	CYP71B7	1	1.99643e-09	88.872	EGAEEALK(1)TQDLECCSRPETVATR	4	-1.4722	7	0.511	1.683	0.481	0.817	1.508		0.592	0.53888
Q96514	139	K	Cytochrome P450 71B7	CYP71B7	1	0.000239704	88.596	LVVMELLNTK(1)K	3	-1.4732	4	1.057	0.734	1.115		1.094		1.245
Q96514	409	K	Cytochrome P450 71B7	CYP71B7	1	0.00247937	43.592	DPK(1)LWTNPDEFNPDR	3	0.77452	1		0.934	0.44	2.047	0.579		1.331
Q96514	157	K	Cytochrome P450 71B7	CYP71B7	1	3.21424e-05	127.76	YIREEENDLLIK(1)K	2	0.22686	16	1.562	0.589	1.243	1.095	1.241	0.269	1.087	0.86684
Q9ASR1	159	K	Elongation factor 2	LOS1	1	0.000201724	84.892	IRPVLTVNK(1)MDR	3	-0.093662	3	1.137	1.353	0.981	0.448	1.081		0.574	0.20636
Q9ASR1	618	K	Elongation factor 2	LOS1	1	6.44395e-08	107.65	SK(1)ILAEEFGWDKDLAK	3	0.2439	12	1.527	0.747	1.355	0.81	0.561		0.952	0.91926
Q9ASR1	471	K	Elongation factor 2	LOS1	1	0.00281932	41.695	NATLTNEK(1)EVDAHPIR	3	0.64819	1	1.351	1.101	0.661	0.771	1.116		0.584	0.064815
Q9ASR1	438	K	Elongation factor 2	LOS1	1	0.037732	40.778	TVIWMGK(1)R	3	-0.42371	1
Q9ASR1	628	K	Elongation factor 2	LOS1	1	0.000466805	63.185	ILAEEFGWDK(1)DLAK	3	-0.59168	1	0.922	1.926	0.151				0.106
Q9ASR1	830	K	Elongation factor 2	LOS1	0.999999	0.000591344	58.98	GLK(1)EAMTPLSEFEDKL	3	-2.0069	3	1.617	0.57			0.814
Q9ASR1	232	K	Elongation factor 2	LOS1	1	0.00431838	48.822	MYASK(1)FGVVESK	3	-0.33432	1	0.476	2.445	0.495	0.814	0.771		0.448	0.50384
Q9ASR1	722	K	Elongation factor 2	LOS1	1	0.00150612	72.29	VIYASQITAK(1)PR	2	-0.19075	3	1.367	0.527	1.136	0.97			1.112	0.82754
Q9ASR1	496	K	Elongation factor 2	LOS1	1	0.000672715	73.927	VAVQCK(1)VASDLPK	2	1.2027	1	0.616			1.384			2.247
Q9ASS2	423	K	Protein FREE1	FREE1	1	2.98836e-20	135.21	EIGGSSRPPTSGK(1)LIEQTAEK	3	-0.18585	6	0.904	0.452	1.338	1.477	0.83		2.076	0.090945
Q9ASS4	524	K	Probably inactive leucine-rich repeat receptor-like protein kinase At5g48380	At5g48380	0.998892	0.00174174	47.931	VSEEK(0.001)AEEENFK(0.999)GNLVEWITK	3	-0.83815	1			1
Q9ASS4	354	K	Probably inactive leucine-rich repeat receptor-like protein kinase At5g48380	At5g48380	1	0.0235438	84.498	TLGSVK(1)NR	2	0.12739	1				1.403		0.597
Q9ASS4	517	K	Probably inactive leucine-rich repeat receptor-like protein kinase At5g48380	At5g48380	1	6.20915e-05	113.01	VSEEK(1)AEEENFK	2	0.2059	1	1.26	0.598	2.291		0.573	0.279	2.466
Q9ASZ4	149	K	AT3g17900/MEB5_12	At3g17900	1	0.00135172	49.425	GDTEIITPFK(1)VAEVMSR	3	0.90644	2	1.16	0.657	0.88	0.961	1.342		1.013	0.9667
Q9ASZ6	100	K	AT4g35320/F23E12_120	At4g35320	1	0.00714524	71.03	DLELNK(1)DEAK	2	-0.75376	1	1.143		1.562		0.295		1.367
Q9C500	87	K	WPP domain-containing protein 2	WPP2	1	4.19364e-06	121.24	LIETLSTESILSK(1)R	2	0.40646	5	1.47	0.366	1.247	1.57	0.348		1.534	0.48358
Q9C500	131	K	WPP domain-containing protein 2	WPP2	1	0.000391191	80.245	ILELYSK(1)EISK	3	-0.24075	7	0.513	0.278	1.586	1.836	0.787		4.326	0.0165825
Q9C500	93	K	WPP domain-containing protein 2	WPP2	1	0.000448395	73.386	YGTLK(1)SDDATTVAK	2	1.1235	1	1.203		0.797				0.663
Q9C514	59	K	40S ribosomal protein S7-1	RPS7A	1	0.00100921	81.525	K(1)AIVVNVPYR	3	0.5723	2	0.83			1.17			1.41
Q9C5C8	194	K	Peptide methionine sulfoxide reductase B2, chloroplastic	MSRB2	1	8.98708e-12	132.81	HCVNSISLK(1)FTPENPTL	2	0.20916	9	1.152	0.294		1.513	1.041		2.093
Q9C5D3	152	K	Heavy metal-associated isoprenylated plant protein 7	HIPP07	0.999943	4.98954e-05	118.52	K(1)AEEDKPIVEEK	2	0.056802	2	1.393	1.683	1.104	0.673		0.147	0.578	0.129562
Q9C5D3	237	K	Heavy metal-associated isoprenylated plant protein 7	HIPP07	1	3.53496e-08	74.905	HAAIMK(1)IDPPPPPPPEEAAAAAEGEK	4	0.29648	2		1
Q9C5D3	123	K	Heavy metal-associated isoprenylated plant protein 7	HIPP07	1	0.0141004	56.258	ADPLK(1)VLAR	2	0.73474	2		1
Q9C5D3	306	K	Heavy metal-associated isoprenylated plant protein 7	HIPP07	1	0.000727619	49.768	GEGEAADNGGGEEEGK(1)VVEVR	3	-2.531	1	1.195	0.805
Q9C5D3	118	K	Heavy metal-associated isoprenylated plant protein 7	HIPP07	1	0.0271769	80.755	GEK(1)ADPLK	2	2.1084	3	1.926	0.726	1.238	0.902	0.898	0.31	0.807	0.72102
Q9C5D3	227	K	Heavy metal-associated isoprenylated plant protein 7	HIPP07	1	0.0182141	52.786	LVEYVYK(1)R	3	0.81258	1		1.203	0.571	1.168	1.058		0.723
Q9C5D3	220	K	Heavy metal-associated isoprenylated plant protein 7	HIPP07	1	8.93066e-05	74.475	GVFEPQK(1)LVEYVYK	3	1.4996	2	0.941	1.059
Q9C5D3	151	K	Heavy metal-associated isoprenylated plant protein 7	HIPP07	1	1.20845e-12	118.31	QVQLLSPIPPPPPPPEK(1)K	3	-0.46445	10	0.926	1.036	1.251	1.105	0.682		1.201	0.163905
Q9C5D3	164	K	Heavy metal-associated isoprenylated plant protein 7	HIPP07	1	0.000940508	61.409	K(1)VEPPVVVTVVLK	3	-0.11033	3		1.843	0.671	1.19	0.916	0.381	0.505
Q9C5D3	196	K	Heavy metal-associated isoprenylated plant protein 7	HIPP07	1	0.000111474	84.892	MK(1)GVESAESDLK	2	1.8416	4	0.672	2.437	0.888	0.94		0.063	0.588	0.60044
Q9C5D3	157	K	Heavy metal-associated isoprenylated plant protein 7	HIPP07	1	4.37127e-05	115.33	AEEDK(1)PIVEEK	2	0.31825	6	1.854	0.893	0.95	1.359	0.564	0.38	0.841	0.7157
Q9C5G5	292	K	Phosphoinositide phosphatase SAC7	SAC7	1	9.99731e-05	105.46	FEIVQPEEAK(1)R	3	-0.3289	3	0.632		0.76	1.342	1.266		1.663
Q9C5I1	391	K	UDP-sugar pyrophosphorylase	USP	1	0.00293789	52.071	TGGAIK(1)EFVNPK	3	3.2328	3	1.236	1.516	0.538	1.095	0.614		0.593	0.21452
Q9C5I9	56	K	Alpha/beta-Hydrolases superfamily protein	At5g16120	1	0.00504431	78.342	TK(1)ESFEVNSR	2	0.46748	2	1.228	0.846	0.676	0.913	1.337		0.766	0.39348
Q9C5J8	534	K	Outer envelope protein 80, chloroplastic	OEP80	0.999995	1.4464e-13	91.603	DEQGNPIIK(1)DFYSSPLTASGKPHDETMLAK	4	-0.074244	5	0.968	1.262	0.776	0.872	1.121		0.739	0.20058
Q9C5K8	169	K	Protein TIFY 3B	TIFY3B	1	0.00962982	86.898	NPYPTSDFK(1)K	2	0.35184	6	0.973	1.52	1.134	1.021	1.306	0.047	0.864	0.6066
Q9C5N2	484	K	Transmembrane 9 superfamily member 9	TMN9	0.999973	0.0582	52.576	KPPLDDPVK(1)TNK	2	0.70242	1	0.853		0.936	1.211			1.258
Q9C5U3	22	K	26S proteasome regulatory subunit 8 homolog A	RPT6A	1	6.39827e-15	133.78	RPETAMEETCNVK(1)GAAAK	3	-0.1735	10	1.33	0.785	1.2	1.775	0.731	0.179	1.407	0.39112
Q9C5U3	171	K	26S proteasome regulatory subunit 8 homolog A	RPT6A	1	0.00145382	46.461	VPDSTYDMIGGLDQQIK(1)EIK	3	2.0358	1	0.913		0.822	1.265			1.143
Q9C5U3	113	K	26S proteasome regulatory subunit 8 homolog A	RPT6A	1	6.83444e-05	83.877	YVVDIDK(1)SIDITK	3	-0.38551	6	0.839	1.383	0.079	1.1	1.599		0.531	0.46244
Q9C5W7	274	K	Tobamovirus multiplication protein 2A	TOM2A	1	0.000152258	69.456	FQQMPAQPNEEK(1)GR	2	-1.1074	3	0.92	1.773	0.704	0.596	1.006		0.483	0.24664
Q9C5W7	245	K	Tobamovirus multiplication protein 2A	TOM2A	1	9.35783e-05	63.488	EK(1)YGLDTSEFTYNPSESHR	3	-0.13229	2	1.398	0.884	0.883	0.911	0.924		0.786	0.44318
Q9C5Y0	811	K	Phospholipase D delta	PLDDELTA	1	0.000541961	99.752	VNTISEENWK(1)R	2	-0.91046	2	0.623		1.226	1.199	0.951		1.946
Q9C5Y0	817	K	Phospholipase D delta	PLDDELTA	1	6.16633e-06	84.753	FIDPK(1)FSELQGHLIK	4	-0.07645	7	1.49	1.099	1.03	1.408	0.916	0.058	0.942	0.80734
Q9C5Y0	278	K	Phospholipase D delta	PLDDELTA	1	0.0436973	41.242	DK(1)DMTLGELLK	2	3.1358	1					1
Q9C5Y0	785	K	Phospholipase D delta	PLDDELTA	1	0.000359902	41.166	MSLWAEHLGK(1)TGDEFVEPSDLECLK	4	0.51686	1		1.155		1.068	0.777		0.925
Q9C5Y0	73	K	Phospholipase D delta	PLDDELTA	1	0.000123116	56.017	K(1)VITSDPYVTVVVPQATLAR	3	-0.85233	1	0.66	1.096	1.024	1.243	0.977		1.291	0.40486
Q9C5Y0	801	K	Phospholipase D delta	PLDDELTA	1	4.8793e-10	164.9	K(1)VNTISEENWK	2	-0.39756	12	1.254	0.521	1.591	0.87	1.699	0.064	1.386	0.57332
Q9C5Y0	504	K	Phospholipase D delta	PLDDELTA	1	1.37668e-05	72.801	FLK(1)DGTSIIPEDDPCVWVSK	3	-0.16458	4		0.748	0.952	1.307	0.994		1.51
Q9C5Z2	275	K	Eukaryotic translation initiation factor 3 subunit H	TIF3H1	1	0.000316502	54.225	K(1)SAGEEPLPEEDPSNPIFK	3	0.45863	3		0.509		1.45	1.042		2.849
Q9C5Z3	426	K	Eukaryotic translation initiation factor 3 subunit E	TIF3E1	1	2.1152e-05	77.871	TYK(1)LVNQLLEHTQAQATR	3	1.6494	2	0.511		1.411	1.34	0.738		2.692
Q9C5Z3	45	K	Eukaryotic translation initiation factor 3 subunit E	TIF3E1	1	9.55284e-05	58.093	SK(1)IQLLNQTNMVDYAMDIHK	3	-0.99924	2	0.499	0.657	1.175	1.55	1.119		2.357	0.061159
Q9C6B9	401	K	Phosphoethanolamine N-methyltransferase 3	NMT3	1	0.00069017	88.021	TPSPDFAIYIK(1)K	3	1.4576	10	1.556	0.398	1.091	0.386	1.57		0.756	0.75858
Q9C6B9	246	K	Phosphoethanolamine N-methyltransferase 3	NMT3	1	2.59147e-05	83.243	FLDNVQYK(1)SSGILR	3	-0.69589	3	1.209	1.885	0.569	0.594	0.744		0.376	0.21452
Q9C6B9	390	K	Phosphoethanolamine N-methyltransferase 3	NMT3	1	9.15567e-07	118.08	SPK(1)TPSPDFAIYIK(1)K	3	0.00015444	11	1.43	1.711	0.41	0.832	0.616		0.395	0.064461
Q9C6B9	216	K	Phosphoethanolamine N-methyltransferase 3	NMT3	1	1.26565e-65	275.38	K(1)NQNQICWLWQK	2	0.08157	11	0.983	1.74	0.793	0.822	0.662		0.593	0.38178
Q9C6D2	92	K	Methylthioribose kinase	MTK	1	3.73617e-05	70.114	K(1)HGNLSPDHVPEVYHFDR	3	-2.3551	11	1.156	0.477	1.292	0.675	1.401		1.205	0.7507
Q9C6T1	320	K	Phosphomevalonate kinase, peroxisomal	PMK	1	6.40108e-06	52.642	TEFSLPPLMNLFLGEPGSGGSSTPSMVGAVK(1)K	3	0.61888	1				1
Q9C6X2	60	K	Secretory carrier-associated membrane protein 4	SCAMP4	1	0.00528924	53.432	K(1)LADWEAELR	3	-1.001	5	1.157	0.973	0.734	1.197	0.939		0.907	0.7282
Q9C720	477	K	Transmembrane 9 superfamily member 6	TMN6	0.99993	0.00282024	57.106	KPAIEDPVK(1)TNK	3	-0.60159	1	0.747	1.937	0.619	1.564	0.925	0.207	0.813	0.77296
Q9C723	640	K	Glutamine-dependent NAD(+) synthetase	At1g55090	1	0.000123399	109.66	YFFK(1)YYSINR	3	-0.7862	2		1.095		0.905			0.826
Q9C787	7	K	Putative uncharacterized protein	At1g69510	1	0.00279922	50.305	GK(1)EIIDDAPIDNK	3	-0.34388	1		1.469		0.531			0.361
Q9C7W1	9	K	Filaggrin-like protein	At1g64370	1	0.0237344	46.88	EK(1)DYYEVAQGQR	2	-0.58737	2	1.451	0.402	1.163	0.984			1.159	0.80826
Q9C7W4	12	K	Long chain acyl-CoA synthetase 3	LACS3	1	0.00293889	76.064	YIVEVEK(1)GK	2	0.19545	4	1.549	0.58	1.137		0.734		1.068
Q9C7W4	645	K	Long chain acyl-CoA synthetase 3	LACS3	1	0.00292207	70.028	RPQLLK(1)YYQK	3	0.70073	4	0.718	0.379	0.537	1.004	2.363		1.405	0.5221
Q9C7X5	19	K	Probable nicotianamine synthase 4	NAS4	1	0.0142911	59.418	ICDLYEK(1)ISK	2	0.34215	1	0.612		1.474	0.915			1.952
Q9C865	177	K	SH3 domain-containing protein 1	SH3P1	1	2.66297e-09	139.66	LK(1)ESDISEEAYIK	2	-0.37229	10	1.697	0.014	2.059	1.783	0.365	0.082	2.245	0.33788
Q9C8D3	353	K	NAD(P)-binding Rossmann-fold superfamily protein	At1g66130	1	0.000159338	113.61	K(1)SVDIGCEVVHL	2	-2.2725	6	0.508	0.85	1.55	1.109	0.984		1.958	0.14502
Q9C8G5	709	K	CSC1-like protein ERD4	ERD4	0.999851	4.26003e-06	69.765	AYIPHSLSSHKPEEHEFK(1)GAMSR	3	-0.8864	2	0.949	1.798	0.253				0.184
Q9C8G5	702	K	CSC1-like protein ERD4	ERD4	1	4.75358e-13	125.45	AYIPHSLSSHK(1)PEEHEFK	3	0.44362	13	0.649	0.51	0.725	1.763	1.353		2.147	0.33214
Q9C8G5	300	K	CSC1-like protein ERD4	ERD4	1	0.000261902	76.073	LETEQK(1)AVLAEK	3	0.35043	1			0.876	1.124
Q9C8G5	681	K	CSC1-like protein ERD4	ERD4	1	4.23748e-14	156.81	ELK(1)QSPDLEEIFR	2	0.0098238	13	0.933	1.679	1.159	1.3	0.877	0.053	0.941	0.85892
Q9C8G9	881	K	ABC transporter C family member 1	ABCC1	1	0.0212989	50.354	NSK(1)EGNSVLVK	2	2.1052	3	1.281	0.664	1.174	0.557	1.323		0.89	0.82914
Q9C8G9	1292	K	ABC transporter C family member 1	ABCC1	1	0.00829981	103.74	IVELEK(1)GR	2	0.01715	1	1.434		0.873	0.693			0.546
Q9C8H3	218	K	Calcium-dependent lipid-binding (CaLB domain) plant phosphoribosyltransferase family protein	At1g51570	1	3.80889e-06	95.197	VNVIEAQDLIPSDK(1)GR	2	0.97301	2			0.788	1.439	0.774
Q9C8H3	277	K	Calcium-dependent lipid-binding (CaLB domain) plant phosphoribosyltransferase family protein	At1g51570	1	3.88192e-06	120.06	VAPNK(1)DEVLGR	2	-0.05408	10	1.117	0.405	2.049	1.418	0.906	0.104	2.278	0.177595
Q9C8H3	113	K	Calcium-dependent lipid-binding (CaLB domain) plant phosphoribosyltransferase family protein	At1g51570	1	4.75209e-05	109.6	DKDLVK(1)DDLIGR	2	-0.08316	13	0.721	1.645	1.27	1.292	1.046	0.027	1.083	0.86696
Q9C8L4	235	K	Persulfide dioxygenase ETHE1 homolog, mitochondrial	GLY3	1	1.51368e-10	86.791	DTLIYPAHDYK(1)GFEVSTVGEEMQHNPR	4	0.20179	3	1.471		0.859		0.671		0.584
Q9C8T5	37	K	Putative uncharacterized protein At1g63310	At1g63310	1	3.14579e-19	125.35	NMISSLTHMGGDK(1)AGPSQYDEEEDGIR	4	0.14718	10	0.907	1.33	0.766	1.49	0.507		1.008	0.98398
Q9C8T5	2	K	Putative uncharacterized protein At1g63310	At1g63310	1	0.012416	70.69	MK(1)LSESR	2	0.085465	6		0.876	1.279	0.643	1.201		1.097
Q9C944	130	K	Probable histone H2A variant 3	At1g52740	1	0.00241374	104.06	SLINK(1)SAK	2	0.14129	30	1.263	0.669	1.653	1.213	0.825	0.377	1.483	0.33374
Q9C9B9	527	K	At1g73980/F2P9_15	AtTTM1	1	0.000898838	67.385	IEELNSK(1)IPNR	3	1.1683	3	1.208		0.705	1.087			0.742
Q9C9C9	93	K	Cytosolic sulfotransferase 18	SOT18	1	3.68564e-05	72.207	PSDFLVCSYPK(1)TGTTWLK	3	0.45811	1	1.547			0.992	0.462		0.641
Q9C9C9	24	K	Cytosolic sulfotransferase 18	SOT18	1	4.45285e-09	98.21	ATITTTTLPSHDETK(1)TESTEFEK	4	0.53921	3	0.732	0.902	1.133	1.568	0.665		1.653	0.149722
Q9C9C9	167	K	Cytosolic sulfotransferase 18	SOT18	1	2.15835e-10	98.299	GNTLFSTHIPYELLPDSVVK(1)SGCK	3	-0.53479	7	1.356	0.631	1.125	0.888			1.013	0.9759
Q9C9D0	109	K	Cytosolic sulfotransferase 16	SOT16	1	0.00414165	83.081	YDDAANPLLK(1)R	2	1.6394	1	0.966	1.024	1.296	0.965	0.749		1.136	0.50464
Q9C9D0	24	K	Cytosolic sulfotransferase 16	SOT16	1	0.0098458	42.629	K(1)YQDFIATLPK	3	-0.05437	1		1.393	0.671	1.093	0.843		0.633
Q9C9D0	268	K	Cytosolic sulfotransferase 16	SOT16	1	0.00767396	44.614	VVK(1)LCSFETLK	3	-0.68	1		1.015	0.885	1.1			0.978
Q9C9K3	74	K	Pyrophosphate--fructose 6-phosphate 1-phosphotransferase subunit alpha 2	PFP-ALPHA2	1	5.40382e-05	69.024	ATAK(1)VADAQIITEHPVKR	4	0.71282	1	0.475	1.064	1.244	1.217			1.599	0.25832
Q9C9K3	568	K	Pyrophosphate--fructose 6-phosphate 1-phosphotransferase subunit alpha 2	PFP-ALPHA2	1	0.00022251	121.9	K(1)LQEYLDQVR	2	-0.23392	8	0.652	0.697	1.035	1.838	0.778		2.13	0.198584
Q9C9K3	476	K	Pyrophosphate--fructose 6-phosphate 1-phosphotransferase subunit alpha 2	PFP-ALPHA2	1	0.0321888	92.187	SPVNK(1)WK	2	-0.34868	2	0.852	0.7	0.986	1.939	0.524		1.885	0.29078
Q9C9V6	579	K	BTB/POZ domain-containing protein At1g67900	At1g67900	1	5.73499e-05	101.32	SK(1)LAEDEEVDER	3	-2.137	6	0.489	1.021	1.072	1.24	1.179		1.531	0.28714
Q9C9W0	221	K	ABC transporter I family member 17	ABCI17	1	0.0016058	48.351	GITTVIVSHSIK(1)QIQK	3	3.079	1		1
Q9C9X1	338	K	At1g68070	At1g68070	1	0.0332812	49.742	FNILK(1)GNEQE	2	-0.054236	1		1.306			0.694
Q9C9Y6	106	K	Thioredoxin H9	TRX9	1	0.00217904	45.207	ATPTFFFLK(1)NGQQIGK	3	1.3454	1		0.601	1.399				2.328
Q9C9Y8	407	K	Probable inactive receptor kinase At3g08680	At3g08680	1	0.00615453	92.051	AYYFSK(1)DEK	2	0.75391	3	0.777	0.469	1.664	1.619	0.471		2.635	0.022562
Q9CA23	6	K	Ubiquitin-fold modifier 1	At1g77710	1	0.00423185	68.657	ATGGK(1)VSFK	2	-0.090547	3	1.101	1.43	0.909	0.56			0.58	0.157225
Q9CA23	18	K	Ubiquitin-fold modifier 1	At1g77710	1	0.0254686	40.475	VTLTSDPK(1)LPFK	3	1.9969	1				1
Q9CA23	72	K	Ubiquitin-fold modifier 1	At1g77710	1	4.22051e-22	111.43	VPPQTSAIITNDGIGINPQQSAGNVFLK(1)HGSELR	4	0.13352	5	0.968	0.745	0.759	1.34	1.188		1.225	0.59834
Q9CAB7	181	K	Probable peroxygenase 4	PXG4	1	5.59361e-05	82.202	AAYDGSLFEK(1)LEK	2	-0.67208	3	1.157				0.843
Q9CAB7	72	K	Probable peroxygenase 4	PXG4	1	1.97544e-06	86.488	TRPGK(1)GFSIWFPIEVK	3	0.98923	7	0.92	0.803	1.104	1.094	1.079		1.276	0.056024
Q9CAF2	205	K	Nudix hydrolase 26, chloroplastic	NUDT26	0.937287	0.00380774	45.618	K(0.063)PVYK(0.937)EVMSAFASHLQ	3	1.315	1	0.767		0.664	1.569			1.456
Q9CAL3	529	K	Cysteine-rich receptor-like protein kinase 2	CRK2	1	0.00019636	64.454	SK(1)MSDYSDSLITEAWK	3	0.58999	1	0.692	1.358	1.156		0.794		1.128
Q9CAP8	688	K	Long chain acyl-CoA synthetase 9, chloroplastic	LACS9	1	0.00768952	60.167	EFSEDLTK(1)LYA	2	0.53486	2	0.935	0.854	1.144	1.066			1.235	0.064518
Q9CAP8	129	K	Long chain acyl-CoA synthetase 9, chloroplastic	LACS9	1	9.3491e-09	98.543	TLEAVCDFASGLVQIGHK(1)TEER	4	0.2532	3	1.254	0.757	1.17	0.819			0.989	0.97444
Q9CAR7	89	K	Hypersensitive-induced response protein 2	HIR2	1	0.000209838	61.127	ALAESAQDAFYK(1)LSNTR	3	-1.9457	2	0.952	0.946	0.866	1.382	0.854		1.184	0.62058
Q9CAR7	126	K	Hypersensitive-induced response protein 2	HIR2	1	7.28995e-05	78.505	NDIAK(1)TVETELEK	2	1.1873	1
Q9CAV0	45	K	40S ribosomal protein S3a-1	RPS3AA	1	0.000365516	113.62	NVGK(1)TLVSR	3	0.62488	9	0.716	0.828	2.305	1.714	0.42	0.018	2.603	0.054301
Q9FDW8	66	K	Cytochrome b5 isoform A	CB5-A	1	5.61331e-09	115.8	DATDDFEDAGHSK(1)DAR	3	0.64385	3	1.785	0.584	0.776	0.722	1.133		0.632	0.54406
Q9FE20	204	K	Serine/threonine-protein kinase PBS1	PBS1	1	3.80888e-08	106.3	GLEFLHDK(1)ANPPVIYR	3	-1.6363	2			1.047	0.953
Q9FE38	563	K	Potassium transporter 3	POT3	1	0.00548823	46.069	TVPIPYVPQK(1)ER	3	1.5975	1			1.218		0.782
Q9FE38	671	K	Potassium transporter 3	POT3	1	0.0375598	73.248	SPALLK(1)LR	2	-0.59144	4	0.764		1.303	1.104	0.83		1.575
Q9FE46	207	K	Glutathione S-transferase F12	GSTF12	1	0.00651907	124.89	K(1)LMVLAGH	2	0.80287	11	0.847	0.829	1.123	1.017	1.184		1.277	0.049721
Q9FEG2	209	K	Tobamovirus multiplication protein 1	TOM1	1	0.00431759	80.688	RFPIESK(1)GR	3	1.1438	5	1.515	0.5	1.604	0.38			0.985	0.98622
Q9FF66	100	K	Ubiquitin-conjugating enzyme E2 22	UBC22	1	0.00308497	74.962	K(1)DWNPSLGLR	3	1.6959	7	1.615	0.915	0.736	1.029	0.705		0.698	0.41954
Q9FF98	137	K	AT5g23820/MRO11_14	MRO11.14	1	5.81909e-05	110.08	RK(1)TLEEEDPIIK	3	-0.64328	9	0.761	1.268	0.967	1.495	0.509		1.213	0.61412
Q9FFA5	98	K	Putative uncharacterized protein At5g23750	MRO11.3	1	0.000183144	80.69	MSLIK(1)AWEEAEK	3	-0.12695	3			0.581	0.968	1.451
Q9FFA5	68	K	Putative uncharacterized protein At5g23750	MRO11.3	0.999989	2.04626e-06	91.812	AIVPVVPK(1)EVEEEKK	4	0.081702	3		1.286	0.947	0.744	1.022		0.657
Q9FFB3	24	K	Vacuolar protein sorting-associated protein 24 homolog 1	VPS24-1	1	0.0550068	50.632	K(1)LRQECR	3	2.7416	1	1.028	1.504	0.666	0.803			0.58	0.164999
Q9FFC9	36	K	Putative uncharacterized protein	MQK4.30	1	9.97515e-15	161.08	K(1)PDSVEKEDDEDLK	3	-0.35614	4	1.789	0.725	1.917	0.269	0.3		0.87	0.88258
Q9FFC9	218	K	Putative uncharacterized protein	MQK4.30	1	1.42133e-26	166.47	LAK(1)QSVSVVGSAISGNTISR	3	0.29456	8	1.01	0.788	1.671	1.064	0.467		1.521	0.28418
Q9FFF5	16	K	PHD finger protein ALFIN-LIKE 1	AL1	1	4.76501e-06	125.54	TVEEIFK(1)DFSGR	3	0.9708	6	1.483			1.12	0.397		0.755
Q9FFT4	399	K	Pyruvate decarboxylase 2	PDC2	1	1.97652e-10	110.12	IYVPEGK(1)PLRDNPNESLR	3	0.33618	16	1.143	0.764	1.466	1.329	1.046	0.253	1.466	0.158421
Q9FFT4	378	K	Pyruvate decarboxylase 2	PDC2	1	0.00298336	78.516	DFLSELAK(1)R	3	-0.1766	5	2.2	0.118		0.72	0.961		0.621
Q9FFV1	42	K	At5g54760	MBG8.2	1	0.00362265	86.014	K(1)SLTTVQGLK	2	-0.0030418	5	1.46	0.747	1.176	1.17	0.447		1.063	0.87744
Q9FFV1	91	K	At5g54760	MBG8.2	1	4.78409e-05	80.96	K(1)NVSTFLVQAGLVK	3	1.4557	3	0.884	1.535			0.582
Q9FFV2	174	K	Trafficking protein particle complex subunit	MBG8.1	1	1.42351e-14	147.56	LLK(1)QVAEEYPYKDDE	2	-0.28477	6	1.342	0.245	1.19	1.471	0.752		1.677	0.44302
Q9FFV2	183	K	Trafficking protein particle complex subunit	MBG8.1	1	0.00757402	56.205	QVAEEYPYK(1)DDE	2	-1.4141	2	0.728		0.802	1.471			1.561
Q9FG71	127	K	ER membrane protein complex subunit 8/9 homolog	EMB2731	1	0.000499406	66.393	YFPQAPILLLNNK(1)K	3	-0.05392	4	1.006	1.034		1.025	0.935		1.005
Q9FGR0	1329	K	Cleavage and polyadenylation specificity factor subunit 1	CPSF160	1	0.00306748	49.483	LQMVSSGADK(1)INR	3	-0.36767	2	1.294		1.007	0.571	1.129		0.61
Q9FGT8	11	K	Temperature-induced lipocalin-1	TIL	1	7.09403e-05	112.5	EMEVVK(1)GLNVER	3	-0.17008	8	1.056	0.597	1.1	1.294	0.953		1.448	0.27538
[truncated: 887 more rows]
