# Supplementary material for: Ubiquitome profiling reveals a regulatory pattern of UPL3 with UBP12 on metabolic-leaf senescence
Source: Life Sci Alliance. 2022 Aug 4;5(12):e202201492. doi: 10.26508/lsa.202201492 (PMC9354775; doi:10.26508/lsa.202201492)
Supplement: Supplementary file 2 [file LSA-2022-01492_Supplemental_Data_2.xlsx]

## Sheet: B(upl3)vsA(1.3)
Protein accession	Position	B1/A1_Ratio	B2/A2_Ratio	Protein description	Gene name	Modified sequence	Subcellular localization
F4JHJ0	29	0.228	0.657	HSP20-like chaperones superfamily protein	At4g02450	DTK(1)VNLDPEGVFDFSAK	chloroplast
A0A1P8BGQ0	61	0.242	0.297	Ribosomal protein L18e/L15 superfamily protein	At5g27850	IEK(1)AGGECLTFDQLALR	chloroplast
F4ICX9	430	0.252	0.209	TSK-associating protein 1	TSA1	EFEAAIGGLK(1)QIK	extracellular
F4ICX9	196	0.265	0.668	TSK-associating protein 1	TSA1	EFEAATK(1)ELEQLK	extracellular
Q9SSK5	63	0.267	0.619	MLP-like protein 43	MLP43	VGSIVIWK(1)YVHDGK	cytoplasm
Q9C6B9	390	0.287	0.486	Phosphoethanolamine N-methyltransferase 3	NMT3	SPK(1)TPSPDFAIYIK(1)K	cytoplasm
Q9ZVF1	41	0.306	0.258	Protein C2-DOMAIN ABA-RELATED 10	CAR10	SSDPYIVLNVADQTLK(1)TR	nucleus
Q9LV10	40	0.315	0.33	Protein NRT1/ PTR FAMILY 2.11	NPF2.11	KPLELESTDNHQNPSSAVYGGSVTAVDSVEEDVQNQK(1)K	plasma membrane
Q9SSK1	44	0.316	0.194	"Asparagine--tRNA ligase, cytoplasmic 3"	SYNC3	SILGGGAK(1)LAGQK	cytoplasm
O22218	68	0.343	0.668	"Calcium-transporting ATPase 4, plasma membrane-type"	ACA4	VAFFVQK(1)AALHFIDAAARPEYK	plasma membrane
O49652	259	0.373	0.419	Cytochrome P450 - like protein	''cytochrome	FDFQGLVK(1)QMK	chloroplast
Q7XJJ7	425	0.408	0.589	Fatty acid amide hydrolase	FAAH	LLSNNHGCK(1)VVEIVVPELEEMR	nucleus
O65782	497	0.412	0.735	Cytochrome P450 83B1	CYP83B1	EHLVLAPTK(1)HI	chloroplast
O80852	189	0.428	0.523	Glutathione S-transferase F9	GSTF9	K(1)HVSAWWDDISSR	cytoplasm
A0A1P8BA09	179	0.433	0.571	Squalene monooxygenase 6	SQE6	SLLEEK(1)GVVK	plasma membrane
P32961	116	0.434	0.616	Nitrilase 1	NIT1	K(1)NHVYLVMGAIEK	chloroplast
Q9C5I1	391	0.435	0.722	UDP-sugar pyrophosphorylase	USP	TGGAIK(1)EFVNPK	cytoplasm
O22224	189	0.438	0.633	Nuclear pore complex protein NUP93A	NUP93A	VSSTPGK(1)ELVALANIPIHEK	cytoplasm
Q9SHJ6	58	0.443	0.679	Peroxisomal and mitochondrial division factor 2	PMD2	K(1)IESLTAEIEELR	cytoplasm
Q949U1	381	0.444	0.328	Dihomomethionine N-hydroxylase	CYP79F1	LVQESDIPNLNYLK(1)ACCR	chloroplast
Q680P8	48	0.445	0.727	40S ribosomal protein S29	RPS29A	SNAK(1)EIGFIK	nucleus
Q9SUR6	248	0.45	0.417	Cystine lyase CORI3	CORI3	GWK(1)VPGWR	cytoplasm
F4IX90	468	0.45	0.356	Phosphoinositide phospholipase C	PLC2	VGIAGVPGDTVMK(1)K	mitochondria
Q9MBH2	159	0.453	0.617	Protein AIG2 B	AIG2B	SREEFEK(1)FVFDDPPTAA	cytoplasm
Q9ZPH2	154	0.455	0.652	Monothiol glutaredoxin-S17	GRXS17	AQPVSTADALK(1)SR	chloroplast
Q9LS94	174	0.462	0.328	Ras-related protein RABG3f	RABG3F	VGTNVEEAFQCIAK(1)DALK	chloroplast
F4K5C7	116	0.466	0.667	40S ribosomal protein S4	At5g07090	SIQFGQK(1)GIPYLNTYDGR	chloroplast
F4JRY2	171	0.466	0.548	Proteasome subunit beta type	PBA1	EEAEQLVVK(1)AVSLAIAR	cytoplasm
P26569	77	0.466	0.362	Histone H1.2	At2g30620	DAIVTLK(1)ER	nucleus
Q944H0	247	0.471	0.315	Phosphomethylethanolamine N-methyltransferase	NMT2	FLDNVQYK(1)SSGILR	nucleus
Q42403	55	0.475	0.57	Thioredoxin H3	TRX3	K(1)HLDVVFFK	cytoplasm
Q9LE06	135	0.478	0.422	Methionine aminotransferase BCAT4	BCAT4	WIPPPGK(1)GTLYIR	cytoplasm
Q8VZ38	173	0.482	0.408	Putative uncharacterized protein At4g00780	A_TM018A10.12	VTWMMSK(1)FSSFNPGK	nucleus
O80852	152	0.484	0.601	Glutathione S-transferase F9	GSTF9	LAGVLDVYEAHLSK(1)SK	cytoplasm
Q02971	354	0.487	0.684	Cinnamyl alcohol dehydrogenase 7	CAD7	FVIDVANTMK(1)PTP	cytoplasm
Q9ASR1	471	0.489	0.7	Elongation factor 2	LOS1	NATLTNEK(1)EVDAHPIR	cytoplasm
Q94BT9	45	0.491	0.423	Copper transport protein ATX1	ATX1	VTVK(1)GNVQPDAVLQTVTK	chloroplast
Q9FK25	338	0.492	0.447	Flavone 3'-O-methyltransferase 1	OMT1	TEKEFEALAK(1)ASGFK	cytoplasm
Q9FFT4	378	0.493	0.569	Pyruvate decarboxylase 2	PDC2	DFLSELAK(1)R	cytoskeleton
Q9T0A0	15	0.494	0.414	Long chain acyl-CoA synthetase 4	LACS4	YIFQVEEGK(1)EGSDGRPSVGPVYR	cytoplasm
Q5GM68	622	0.494	0.183	Phosphoenolpyruvate carboxylase 2	PPC2	VAK(1)EYGVK(1)LTMFHGR	cytoplasm
F4JBP8	150	0.502	0.403	Proteasome inhibitor-like protein	At3g53970	LVTDLQSEIIDK(0.995)LDGK(0.004)PK(0.001)PVASR	chloroplast
P46422	204	0.506	0.657	Glutathione S-transferase F2	GSTF2	VNEWVAEITK(1)RPASEK	mitochondria
O65782	468	0.509	0.411	Cytochrome P450 83B1	CYP83B1	FDWSLPK(0.951)GIK(0.049)PEDIK	chloroplast
A0A1P8AS81	80	0.51	0.501	Vesicle-associated membrane protein 721	VAMP721	VLDRGEK(1)IELLVDK	cytoplasm
Q9SRX2	162	0.51	0.486	60S ribosomal protein L19-1	RPL19A	TLSDQFEAK(1)R	nucleus
Q93VS6	277	0.515	0.68	At1g67870/T23K23_28	At1g67870	LGWGGK(1)GL	nucleus
P46032	325	0.515	0.763	Protein NRT1/ PTR FAMILY 8.3	NPF8.3	AAVISEEESK(1)SGDYSNSWR	plasma membrane
Q93VP3	17	0.516	0.433	Eukaryotic translation initiation factor 5A-2	ELF5A-2	SDDEHHFEASESGASK(1)TYPQSAGNIR	cytoplasm
A0A1P8AX66	229	0.517	0.629	TRAF-like family protein	At2g32870	SQGLANFISHTDLK(1)ER	cytoplasm
Q3EBY3	29	0.522	0.245	Histone H1-3	HIS1-3	HK(1)SLLPESFR	nucleus
Q9SMT7	360	0.529	0.567	Oxalate--CoA ligase	AAE3	GEIQEPNNK(1)GEVCIR	cytoplasm
Q8RWD0	12	0.531	0.167	Zinc finger protein CONSTANS-LIKE 16	COL16	SLANAVGAK(1)TAR	nucleus
Q38997	413	0.535	0.371	SNF1-related protein kinase catalytic subunit alpha KIN10	KIN10	K(1)WALGLQSR	chloroplast
A0A1P8AXC4	108	0.537	0.687	Jacalin-related lectin 23	JAL23	EDGQVVTTEYGK(1)IIQQPK	cytoplasm
F4I1C1	51	0.541	0.597	General regulatory factor 10	GRF10	NLVSVGYK(1)NVIGAR	cytoplasm
Q94CE4	143	0.543	0.392	Beta carbonic anhydrase 4	BCA4	NIANMVPPFDQK(1)R	chloroplast
O48661	308	0.552	0.396	Spermidine synthase 2	SPDSYN2	KPVSLIDTDESSIK(1)SHCPLK	nucleus
Q9LF79	655	0.557	0.495	"Calcium-transporting ATPase 8, plasma membrane-type"	ACA8	TYEAEK(1)VPTGEELSK	plasma membrane
O49453	17	0.558	0.508	Uncharacterized protein At4g28440	At4g28440	ATTGTAAVATGTSTVK(1)R	chloroplast
F4IFM7	504	0.559	0.222	Synaptotagmin A	SYTA	EK(1)LHVEVLSTSSR	plasma membrane
P32961	329	0.569	0.501	Nitrilase 1	NIT1	K(1)SVTFVTK(1)VEK	chloroplast
Q42525	77	0.57	0.405	Hexokinase-1	HXK1	QVADAMTVEMHAGLASDGGSK(1)LK	chloroplast
Q9FHB6	474	0.571	0.326	Protein DETOXIFICATION 16	DTX16	IESSSSVK(1)DFAVDDR	plasma membrane
P28185	35	0.572	0.414	Ras-related protein RABA1a	RABA1A	FTK(1)NEFNLESK	cytoplasm
Q9SSK5	84	0.574	0.704	MLP-like protein 43	MLP43	IEAVDPEK(1)NLITFK	cytoplasm
Q9FJI1	49	0.574	0.657	Adenylate kinase isoenzyme 6 homolog	AAK6	YICIGDLVK(1)EK	mitochondria
F4IN38	40	0.576	0.629	Serine/threonine-protein phosphatase	PP2A-3	AK(1)EILMDESNVQPVK	cytoplasm
Q9M1X3	55	0.577	0.618	AT3g63160/F16M2_10	F16M2_10	DK(1)SDSDDATVPPPSGA	chloroplast
P32961	201	0.584	0.583	Nitrilase 1	NIT1	TALYAK(1)GIELYCAPTADGSK	chloroplast
F4ICX9	371	0.588	0.376	TSK-associating protein 1	TSA1	QLNDFTEGSADDEQSAK(1)R	extracellular
Q9M2Z4	183	0.588	0.256	Membrane steroid-binding protein 2	MSBP2	ESSEPSEAK(1)TASAEGLSTNTGEEASAITHDETSR	nucleus
Q9FN03	115	0.592	0.599	Ultraviolet-B receptor UVR8	UVR8	LGHGNSSDLFTPLPIK(1)ALHGIR	nucleus
O49299	544	0.594	0.429	"Probable phosphoglucomutase, cytoplasmic 1"	At1g23190	LYIEQYEK(1)DASK	chloroplast
P47998	191	0.594	0.665	Cysteine synthase 1	OASA1	IDGFVSGIGTGGTITGAGK(1)YLK	cytoplasm
F4INS6	108	0.594	0.625	Aldehyde dehydrogenase 11A3	ALDH11A3	EIAK(0.041)PAK(0.959)DSVTEVVR	cytoplasm
O65782	283	0.597	0.425	Cytochrome P450 83B1	CYP83B1	DQPFSIK(1)FTHENVK	chloroplast
O80858	35	0.599	0.607	Expressed protein	At2g30930	ESVTSTAESVTASLTDAEK(1)TVNQTAR	chloroplast
Q9SAV0	18	0.602	0.738	Myrosinase-binding protein 1	MBP1	EGK(1)EWDDGAEHDGVTK	cytoskeleton
Q9M2D8	67	0.602	0.759	Uncharacterized protein At3g61260	At3g61260	IQNPPPEQIFDDSK(1)ALTVVEKPVEEPAPAKPASASLDR	mitochondria
Q9SF29	96	0.604	0.668	Syntaxin-71	SYP71	VK(1)GLTTEELAAR	nucleus
B3H6B0	59	0.606	0.547	"26S proteasome regulatory subunit, putative (RPN5)"	EMB2107	LLNEQILNLSK(1)K	nucleus
A0A1I9LLV6	6	0.607	0.713	Villin 3	VLN3	SGSTK(1)VLDPAFQGVGQKPGTEIWR	nucleus
Q9SRV5	400	0.608	0.666	5-methyltetrahydropteroyltriglutamate--homocysteine methyltransferase 2	MS2	VTNESVQK(1)AAAALK	cytoplasm
Q9XI93	87	0.613	0.344	At1g13930/F16A14.27	F7A19.2	FDEK(1)SSTGQYLDK	nucleus
P51414	135	0.618	0.54	60S ribosomal protein L26-1	RPL26A	GTK(1)FTSEDVMQNVD	cytoplasm
Q9SK39	61	0.628	0.573	Probable steroid-binding protein 3	MP3	MSK(1)NEEDVSPSLEGLTEK	nucleus
Q9XIE2	102	0.633	0.564	ABC transporter G family member 36	ABCG36	QK(1)FIDMVFK	plasma membrane
Q39241	101	0.634	0.623	Thioredoxin H5	TRX5	VVGAAK(1)DEINEK	cytoplasm
O23627	215	0.637	0.391	"Glycine--tRNA ligase, mitochondrial 1"	At1g29880	ADHLLK(1)DYCTEK	chloroplast
A0A1P8B021	315	0.638	0.227	Pyridoxal phosphate (PLP)-dependent transferases superfamily protein	AAS	NK(1)ASQANLVVDYK	chloroplast
O23708	102	0.639	0.737	Proteasome subunit alpha type-2-A	PAB1	LYK(1)EPIPVTQLVR	cytoplasm
Q9ZRW8	52	0.639	0.724	Glutathione S-transferase U19	GSTU19	SPLLLQMNPIHK(1)K	cytoplasm
Q9FFB3	24	0.648	0.534	Vacuolar protein sorting-associated protein 24 homolog 1	VPS24-1	K(1)LRQECR	cytoplasm
P46668	76	0.649	0.534	Homeobox-leucine zipper protein ATHB-6	ATHB-6	ALEK(1)NFELENK	nucleus
F4IBY7	53	0.652	0.584	B-box zinc finger family protein	STO	LHLNSLSTK(1)FPR	cytoplasm
O82204	115	0.655	0.721	60S ribosomal protein L28-1	RPL28A	AVANQVVDNYYRPDLK(1)K	cytoplasm
Q9LT31	107	0.657	0.568	Vacuolar protein sorting-associated protein 9A	VPS9A	VFASNTEEVIADEK(1)LFQK	nucleus
O48963	475	0.658	0.392	Phototropin-1	PHOT1	IEK(1)NFVITDPR	nucleus
Q9SD76	439	0.66	0.687	"Alpha-glucan phosphorylase 2, cytosolic"	PHS2	ISSLSILDNNPQK(1)PVVR	cytoplasm
Q9SRT9	307	0.661	0.762	UDP-arabinopyranose mutase 1	RGP1	LTK(1)EAVTVQQCYMELSK	cytoplasm
A0A1P8AY36	189	0.667	0.753	Ribosomal protein L18ae/LX family protein	At2g34480	IK(1)FPLVFR	chloroplast
Q9ZPZ4	11	0.667	0.635	Putative uncharacterized protein	At1g09310	AK(1)AEMYTGDEICR	cytoplasm
F4JJ94	42	0.668	0.473	General regulatory factor 1	GRF1	AVDK(1)DELTVEER	Golgi apparatus
F4JC86	351	0.672	0.647	Ubiquitin family protein	DDI1	VPNDASSSGATVPSGFTEK(1)K	cytoplasm
Q9XI93	80	0.675	0.624	At1g13930/F16A14.27	F7A19.2	VAGASADILDAAEK(1)YGK	nucleus
Q8H124	271	0.676	0.644	"Uncharacterized protein At2g34460, chloroplastic"	At2g34460	SYK(1)DLFASVK	chloroplast
Q43867	12	0.678	0.648	Pectinesterase 1	PME1	GYGK(1)VDEAQDLALK	nucleus
B3H4A8	95	0.679	0.493	Heavy metal transport/detoxification superfamily protein	At4g16380	TIEIVEPPKPPQPQPQQPPQK(1)PK	mitochondria
P48421	421	0.68	0.459	Cytochrome P450 83A1	CYP83A1	FLEK(1)EVDFK	chloroplast
O04309	57	0.68	0.733	Jacalin-related lectin 35	JAL35	IVSHEHGK(1)QTLLGTEEFVVDPEDYITSVK	cytoplasm
P42737	136	0.682	0.737	"Beta carbonic anhydrase 2, chloroplastic"	BCA2	K(0.996)EK(0.004)YETNPALYGELAK	cytoplasm
Q9LE06	173	0.682	0.735	Methionine aminotransferase BCAT4	BCAT4	YHK(1)DNSGLNLK	cytoplasm
P34790	151	0.686	0.106	Peptidyl-prolyl cis-trans isomerase CYP18-3	CYP18-3	AIEK(0.997)VGSSSGK(0.002)PTK(0.002)PVVVADCGQLS	chloroplast
Q9FKA3	266	0.688	0.548	Putative uncharacterized protein	MIJ24.8	LQNVTSAEDGSGPSK(1)STAVDDSASK	nucleus
Q9M817	597	0.688	0.494	Protein NRT1/ PTR FAMILY 1.2	NPF1.2	GFEK(1)EDLSPVVK	plasma membrane
Q39221	148	0.694	0.648	SEC12-like protein 2	STL2P	EDNQAGESEEVIK(1)ELR	cytoplasm
Q7PC87	119	0.694	0.699	ABC transporter G family member 34	ABCG34	FVEEDNEK(1)FLR	plasma membrane
Q9M390	4	0.694	0.589	Protein NRT1/ PTR FAMILY 8.1	NPF8.1	MEEK(1)DVYTQDGTVDIHK	plasma membrane
P93654	74	0.696	0.5	Syntaxin-22	SYP22	LHIGQLVK(1)DTSAK	cytoplasm
Q94BT9	59	0.697	0.714	Copper transport protein ATX1	ATX1	GNVQPDAVLQTVTK(1)TGK	chloroplast
P55737	252	0.701	0.624	Heat shock protein 90-2	HSP90-2	IK(1)EVSHEWDLVNK	cytoplasm
Q9LNV0	248	0.702	0.315	Calcium-dependent lipid-binding (CaLB domain) family protein	At1g07310	ASNYGLPSGPSAPVDAFSSIDHK(1)QPPLAPPR	nucleus
Q8LEM7	200	0.704	0.492	Calcineurin B-like protein 3	CBL3	HPSLLK(1)NMTLQYLK	nucleus
P59233	29	0.707	0.376	Ubiquitin-40S ribosomal protein S27a-3	RPS27AC	AK(1)IQDK(1)EGIPPDQQR	cytoplasm,nucleus
F4ICX9	220	0.707	0.233	TSK-associating protein 1	TSA1	K(1)SMLEAIER	extracellular
P42737	151	0.715	0.401	"Beta carbonic anhydrase 2, chloroplastic"	BCA2	YETNPALYGELAK(1)GQSPK	cytoplasm
Q9FMR5	162	0.716	0.393	Vesicle-associated membrane protein 714	VAMP714	IELLVDK(1)TATMQDSSFHFR	chloroplast
Q9M0Y8	131	0.719	0.548	Vesicle-fusing ATPase	NSF	K(1)YTNQVLTVGQK	chloroplast
Q9SN68	161	0.727	0.583	Ras-related protein RABF2b	RABF2B	TATNVK(1)EIFYEIAR	chloroplast
F4J849	115	0.727	0.475	Monodehydroascorbate reductase 1	MDAR1	LLPESYK(1)QK	chloroplast
Q38900	49	0.727	0.753	Peptidyl-prolyl cis-trans isomerase CYP19-1	CYP19-1	GIGK(0.918)QGK(0.082)PLHYK	cytoplasm
Q96262	54	1.225	2.669	Plasma membrane-associated cation-binding protein 1	PCAP1	TELQPK(1)VVETYEATSAEVK	nucleus
P27140	92	1.302	1.716	"Beta carbonic anhydrase 1, chloroplastic"	BCA1	K(1)LLIEKEELK	chloroplast
A0A1I9LQB3	15	1.302	1.716	Carbonic anhydrase	CA1	K(1)LLIEKEELK	cytoplasm
P22953	513	1.304	1.632	Probable mediator of RNA polymerase II transcription subunit 37e	MED37E	NK(1)ITITNDK(1)GR	cytoplasm
P93028	172	1.305	4.115	Ubiquitin-activating enzyme E1 1	UBA1	LQDLNNAVVVSSLTK(1)SLNK	chloroplast
F4JLJ2	869	1.305	1.832	Non-lysosomal glucosylceramidase	At4g10060	QK(1)LVAGDEEEESNLLLR	nucleus
Q9LX65	115	1.306	1.355	V-type proton ATPase subunit H	VHA-H	LLWK(1)GNWFIQEK	cytoplasm
Q9C944	130	1.309	1.813	Probable histone H2A variant 3	At1g52740	SLINK(1)SAK	nucleus
Q94JQ6	476	1.31	2.378	Cellulose synthase A catalytic subunit 6 [UDP-forming]	CESA6	INALVATAQK(1)VPEDGWTMQDGTPWPGNSVR	plasma membrane
O80448	19	1.313	2.555	Pyridoxal 5'-phosphate synthase subunit PDX1.1	PDX11	AGTGVVAVYGEGAMTETK(1)QK(1)SPFSVK	cytoplasm
Q56YU0	411	1.314	1.563	Aldehyde dehydrogenase family 2 member C4	ALDH2C4	FK(1)TVEEGIK	cytoskeleton
Q84JF8	378	1.314	1.63	Leucine-rich repeat protein kinase family protein	LRR-RLK	YISETSK(1)FGSEDLPVCR	extracellular
O82245	39	1.315	1.816	Translocator protein homolog	TSPO	RDQK(1)RAMAK(1)R	plasma membrane
O82245	44	1.315	1.816	Translocator protein homolog	TSPO	RDQK(1)RAMAK(1)R	plasma membrane
P53492	330	1.316	3.553	Actin-7	ACT7	IK(1)VVAPPER	cytoskeleton
A0A1P8B9T0	213	1.318	1.325	"Co-factor for nitrate, reductase and xanthine dehydrogenase 5"	CNX5	SSQCTVCGDNSSFNK(1)QTFK	cytoplasm
Q9SII9	68	1.318	2.009	Ubiquitin domain-containing protein DSK2a	DSK2A	ILK(1)DDQTLLSYGLQADHTVHMVR	nucleus
Q42540	18	1.319	1.859	Ubiquitin-conjugating enzyme E2 7	UBC7	DLCK(1)HPVDGFSAGLVDEK	nucleus
Q93VM8	77	1.322	1.695	Copper transporter 5	COPT5	SSSGVSAPLIPK(1)SGTR	chloroplast
Q8RUC6	124	1.328	4.624	Ubiquitin-NEDD8-like protein RUB2	RUB2	LIYAGK(1)QLADDK	cytoplasm
Q9M0A7	214	1.339	2.622	Gamma-glutamyl peptidase 1	GGP1	VLALGYVK(1)QEFADAAK	cytoplasm
Q9XIP2	368	1.341	9.717	At2g27350	OTLD1	AAIK(1)AQQEHQIDNALLAEGR	nucleus
A8MRL0	85	1.35	2.436	Histone superfamily protein	H3.3	YQK(1)STELLIR	cytoplasm
F4J0Y1	227	1.354	2.316	Protein kinase superfamily protein	ATMRK1	GLSYLHSK(1)AIVHR	cytoskeleton
P49688	276	1.355	2.354	40S ribosomal protein S2-3	RPS2C	SPYQEHTDFLASK(1)ALSTSK(1)PDPVVEDQA	cytoplasm
O65649	858	1.357	1.757	Filament-like plant protein 5	FPP5	DLQEK(1)MQR	nucleus
Q9SEL5	43	1.358	2.033	Vesicle transport v-SNARE 12	VTI12	IAEIK(1)SGIDEADVLIR	Golgi apparatus
Q8RXD9	230	1.366	1.587	4-alpha-glucanotransferase DPE2	DPE2	VQK(1)EDSIGFESGGNR	chloroplast
Q9SEI2	54	1.371	2.523	26S proteasome regulatory subunit 6A homolog A	RPT5A	TNLECDSYK(1)EK	cytoplasm
Q9S9K7	132	1.371	3.846	Probable histone H2AXb	At1g54690	NK(1)GDIGSASQEF	nucleus
F4JPJ7	967	1.371	1.593	Plasma membrane ATPase	HA2	GHVESVVK(1)LK	plasma membrane
A0A1P8B560	157	1.374	1.778	"Cytochrome P450, family 79, subfamily B, polypeptide 2"	CYP79B2	EILK(1)QQDALFASR	chloroplast
Q56WK6	73	1.374	2.691	Patellin-1	PATL1	SVSVK(1)EEETVVVAEK	cytoplasm
P49688	270	1.376	2.166	40S ribosomal protein S2-3	RPS2C	SPYQEHTDFLASK(1)ALSTSK(1)PDPVVEDQA	cytoplasm
A0A1P8BHB5	258	1.377	31.236	Calcium exchanger 7	CAX7	LALPEK(1)TTQEFK	plasma membrane
Q9LR30	54	1.38	6.663	Glutamate--glyoxylate aminotransferase 1	GGAT1	IIFTNVGNPHALGQK(1)PLTFPR	cytoplasm
O65581	317	1.38	1.596	"Fructose-bisphosphate aldolase 5, cytosolic"	FBA5	TENVAK(1)AQATFLTR	cytoplasm
Q94CI7	217	1.38	2.991	Sugar transporter ERD6-like 17	SFP1	VGSDK(1)ELENSLFR	plasma membrane
Q9LP77	506	1.389	1.5	Probable inactive receptor kinase At1g48480	RKL1	SSNILLTK(1)SHDAK	vacuolar membrane
A0A1P8B2H6	409	1.396	1.902	Terpene cyclase/mutase family member	CAS1	VPK(1)AIVGEPIDAK	chloroplast
F4JPJ7	969	1.397	5.507	Plasma membrane ATPase	HA2	LK(1)GLDIETPSHYTV	plasma membrane
Q9FPT1	194	1.399	2.467	Ubiquitin carboxyl-terminal hydrolase 12	UBP12	K(1)ETGFVGLK	cytoplasm
F4JKR7	146	1.404	3.324	RAB GTPase homolog G3A	RABG3A	K(1)AADWCASNGNIPYFETSAK	chloroplast
Q9LSA3	26	1.404	1.562	60S ribosomal protein L30-3	RPL30C	SGK(1)YTLGYK	nucleus
Q56WK6	562	1.407	1.897	Patellin-1	PATL1	IVITIDNQTSK(1)K	cytoplasm
A0A1P8BFU4	167	1.412	1.566	"Succinate dehydrogenase [ubiquinone] iron-sulfur subunit, mitochondrial"	SDH2-2	K(0.848)NPASVPGK(0.152)EILQSK	chloroplast
Q9FPT1	1113	1.414	1.882	Ubiquitin carboxyl-terminal hydrolase 12	UBP12	HAYEK(0.005)PVK(0.995)IYN	cytoplasm
Q9LF98	354	1.415	2.499	"Fructose-bisphosphate aldolase 8, cytosolic"	FBA8	LGDGAAESLHVK(1)DYK	cytoplasm
Q9SSB5	121	1.415	1.484	26S proteasome regulatory subunit 7 homolog A	RPT1A	FVVGLGDK(1)VSPTDIEEGMR	cytoplasm
A8MRM0	305	1.415	3.643	UBX domain-containing protein	AtPUX7	EDVAK(1)DEEEEELQR	nucleus
Q93VB8	275	1.416	2.423	40S ribosomal protein S2-2	RPS2B	SPYQEHTDFLSTK(1)AVSATK(1)VITEGEDQA	cytoplasm
Q8LAA6	33	1.417	4.43	Probable aquaporin PIP1-5	PIP1-5	DYK(1)EPPPAPFFEPGELK	plasma membrane
Q9SCZ4	561	1.424	5.411	Receptor-like protein kinase FERONIA	FER	GEIDGGTTK(1)VAIK	plasma membrane
P41916	40	1.433	1.426	GTP-binding nuclear protein Ran-1	RAN1	HLTGEFEK(1)K	cytoplasm
Q9LJ94	500	1.434	4.899	Putative uncharacterized protein At3g22520	At3g22520	EK(1)LGSIQMEVDTNSETIR	nucleus
Q96262	137	1.437	1.458	Plasma membrane-associated cation-binding protein 1	PCAP1	TK(1)EIPVEEVK	nucleus
O48963	526	1.438	2.551	Phototropin-1	PHOT1	FLQGPETDLTTVK(1)K	nucleus
F4I5C0	11	1.439	2.297	Ubiquitin-conjugating enzyme 28	UBC28	ELK(1)DLQK	nucleus
Q9STY6	10	1.442	2.261	40S ribosomal protein S20-2	RPS20B	AYEPMK(1)PTK(1)AGLEAPLEQIHK	cytoplasm
Q944A7	85	1.444	2.489	Probable serine/threonine-protein kinase At4g35230	At4g35230	AATNNFSSDNIVSESGEK(1)APNLVYK	nucleus
Q56YU0	372	1.448	1.934	Aldehyde dehydrogenase family 2 member C4	ALDH2C4	NEGATLLTGGK(1)AIGDK	cytoskeleton
Q93VB8	70	1.455	1.581	40S ribosomal protein S2-2	RPS2B	ITK(1)LEQIYLHSLPVK	cytoplasm
Q9ZPZ4	170	1.456	2.314	Putative uncharacterized protein	At1g09310	EAVAIK(1)EAVAVK	cytoplasm
A0A1P8B6C2	19	1.456	1.327	Protein kinase superfamily protein	At4g09760	K(1)ILQALSTK	cytoplasm
Q9SUR0	80	1.459	7.462	AT4G23670 protein	At4g23670	EIDDENK(1)TLTK	cytoplasm
F4J8J7	109	1.461	1.621	Adenine nucleotide alpha hydrolases-like superfamily protein	At3g11930	K(1)AQQETSAALLSR	nucleus
Q84JF8	427	1.462	3.721	Leucine-rich repeat protein kinase family protein	LRR-RLK	GNLENGTK(1)VAIR	extracellular
Q8L636	353	1.469	2.092	Sodium/calcium exchanger NCL	NCL	VLQDFDK(1)TLDEQVDQEEFVR	plasma membrane
Q944G5	304	1.47	1.991	Protein NRT1/ PTR FAMILY 2.10	NPF2.10	GLK(0.011)PVK(0.989)QPWVNLYNHIPSNYANTTLK	chloroplast
O48646	193	1.47	1.68	"Probable phospholipid hydroperoxide glutathione peroxidase 6, mitochondrial"	GPX6	GGLFGDGIK(1)WNFAK	mitochondria
Q96291	202	1.478	1.872	"2-Cys peroxiredoxin BAS1, chloroplastic"	BAS1	GLFIIDK(1)EGVIQHSTINNLGIGR	chloroplast
Q9ASS2	423	1.479	3.269	Protein FREE1	FREE1	EIGGSSRPPTSGK(1)LIEQTAEK	nucleus
Q93Y31	149	1.484	3.594	ADP-ribosylation factor-like protein 8b	ARL8B	EALTDEMGLK(1)SLTDR	nucleus
A8MS28	9	1.49	2.756	Ribosomal L27e protein family	At4g15000	QNK(1)AVILLQGR	cytoplasm
P49200	39	1.493	30.335	40S ribosomal protein S20-1	RPS20A	NLEK(1)VCTDLVR	cytoplasm
Q9SJT9	723	1.494	1.85	Coatomer subunit alpha-2	At2g21390	LMK(1)IAEVK	chloroplast
P20649	343	1.497	1.852	"ATPase 1, plasma membrane-type"	AHA1	LSVDK(1)NLVEVFCK	plasma membrane
O80852	138	1.502	2.042	Glutathione S-transferase F9	GSTF9	ESEEK(1)LAGVLDVYEAHLSK	cytoplasm
Q9LMK7	147	1.503	1.481	Ran-binding protein 1 homolog a	RANBP1A	FASIENCK(1)TFMQK	nucleus
A8MRZ7	65	1.512	1.675	Eukaryotic translation initiation factor 4A1	EIF4A1	GIVPFCK(1)GLDVIQQAQSGTGK	cytoplasm
Q56YU0	317	1.514	2.203	Aldehyde dehydrogenase family 2 member C4	ALDH2C4	VFVQEGIYDK(1)VVEK	cytoskeleton
O03042	146	1.517	4.685	Ribulose bisphosphate carboxylase large chain	rbcL	IPPAYTK(1)TFQGPPHGIQVER	cytoplasm
Q9LHS0	310	1.519	1.713	Putative clathrin assembly protein At5g35200	At5g35200	EAPLAAGVK(1)K	cytoplasm
Q9SJL8	389	1.519	4.78	S-adenosylmethionine synthase 3	METK3	DDPDFTWEVVK(0.02)PLK(0.152)PK(0.828)A	cytoskeleton
B3H746	166	1.52	5.795	Peptidylprolyl isomerase	ROF1	ILAVGEK(1)WENPK	cytoplasm
O80837	86	1.528	3.266	Remorin	DBP	TSFIK(1)AWEESEK	cytoplasm
Q8L940	26	1.536	2.21	Pyridoxal 5'-phosphate synthase subunit PDX1.3	PDX13	SPFSVK(1)VGLAQMLR	cytoplasm
O80448	27	1.536	2.21	Pyridoxal 5'-phosphate synthase subunit PDX1.1	PDX11	SPFSVK(1)VGLAQMLR	cytoplasm
P11574	474	1.537	3.511	V-type proton ATPase subunit B1	VHA-B1	IPAK(1)TLDQFYSR	cytoplasm
F4I1C1	143	1.54	1.372	General regulatory factor 10	GRF10	K(1)EAADQSLEAYK	cytoplasm
P53492	240	1.543	1.48	Actin-7	ACT7	SSSSVEK(1)NYELPDGQVITIGAER	cytoskeleton
Q9C9C9	24	1.548	1.739	Cytosolic sulfotransferase 18	SOT18	ATITTTTLPSHDETK(1)TESTEFEK	cytoplasm
F4K7D6	249	1.548	1.306	S-(hydroxymethyl)glutathione dehydrogenase	HOT5	K(1)FGVNEFVNPK	cytoplasm
P45724	124	1.552	3.264	Phenylalanine ammonia-lyase 2	PAL2	TK(1)NGTALQTELIR	chloroplast
O23254	424	1.553	2.339	Serine hydroxymethyltransferase 4	SHM4	AVTLTLDIQK(1)TYGK	chloroplast
Q56WK6	335	1.565	1.792	Patellin-1	PATL1	ELFSDK(1)EK	cytoplasm
Q9SA73	192	1.569	3.954	Obg-like ATPase 1	YchF1	VK(1)AWLEDGKDVR	cytoskeleton
P98204	701	1.569	1.339	Phospholipid-transporting ATPase 1	ALA1	K(1)VAGNIETNLR	plasma membrane
O24653	53	1.581	2.793	Guanosine nucleotide diphosphate dissociation inhibitor 2	GDI2	NDYYGGESTSLNLNQLWK(1)K	cytoplasm
A0A1P8B370	224	1.581	1.428	Cyclic nucleotide-gated channels	CNGC11	TK(1)GTEEEALLR	cytoplasm
Q9C9K3	568	1.587	2.635	Pyrophosphate--fructose 6-phosphate 1-phosphotransferase subunit alpha 2	PFP-ALPHA2	K(1)LQEYLDQVR	cytoplasm
O80448	21	1.589	2.073	Pyridoxal 5'-phosphate synthase subunit PDX1.1	PDX11	QK(1)SPFSVK	cytoplasm
Q9M331	322	1.589	2.921	Protein NRT1/ PTR FAMILY 5.7	NPF5.7	AEK(1)QSPWR	plasma membrane
Q9ZVU4	7	1.593	1.937	At1g55450/T5A14_14	At1g55450	AALSDK(1)LADAYQNAR	cytoplasm
P54609	291	1.593	1.765	Cell division control protein 48 homolog A	CDC48A	K(1)AFEEAEK	cytoplasm
P23686	216	1.599	1.865	S-adenosylmethionine synthase 1	SAM1	EHVIK(1)PVIPEK	cytoplasm
Q9LUT2	216	1.599	1.865	S-adenosylmethionine synthase 4	METK4	EHVIK(1)PVIPEK	cytoskeleton
Q9LI84	5	1.603	1.408	Probable calcium-binding protein CML16	CML16	ASTK(1)PTDQIK	nucleus,plasma membrane
Q9LVM0	424	1.612	2.544	Probable inactive receptor kinase At5g58300	At5g58300	AYYYSK(1)DEK	plasma membrane
P29448	96	1.614	2.777	Thioredoxin H1	TRX1	ILDK(1)VVGAK	cytoplasm
Q06611	283	1.615	1.317	Aquaporin PIP1-2	PIP1-2	AIPFK(1)SR	plasma membrane
Q9LUT2	390	1.617	2.063	S-adenosylmethionine synthase 4	METK4	DDADFTWEVVK(0.07)PLK(0.95)SNK(0.98)VQA	cytoskeleton
Q93Y31	133	1.619	2.175	ADP-ribosylation factor-like protein 8b	ARL8B	IDK(1)PGALSK	nucleus
F4JVH0	102	1.623	3.828	Polyketide cyclase/dehydrase and lipid transport superfamily protein	At4g14500	ANK(1)SATGSASSQTPVEDNDESGLASR	chloroplast
O80837	149	1.623	1.32	Remorin	DBP	VAAIHK(1)LAEEK	cytoplasm
Q42605	60	1.624	2.979	Bifunctional UDP-glucose 4-epimerase and UDP-xylose 4-epimerase 1	UGE1	ELVGPDLSK(1)K	cytoskeleton
F4J0Y1	149	1.632	2.219	Protein kinase superfamily protein	ATMRK1	LDHPNVTK(1)FIGASMGTSDLR	cytoskeleton
P40283	72	1.633	3.437	Histone H2B.11	At5g59910	VLK(1)QVHPDIGISSK	nucleus
Q8VZ80	28	1.633	2.004	Polyol transporter 5	PLT5	HVPESVLPAK(0.902)PPK(0.098)R	plasma membrane
Q9ZSY2	285	1.641	2.398	Chaperone protein dnaJ 15	ATJ15	TASYTIEALCAK(1)TYEDTTEK	nucleus
P42801	55	1.646	3.567	Inositol-3-phosphate synthase isozyme 1	IPS1	YDFK(1)TDIR	cytoplasm
F4I233	326	1.652	4.75	Leucine-rich repeat protein kinase family protein	At1g63430	STLIIPWK(1)K	plasma membrane
Q9FFC9	218	1.655	1.351	Putative uncharacterized protein	MQK4.30	LAK(1)QSVSVVGSAISGNTISR	cytoplasm
P43286	276	1.659	2.523	Aquaporin PIP2-1	PIP2-1	ASGSK(1)SLGSFR	plasma membrane
Q9LI84	43	1.66	3.156	Probable calcium-binding protein CML16	CML16	SLGIK(1)PR	nucleus,plasma membrane
Q93VP3	40	1.662	1.895	Eukaryotic translation initiation factor 5A-2	ELF5A-2	NRPCK(1)VVEVSTSK	cytoplasm
Q96262	135	1.666	3.068	Plasma membrane-associated cation-binding protein 1	PCAP1	VSVFLPEEVK(1)TK	nucleus
Q56WK6	8	1.667	9.526	Patellin-1	PATL1	AQEEVQK(1)SADVAAAPVVK	cytoplasm
Q9STY6	7	1.671	2.113	40S ribosomal protein S20-2	RPS20B	AYEPMK(1)PTK(1)AGLEAPLEQIHK	cytoplasm
Q9LRT1	728	1.677	2.506	Probably inactive leucine-rich repeat receptor-like protein kinase At3g28040	At3g28040	NPESLLNK(1)ASR	plasma membrane
Q9SSB5	39	1.68	8.576	26S proteasome regulatory subunit 7 homolog A	RPT1A	TYGLGPYSAPIK(1)K	cytoplasm
Q9M1E7	277	1.682	1.456	Tetraspanin-3	TET3	MTK(1)SHPSHFHL	plasma membrane
Q9M8T0	383	1.687	9.399	Probable inactive receptor kinase At3g02880	At3g02880	LRDVVVPEK(1)EFR	plasma membrane
B3H4A8	138	1.69	12.796	Heavy metal transport/detoxification superfamily protein	At4g16380	TK(1)QPAPAPAPAPAPAAK(1)PAPAPAPAPAPAPK	mitochondria
Q56WK6	19	1.691	1.751	Patellin-1	PATL1	SADVAAAPVVK(0.942)EK(0.058)PITDK	cytoplasm
O49596	91	1.692	1.875	High mobility group B protein 2	HMGB2	APYVAK(1)AEK	nucleus
A8MR76	27	1.693	7	Rad23 UV excision repair protein family	RAD23D	VSDVK(1)TAIETVK	cytoplasm
Q9LE06	21	1.703	1.644	Methionine aminotransferase BCAT4	BCAT4	YANVK(1)WEELAFK	cytoplasm
Q9LRR9	230	1.709	1.512	Peroxisomal (S)-2-hydroxy-acid oxidase GLO1	GLO1	LPILVK(1)GVLTGEDAR	cytoplasm
Q56ZI2	160	1.712	2.508	Patellin-2	PATL2	SLEAETK(0.001)EEEK(0.999)SAAPATVETK	nucleus
O48844	903	1.72	1.731	26S proteasome non-ATPase regulatory subunit 1 homolog A	RPN2A	K(1)APEPEPAFEILVNPAR	extracellular
Q03250	57	1.722	1.935	Glycine-rich RNA-binding protein 7	RBG7	GFGFVTFK(1)DEK	nucleus
F4JVC0	55	1.722	1.935	"Cold, circadian rhythm, and RNA binding 1"	CCR1	GFGFVTFK(1)DEK	nucleus
P39207	86	1.724	1.399	Nucleoside diphosphate kinase 1	NDK1	K(1)IIGATNPAASEPGTIR	cytoplasm
P42763	6	1.726	1.42	Dehydrin ERD14	ERD14	AEEIK(1)NVPEQEVPK	nucleus
Q38845	253	1.74	1.882	Serine/threonine-protein phosphatase 2A 65 kDa regulatory subunit A alpha isoform	PP2AA1	ILPVIVNFSQDK(1)SWR	chloroplast
Q9LFB5	188	1.74	2.146	AT5g01210/F7J8_190	At5g01210	IK(1)HLPDFSR	cytoplasm
Q93VB8	52	1.74	1.835	40S ribosomal protein S2-2	RPS2B	ASEETK(1)WVPVTK	cytoplasm
Q940P0	126	1.741	3.6	AT5g03660/F17C15_80	At5g03660	ETEYK(1)DALEAFNEK	nucleus
Q9S7V4	119	1.744	3.104	HVA22-like protein a	HVA22A	SINIWYVPK(1)K(1)MDIFR	cytoplasm
O04905	111	1.749	2.245	UMP-CMP kinase 3	UMK3	AAFEK(1)VTEIEPK	cytoplasm
P93819	105	1.75	7.302	"Malate dehydrogenase 1, cytoplasmic"	MDH1	DVMSK(1)NVSIYK	cytoplasm
P20649	175	1.758	2.777	"ATPase 1, plasma membrane-type"	AHA1	LLEGDPLK(1)VDQSALTGESLPVTK	plasma membrane
Q56WK6	545	1.76	1.788	Patellin-1	PATL1	KIGSTDEPVITDSFK(1)VGEPGK	cytoplasm
Q9LV35	96	1.761	1.93	Actin-interacting protein 1-2	AIP1-2	NEFK(1)VLAGR	cytoplasm
Q0WVC6	3	1.779	1.987	Hydroxyproline-rich glycoprotein family protein	At3g56585	GK(1)NTVEEQNLPVSDGAASAR	nucleus
Q39227	269	1.787	4.552	24-methylenesterol C-methyltransferase 2	SMT2	AYVDIAETAK(1)K	chloroplast
Q9SAJ4	78	1.788	2.021	"Phosphoglycerate kinase 3, cytosolic"	PGK3	YSLK(1)PLVPR	cytoplasm
Q9LV77	564	1.793	1.57	Asparagine synthetase [glutamine-hydrolyzing] 2	ASN2	AAAAAK(1)AGSDLVDPLPK	cytoplasm
A0A1P8ARI0	63	1.8	1.572	Ubiquitin-conjugating enzyme 35	UBC35	DK(1)WSPALQIR	chloroplast
Q9S7V4	126	1.804	2.86	HVA22-like protein a	HVA22A	K(1)PDDVLTAAEK	cytoplasm
A0A1P8AXC4	316	1.807	2.064	Jacalin-related lectin 23	JAL23	TSFSGYK(1)GGK	cytoplasm
Q9FPT1	341	1.812	1.925	Ubiquitin carboxyl-terminal hydrolase 12	UBP12	KESFYDLQLDVK(1)GCK	cytoplasm
P20649	351	1.83	4.059	"ATPase 1, plasma membrane-type"	AHA1	NLVEVFCK(1)GVEK	plasma membrane
Q8VZM1	226	1.838	2.776	N-terminal acetyltransferase A complex auxiliary subunit NAA15	NAA15	LSYK(1)EQEVSLLSK	nucleus
Q56WK6	271	1.839	1.559	Patellin-1	PATL1	VK(1)EALTMLK	cytoplasm
Q9FVT2	410	1.84	1.712	Probable elongation factor 1-gamma 2	At1g57720	VSQMIEDAEPFEGEALLDAK(1)CFK	cytoplasm
P0DI06	36	1.85	1.375	F-box/kelch-repeat protein At1g25211	At1g25211	LVGEK(1)ILTR	nucleus
P20431	140	1.855	1.861	"ATPase 3, plasma membrane-type"	AHA3	DGK(1)WSEQEASILVPGDIVSIK	plasma membrane
O81728	91	1.856	2.092	Expressed protein	At2g25190	TDLVAK(1)EVR	nucleus
Q9LVI6	305	1.867	2.437	Probable inactive receptor kinase RLK902	RLK902	AIDLATIK(1)HHEVEIPGEK(1)AAVEAPENR	plasma membrane
Q9LF98	38	1.881	1.794	"Fructose-bisphosphate aldolase 8, cytosolic"	FBA8	GILAADESTGTIGK(1)R	cytoplasm
F4J7I2	506	1.883	4.636	Ubiquitin-specific protease 13	UBP13	ALEEQYGGEEELPQNNPGFNNPPFK(1)FTK	cytoplasm
P30187	113	1.892	5.573	Calmodulin-like protein 10	CML10	WK(1)QTDEEIDEIIK	cytoplasm
O50008	47	1.894	2.351	5-methyltetrahydropteroyltriglutamate--homocysteine methyltransferase 1	MS1	SSIWK(1)QMSAAGTK	cytoplasm
Q8S4Y1	48	1.9	1.972	"Acetyl-CoA acetyltransferase, cytosolic 1"	AAT1	LGSLAIAAALK(1)R	cytoplasm
P10798	147	1.903	1.585	"Ribulose bisphosphate carboxylase small chain 3B, chloroplastic"	RBCS-3B	K(1)EYPGAFIR	chloroplast
Q9LFW1	58	1.907	2.496	UDP-arabinopyranose mutase 2	RGP2	K(1)IHVPEGYDYELYNR	cytoplasm
P13114	326	1.908	5.86	Chalcone synthase	CHS	LGLK(1)EEK	cytoplasm
Q9FPT1	509	1.926	4.424	Ubiquitin carboxyl-terminal hydrolase 12	UBP12	ALEEQYGGEEELPQTNPGFNNNPPFK(1)FTK	cytoplasm
C0LGN2	963	1.926	2.776	Probable leucine-rich repeat receptor-like serine/threonine-protein kinase At3g14840	LRR-RLK	LLEASVNNEK(1)DEESVR	vacuolar membrane
Q9LV11	453	1.944	2.847	"ATPase 11, plasma membrane-type"	AHA11	VHAVIDK(1)FAER	plasma membrane
P49200	12	1.953	1.816	40S ribosomal protein S20-1	RPS20A	ATAYQPMK(1)PGK(1)AGLEEPLEQIHK	cytoplasm
O04487	9	1.955	3.579	Probable elongation factor 1-gamma 1	At1g09640	ALVLHTYK(1)GNK	cytoplasm
Q8GYH5	423	1.962	1.352	Ankyrin repeat-containing protein BDA1	BAD1	SDLISDNFK(1)NMV	plasma membrane
P06525	194	1.967	1.361	Alcohol dehydrogenase class-P	ADH1	K(1)GQSVAIFGLGAVGLGAAEGAR	cytoplasm
Q9C5Y0	811	1.967	4.038	Phospholipase D delta	PLDDELTA	VNTISEENWK(1)R	cytoskeleton
Q9LVA0	186	1.97	1.716	BAG family molecular chaperone regulator 7	BAG7	AK(1)AIAAAEAEK	cytoplasm
Q9SII0	132	1.976	2.103	Probable histone H2A variant 2	At2g38810	SLVNK(1)VTK	mitochondria
O22788	227	2.03	5.471	Probable peroxygenase 3	PXG3	GCFDGSLFEQIAK(1)ER	cytoskeleton
Q9SJB9	88	2.03	2.068	"Nucleic acid-binding, OB-fold-like protein"	At2g04520	DYQDDK(1)ADVILK	nucleus
F4K3D6	54	2.053	1.551	Small ubiquitin-related modifier	SUMO2	STQLK(1)K(1)LMNAYCDR	mitochondria
Q9LTB8	179	2.067	6.531	Calcineurin B-like protein 9	CBL9	TEWSNFVIK(1)NPSLLK	cytoplasm
Q9SQZ1	72	2.084	10.356	40S ribosomal protein S17-3	RPS17C	GISLK(1)LQEEERER	cytoplasm
Q9SF85	340	2.084	1.9	Adenosine kinase 1	ADK1	SGCTYPEK(1)PDFN	cytoplasm
A8MRV0	95	2.097	3.417	RNA binding Plectin/S10 domain-containing protein	RPS10B	SGGEYGDK(1)AGAPADYQPGFR	mitochondria
P49688	53	2.109	1.474	40S ribosomal protein S2-3	RPS2C	ASEEEK(1)WVPVTK	cytoplasm
P20649	386	2.112	5.612	"ATPase 1, plasma membrane-type"	AHA1	VENQDAIDAAMVGMLADPK(1)EAR	plasma membrane
Q9LZR3	156	2.112	3.276	Glucomannan 4-beta-mannosyltransferase 9	CSLA9	WASK(1)GVNIK	plasma membrane
P40283	134	2.133	2.872	Histone H2B.11	At5g59910	LVLPGELAK(1)HAVSEGTK	nucleus
Q9M339	195	2.136	1.74	40S ribosomal protein S3-2	RPS3B	VMLDWDPK(1)GISGPK	cytoplasm
A0A1P8B8L3	186	2.139	1.971	Squalene synthase 1	SQS1	YADK(1)LEDLKYEENTNK	chloroplast
Q9M7I7	174	2.14	1.816	"Chlorophyllase-2, chloroplastic"	CLH2	ISTLIGIDPVDGTGK(1)GK	cytoplasm
Q9C9Y8	407	2.141	3.45	Probable inactive receptor kinase At3g08680	At3g08680	AYYFSK(1)DEK	plasma membrane
Q9FI61	9	2.15	1.646	Ubiquitin-conjugating enzyme E2 27	UBC27	IQK(1)ELQDCER	chloroplast
Q9SCZ4	549	2.153	2.085	Receptor-like protein kinase FERONIA	FER	VLGVGGFGK(1)VYR	plasma membrane
F4JWF7	38	2.17	2.035	DEAD/DEAH box RNA helicase family protein	UAP56b	K(1)GYVGIHSSGFR	cytoplasm
Q39258	98	2.171	2.69	V-type proton ATPase subunit E1	VHA-E1	DQAAK(1)DLLNVSR	cytoplasm
Q941L0	434	2.172	5.181	Cellulose synthase A catalytic subunit 3 [UDP-forming]	CESA3	VQTSFVK(1)DR	plasma membrane
F4IVT2	60	2.18	3.751	MOS4-associated complex 3B	MAC3B	TGEIIK(1)PK	cytoplasm
Q39247	76	2.194	2.252	Serine/threonine protein phosphatase 2A 55 kDa regulatory subunit B beta isoform	PP2AB2	K(1)DLEQTDYPVR	cytoskeleton
P42763	36	2.199	3.632	Dehydrin ERD14	ERD14	GLFDFLGK(1)K	nucleus
Q9M1P5	142	2.211	7.913	ADP-ribosylation factor A1E	T17J13.250	QDLPNAMNAAEITDK(1)LGLHSLR	cytoplasm
O48847	70	2.216	1.999	Transcriptional corepressor LEUNIG_HOMOLOG	LUH	TNEK(1)HSEAAAAYIEAQQGK	nucleus
F4I116	812	2.22	10.832	"Leucine--tRNA ligase, cytoplasmic"	At1g09620	AYK(1)DCLFR	cytoplasm
Q8W4M5	23	2.223	1.864	Pyrophosphate--fructose 6-phosphate 1-phosphotransferase subunit beta 1	PFP-BETA1	DLTAVGSPENAPAK(1)GR	chloroplast
Q9FVT2	218	2.225	6.984	Probable elongation factor 1-gamma 2	At1g57720	QTEAVPPVPTK(1)K	cytoplasm
A0A1P8BH71	405	2.245	1.37	Ferric reduction oxidase 6	FRO6	VLGGWTAK(1)LR	plasma membrane
Q9LYS5	206	2.246	3.73	Protein kinase superfamily protein	F17J16_160	FAAENVIGEGGYGVVYK(1)GR	chloroplast
Q9SF85	277	2.248	6.065	Adenosine kinase 1	ADK1	TTVITQGADPVVVAEDGK(1)VK	cytoplasm
Q8GYA4	380	2.248	1.37	Cysteine-rich receptor-like protein kinase 10	CRK10	LSK(1)SSGQGEVEFK	vacuolar membrane
Q8LEM7	82	2.255	1.346	Calcineurin B-like protein 3	CBL3	K(1)ESLFADR	nucleus
F4IX90	328	2.262	4.714	Phosphoinositide phospholipase C	PLC2	HLIAIHAGK(0.178)PK(0.822)GGITECLK	mitochondria
P22953	563	2.263	3.274	Probable mediator of RNA polymerase II transcription subunit 37e	MED37E	NTIQDEK(1)IGEK	cytoplasm
O23628	132	2.28	2.934	Histone H2A variant 1	H2AV	SLINK(1)TTK	cytoplasm
Q9FPT1	833	2.286	2.08	Ubiquitin carboxyl-terminal hydrolase 12	UBP12	QHTYDDVVEK(1)VAEK	cytoplasm
Q9FPT1	344	2.292	7.367	Ubiquitin carboxyl-terminal hydrolase 12	UBP12	GCK(1)DVYASFDK	cytoplasm
Q96262	48	2.3	1.857	Plasma membrane-associated cation-binding protein 1	PCAP1	K(1)TELQPK	nucleus
Q9MAG2	96	2.325	2.136	F12M16.29	At1g53400	GAK(1)YELPK	mitochondria
Q9SJ66	136	2.342	2.35	Probable sucrose-phosphatase 2	SPP2	VSFYVEK(1)SK	mitochondria
A0A1P8B013	152	2.35	6.07	Uncharacterized protein	At2g07646	LSLPARCHK(1)GLK	chloroplast
Q9C5Z3	45	2.356	2.36	Eukaryotic translation initiation factor 3 subunit E	TIF3E1	SK(1)IQLLNQTNMVDYAMDIHK	cytoplasm
A0A1P8ASX1	208	2.383	1.794	Cinnamoyl coa reductase 1	CCR1	IKDLGLEFTSTK(1)QSLYDTVK	cytoplasm
Q9C8H3	277	2.393	1.843	Calcium-dependent lipid-binding (CaLB domain) plant phosphoribosyltransferase family protein	At1g51570	VAPNK(1)DEVLGR	plasma membrane
P54609	662	2.414	1.45	Cell division control protein 48 homolog A	CDC48A	LNIFK(1)AALR	cytoplasm
P93654	231	2.423	4.652	Syntaxin-22	SYP22	AATSQGK(1)SQLVQAAK	cytoplasm
Q9LYG3	372	2.425	3.565	NADP-dependent malic enzyme 2	NADP-ME2	IWLVDSK(1)GLIVSSR	cytoplasm
Q9LJX0	1068	2.429	1.394	ABC transporter B family member 19	ABCB19	FYDPLAGK(1)VMIDGK	plasma membrane
Q9SIG9	52	2.441	3.307	Putative auxin-regulated protein	SAUR12	GHFPVYVGEK(1)R	mitochondria
Q9FIZ7	599	2.45	2.573	5-oxoprolinase	OXP1	K(1)TGDGSAFDYAAEFLK	cytoplasm
Q9ZUB3	66	2.456	1.763	Spermidine synthase 1	SPDSYN1	VEK(1)VLFQGK	cytoplasm
O80576	251	2.52	1.694	At2g44060	late	AEIADSIK(1)LDK	cytoplasm
P20649	8	2.52	3.342	"ATPase 1, plasma membrane-type"	AHA1	SGLEDIK(1)NETVDLEK	plasma membrane
Q3E6Z1	122	2.588	1.735	S-adenosyl-L-methionine-dependent methyltransferases superfamily protein	CCoAOMT1	DFVLELNK(1)ALAADPR	cytoplasm
P45724	547	2.618	3.692	Phenylalanine ammonia-lyase 2	PAL2	K(1)VLTTGINGELHPSR	chloroplast
P43298	640	2.693	1.606	Receptor protein kinase TMK1	TMK1	SEIAVLTK(1)VR	plasma membrane
A0A1R7T3I5	156	2.694	4.289	Protein phosphatase 2C family protein	At5g27930	QSYLK(1)TCATVDQELEHHR	cytoplasm
Q9SCM3	50	2.758	2.991	40S ribosomal protein S2-4	RPS2D	WVPVTK(1)LGR	cytoplasm
P49688	59	2.758	2.991	40S ribosomal protein S2-3	RPS2C	WVPVTK(1)LGR	cytoplasm
Q93VB8	58	2.758	2.991	40S ribosomal protein S2-2	RPS2B	WVPVTK(1)LGR	cytoplasm
F4INU4	195	2.766	1.995	Phototropic-responsive NPH3 family protein	RPT2	GVK(1)YSDPGDNESDER	nucleus
F4JPJ7	442	2.793	2.109	Plasma membrane ATPase	HA2	K(1)VLSIIDK	plasma membrane
Q70E96	47	2.797	1.531	Aldehyde dehydrogenase family 3 member F1	ALDH3F1	DNEDK(1)ICNALFQDLGK	cytoplasm
Q9LZ06	139	2.811	1.623	Glutathione S-transferase L3	GSTL3	TMYVSLK(1)GDPSK	cytoplasm
P47998	313	2.817	1.523	Cysteine synthase 1	OASA1	K(1)EAEAMTFEA	cytoplasm
Q9LFL3	400	2.862	1.742	TOM1-like protein 1	TOL1	EQSSSK(1)NDDLIRF	cytoplasm
Q94CE4	52	2.878	1.305	Beta carbonic anhydrase 4	BCA4	ADLGNVAAAK(1)IK	chloroplast
P13114	120	2.95	2.402	Chalcone synthase	CHS	AIK(1)EWGQPK	cytoplasm
F4JG04	244	3.035	4.752	Tetratricopeptide repeat (TPR)-like superfamily protein	TPR8	SIEIDPNYSK(1)AYSR	chloroplast
Q8VYI0	51	3.038	1.954	Sm-like protein LSM8	LSM8	VFSTK(1)EGVQQHVLGLYIIR	cytoplasm
Q9C8D3	353	3.05	1.304	NAD(P)-binding Rossmann-fold superfamily protein	At1g66130	K(1)SVDIGCEVVHL	chloroplast
Q8L7S1	167	3.074	1.763	At1g45200	TLL1	PYITSVVK(1)NTWK	cytoplasm
P20649	27	3.092	5.495	"ATPase 1, plasma membrane-type"	AHA1	IPIEEVFQQLK(1)CTR	plasma membrane
Q9C500	131	3.094	6.597	WPP domain-containing protein 2	WPP2	ILELYSK(1)EISK	nucleus
P45724	633	3.186	4.536	Phenylalanine ammonia-lyase 2	PAL2	AVLPK(1)EVEAAR	chloroplast
Q9FX54	76	3.186	2.091	"Glyceraldehyde-3-phosphate dehydrogenase GAPC2, cytosolic"	GAPC2	TLLFGEK(1)PVTVFGIR	cytoplasm
P25858	76	3.186	2.091	"Glyceraldehyde-3-phosphate dehydrogenase GAPC1, cytosolic"	GAPC1	TLLFGEK(1)PVTVFGIR	cytoplasm
O04922	28	3.188	3.071	Probable glutathione peroxidase 2	GPX2	DIGGNDVSLDQYK(1)GK	cytoplasm
Q9CAV0	45	3.219	2.071	40S ribosomal protein S3a-1	RPS3AA	NVGK(1)TLVSR	cytoplasm
P92974	404	3.246	1.494	Ubiquitin-activating enzyme E1 2	UBA2	LEDVNSK(1)LLR	chloroplast
Q8VZF3	926	3.277	1.536	"Probable glutamyl endopeptidase, chloroplastic"	GEP	YCVPNTSDADTSPDQSK(1)EGSDSADK	chloroplast
Q9SGN6	382	3.282	2.303	MACPF domain-containing protein NSL1	NSL1	LYVNTSK(1)VDSGERPVTGLR	nucleus
Q8GWE1	11	3.345	1.376	Ubiquitin carboxyl-terminal hydrolase 3	UCH3	ATASESSSSK(1)R	cytoplasm
B9DH70	328	3.399	3.859	AT1G12760 protein	At1g12760	YNILK(1)SSNLDREEV	cytoplasm
F4JPJ7	959	3.531	2.791	Plasma membrane ATPase	HA2	ELHTLK(1)GHVESVVK	plasma membrane
Q9SW09	139	3.536	1.364	40S ribosomal protein S10-1	RPS10A	GGDEK(1)GGAPADFQPSFQGGGGR	mitochondria
P20649	936	3.576	4.649	"ATPase 1, plasma membrane-type"	AHA1	LK(1)GLDIDTAGHHYTV	plasma membrane
A0A1P8B2H6	195	3.647	1.595	Terpene cyclase/mutase family member	CAS1	K(1)ELFTVPYHEVNWNEAR	chloroplast
Q9SVM9	209	3.656	1.347	Protein ECERIFERUM 26	CER26	RFQSPNPTVK(1)DPVSIK	chloroplast
Q9LX66	501	3.75	2.031	Receptor-like protein kinase HERK 1	HERK1	VYK(1)GELNDGTK	plasma membrane
Q9FNI7	156	3.795	3.835	Glucomannan 4-beta-mannosyltransferase 2	CSLA2	WASK(1)GINIR	plasma membrane
A8MR40	7	3.854	2.795	DNAJ heat shock family protein	At4g28480	GVDYYK(1)VLQVDR	cytoskeleton
Q9SSN3	122	3.901	2.051	Toll/interleukin-1 receptor-like protein	TIR	WQTGVLAEQFK(1)K	cytoplasm
F4INU4	382	3.92	16.4	Phototropic-responsive NPH3 family protein	RPT2	EK(1)VCSSMDPLK	nucleus
F4IGE9	42	3.989	4.096	LURP-one-like protein (DUF567)	LURP1	ITDGNFVITSADGK(1)LLFK	chloroplast
F4INU4	442	4.229	8.09	Phototropic-responsive NPH3 family protein	RPT2	AVVVLPEALK(1)TR	nucleus
F4IF83	54	4.23	4.329	Rad23 UV excision repair protein family	RAD23B	VLK(1)DETSLVENK	chloroplast
P93028	771	4.278	2.705	Ubiquitin-activating enzyme E1 1	UBA1	QLIYTFPEDAATSTGAPFWSAPK(1)R	chloroplast
Q9M2Z1	971	4.383	2.437	Leucine-rich repeat receptor-like serine/threonine-protein kinase BAM2	BAM2	IPLSK(1)QQAAESDVTEK	plasma membrane
Q9SIT1	812	8.282	3.527	Receptor-like kinase TMK3	TMK3	VAASK(1)DENAFK	plasma membrane
Q8VZQ3	22	9.571	10.873	CASP-like protein 2A1	At1g17200	ASHGGSGGGATEK(1)WEETSLGIR	vacuolar membrane
Q9FPT1	183	11.727	25.05	Ubiquitin carboxyl-terminal hydrolase 12	UBP12	K(1)VLDYWSYDSK	cytoplasm
Q93VR4	68	24.141	2.297	MLP-like protein 423	MLP423	LITYGEGSPLVK(1)ISAER	cytoplasm

## Sheet: B(upl3)vsA(1.5)
Protein accession	Position	B1/A1_Ratio	B2/A2_Ratio	Protein description	Gene name	Modified sequence	Subcellular localization
Q93VR4	68	24.141	2.297	MLP-like protein 423	MLP423	LITYGEGSPLVK(1)ISAER	cytoplasm
Q9FPT1	183	11.727	25.05	Ubiquitin carboxyl-terminal hydrolase 12	UBP12	K(1)VLDYWSYDSK	cytoplasm
Q8VZQ3	22	9.571	10.873	CASP-like protein 2A1	At1g17200	ASHGGSGGGATEK(1)WEETSLGIR	vacuolar membrane
Q9SIT1	812	8.282	3.527	Receptor-like kinase TMK3	TMK3	VAASK(1)DENAFK	plasma membrane
Q9M2Z1	971	4.383	2.437	Leucine-rich repeat receptor-like serine/threonine-protein kinase BAM2	BAM2	IPLSK(1)QQAAESDVTEK	plasma membrane
P93028	771	4.278	2.705	Ubiquitin-activating enzyme E1 1	UBA1	QLIYTFPEDAATSTGAPFWSAPK(1)R	chloroplast
F4IF83	54	4.23	4.329	Rad23 UV excision repair protein family	RAD23B	VLK(1)DETSLVENK	chloroplast
F4INU4	442	4.229	8.09	Phototropic-responsive NPH3 family protein	RPT2	AVVVLPEALK(1)TR	nucleus
F4IGE9	42	3.989	4.096	LURP-one-like protein (DUF567)	LURP1	ITDGNFVITSADGK(1)LLFK	chloroplast
F4INU4	382	3.92	16.4	Phototropic-responsive NPH3 family protein	RPT2	EK(1)VCSSMDPLK	nucleus
Q9SSN3	122	3.901	2.051	Toll/interleukin-1 receptor-like protein	TIR	WQTGVLAEQFK(1)K	cytoplasm
A8MR40	7	3.854	2.795	DNAJ heat shock family protein	At4g28480	GVDYYK(1)VLQVDR	cytoskeleton
Q9FNI7	156	3.795	3.835	Glucomannan 4-beta-mannosyltransferase 2	CSLA2	WASK(1)GINIR	plasma membrane
Q9LX66	501	3.75	2.031	Receptor-like protein kinase HERK 1	HERK1	VYK(1)GELNDGTK	plasma membrane
A0A1P8B2H6	195	3.647	1.595	Terpene cyclase/mutase family member	CAS1	K(1)ELFTVPYHEVNWNEAR	chloroplast
P20649	936	3.576	4.649	"ATPase 1, plasma membrane-type"	AHA1	LK(1)GLDIDTAGHHYTV	plasma membrane
F4JPJ7	959	3.531	2.791	Plasma membrane ATPase	HA2	ELHTLK(1)GHVESVVK	plasma membrane
B9DH70	328	3.399	3.859	AT1G12760 protein	At1g12760	YNILK(1)SSNLDREEV	cytoplasm
Q9SGN6	382	3.282	2.303	MACPF domain-containing protein NSL1	NSL1	LYVNTSK(1)VDSGERPVTGLR	nucleus
Q8VZF3	926	3.277	1.536	"Probable glutamyl endopeptidase, chloroplastic"	GEP	YCVPNTSDADTSPDQSK(1)EGSDSADK	chloroplast
Q9CAV0	45	3.219	2.071	40S ribosomal protein S3a-1	RPS3AA	NVGK(1)TLVSR	cytoplasm
O04922	28	3.188	3.071	Probable glutathione peroxidase 2	GPX2	DIGGNDVSLDQYK(1)GK	cytoplasm
P45724	633	3.186	4.536	Phenylalanine ammonia-lyase 2	PAL2	AVLPK(1)EVEAAR	chloroplast
Q9FX54	76	3.186	2.091	"Glyceraldehyde-3-phosphate dehydrogenase GAPC2, cytosolic"	GAPC2	TLLFGEK(1)PVTVFGIR	cytoplasm
P25858	76	3.186	2.091	"Glyceraldehyde-3-phosphate dehydrogenase GAPC1, cytosolic"	GAPC1	TLLFGEK(1)PVTVFGIR	cytoplasm
Q9C500	131	3.094	6.597	WPP domain-containing protein 2	WPP2	ILELYSK(1)EISK	nucleus
P20649	27	3.092	5.495	"ATPase 1, plasma membrane-type"	AHA1	IPIEEVFQQLK(1)CTR	plasma membrane
Q8L7S1	167	3.074	1.763	At1g45200	TLL1	PYITSVVK(1)NTWK	cytoplasm
Q8VYI0	51	3.038	1.954	Sm-like protein LSM8	LSM8	VFSTK(1)EGVQQHVLGLYIIR	cytoplasm
F4JG04	244	3.035	4.752	Tetratricopeptide repeat (TPR)-like superfamily protein	TPR8	SIEIDPNYSK(1)AYSR	chloroplast
P13114	120	2.95	2.402	Chalcone synthase	CHS	AIK(1)EWGQPK	cytoplasm
Q9LFL3	400	2.862	1.742	TOM1-like protein 1	TOL1	EQSSSK(1)NDDLIRF	cytoplasm
P47998	313	2.817	1.523	Cysteine synthase 1	OASA1	K(1)EAEAMTFEA	cytoplasm
Q9LZ06	139	2.811	1.623	Glutathione S-transferase L3	GSTL3	TMYVSLK(1)GDPSK	cytoplasm
Q70E96	47	2.797	1.531	Aldehyde dehydrogenase family 3 member F1	ALDH3F1	DNEDK(1)ICNALFQDLGK	cytoplasm
F4JPJ7	442	2.793	2.109	Plasma membrane ATPase	HA2	K(1)VLSIIDK	plasma membrane
F4INU4	195	2.766	1.995	Phototropic-responsive NPH3 family protein	RPT2	GVK(1)YSDPGDNESDER	nucleus
Q9SCM3	50	2.758	2.991	40S ribosomal protein S2-4	RPS2D	WVPVTK(1)LGR	cytoplasm
P49688	59	2.758	2.991	40S ribosomal protein S2-3	RPS2C	WVPVTK(1)LGR	cytoplasm
Q93VB8	58	2.758	2.991	40S ribosomal protein S2-2	RPS2B	WVPVTK(1)LGR	cytoplasm
A0A1R7T3I5	156	2.694	4.289	Protein phosphatase 2C family protein	At5g27930	QSYLK(1)TCATVDQELEHHR	cytoplasm
P43298	640	2.693	1.606	Receptor protein kinase TMK1	TMK1	SEIAVLTK(1)VR	plasma membrane
P45724	547	2.618	3.692	Phenylalanine ammonia-lyase 2	PAL2	K(1)VLTTGINGELHPSR	chloroplast
Q3E6Z1	122	2.588	1.735	S-adenosyl-L-methionine-dependent methyltransferases superfamily protein	CCoAOMT1	DFVLELNK(1)ALAADPR	cytoplasm
O80576	251	2.52	1.694	At2g44060	late	AEIADSIK(1)LDK	cytoplasm
P20649	8	2.52	3.342	"ATPase 1, plasma membrane-type"	AHA1	SGLEDIK(1)NETVDLEK	plasma membrane
Q9ZUB3	66	2.456	1.763	Spermidine synthase 1	SPDSYN1	VEK(1)VLFQGK	cytoplasm
Q9FIZ7	599	2.45	2.573	5-oxoprolinase	OXP1	K(1)TGDGSAFDYAAEFLK	cytoplasm
Q9SIG9	52	2.441	3.307	Putative auxin-regulated protein	SAUR12	GHFPVYVGEK(1)R	mitochondria
Q9LYG3	372	2.425	3.565	NADP-dependent malic enzyme 2	NADP-ME2	IWLVDSK(1)GLIVSSR	cytoplasm
P93654	231	2.423	4.652	Syntaxin-22	SYP22	AATSQGK(1)SQLVQAAK	cytoplasm
Q9C8H3	277	2.393	1.843	Calcium-dependent lipid-binding (CaLB domain) plant phosphoribosyltransferase family protein	At1g51570	VAPNK(1)DEVLGR	plasma membrane
A0A1P8ASX1	208	2.383	1.794	Cinnamoyl coa reductase 1	CCR1	IKDLGLEFTSTK(1)QSLYDTVK	cytoplasm
Q9C5Z3	45	2.356	2.36	Eukaryotic translation initiation factor 3 subunit E	TIF3E1	SK(1)IQLLNQTNMVDYAMDIHK	cytoplasm
A0A1P8B013	152	2.35	6.07	Uncharacterized protein	At2g07646	LSLPARCHK(1)GLK	chloroplast
Q9SJ66	136	2.342	2.35	Probable sucrose-phosphatase 2	SPP2	VSFYVEK(1)SK	mitochondria
Q9MAG2	96	2.325	2.136	F12M16.29	At1g53400	GAK(1)YELPK	mitochondria
Q96262	48	2.3	1.857	Plasma membrane-associated cation-binding protein 1	PCAP1	K(1)TELQPK	nucleus
Q9FPT1	344	2.292	7.367	Ubiquitin carboxyl-terminal hydrolase 12	UBP12	GCK(1)DVYASFDK	cytoplasm
Q9FPT1	833	2.286	2.08	Ubiquitin carboxyl-terminal hydrolase 12	UBP12	QHTYDDVVEK(1)VAEK	cytoplasm
O23628	132	2.28	2.934	Histone H2A variant 1	H2AV	SLINK(1)TTK	cytoplasm
P22953	563	2.263	3.274	Probable mediator of RNA polymerase II transcription subunit 37e	MED37E	NTIQDEK(1)IGEK	cytoplasm
F4IX90	328	2.262	4.714	Phosphoinositide phospholipase C	PLC2	HLIAIHAGK(0.178)PK(0.822)GGITECLK	mitochondria
Q9SF85	277	2.248	6.065	Adenosine kinase 1	ADK1	TTVITQGADPVVVAEDGK(1)VK	cytoplasm
Q9LYS5	206	2.246	3.73	Protein kinase superfamily protein	F17J16_160	FAAENVIGEGGYGVVYK(1)GR	chloroplast
Q9FVT2	218	2.225	6.984	Probable elongation factor 1-gamma 2	At1g57720	QTEAVPPVPTK(1)K	cytoplasm
Q8W4M5	23	2.223	1.864	Pyrophosphate--fructose 6-phosphate 1-phosphotransferase subunit beta 1	PFP-BETA1	DLTAVGSPENAPAK(1)GR	chloroplast
F4I116	812	2.22	10.832	"Leucine--tRNA ligase, cytoplasmic"	At1g09620	AYK(1)DCLFR	cytoplasm
O48847	70	2.216	1.999	Transcriptional corepressor LEUNIG_HOMOLOG	LUH	TNEK(1)HSEAAAAYIEAQQGK	nucleus
Q9M1P5	142	2.211	7.913	ADP-ribosylation factor A1E	T17J13.250	QDLPNAMNAAEITDK(1)LGLHSLR	cytoplasm
P42763	36	2.199	3.632	Dehydrin ERD14	ERD14	GLFDFLGK(1)K	nucleus
Q39247	76	2.194	2.252	Serine/threonine protein phosphatase 2A 55 kDa regulatory subunit B beta isoform	PP2AB2	K(1)DLEQTDYPVR	cytoskeleton
F4IVT2	60	2.18	3.751	MOS4-associated complex 3B	MAC3B	TGEIIK(1)PK	cytoplasm
Q941L0	434	2.172	5.181	Cellulose synthase A catalytic subunit 3 [UDP-forming]	CESA3	VQTSFVK(1)DR	plasma membrane
Q39258	98	2.171	2.69	V-type proton ATPase subunit E1	VHA-E1	DQAAK(1)DLLNVSR	cytoplasm
F4JWF7	38	2.17	2.035	DEAD/DEAH box RNA helicase family protein	UAP56b	K(1)GYVGIHSSGFR	cytoplasm
Q9SCZ4	549	2.153	2.085	Receptor-like protein kinase FERONIA	FER	VLGVGGFGK(1)VYR	plasma membrane
Q9FI61	9	2.15	1.646	Ubiquitin-conjugating enzyme E2 27	UBC27	IQK(1)ELQDCER	chloroplast
Q9C9Y8	407	2.141	3.45	Probable inactive receptor kinase At3g08680	At3g08680	AYYFSK(1)DEK	plasma membrane
Q9M7I7	174	2.14	1.816	"Chlorophyllase-2, chloroplastic"	CLH2	ISTLIGIDPVDGTGK(1)GK	cytoplasm
A0A1P8B8L3	186	2.139	1.971	Squalene synthase 1	SQS1	YADK(1)LEDLKYEENTNK	chloroplast
Q9M339	195	2.136	1.74	40S ribosomal protein S3-2	RPS3B	VMLDWDPK(1)GISGPK	cytoplasm
P40283	134	2.133	2.872	Histone H2B.11	At5g59910	LVLPGELAK(1)HAVSEGTK	nucleus
Q9LZR3	156	2.112	3.276	Glucomannan 4-beta-mannosyltransferase 9	CSLA9	WASK(1)GVNIK	plasma membrane
P20649	386	2.112	5.612	"ATPase 1, plasma membrane-type"	AHA1	VENQDAIDAAMVGMLADPK(1)EAR	plasma membrane
A8MRV0	95	2.097	3.417	RNA binding Plectin/S10 domain-containing protein	RPS10B	SGGEYGDK(1)AGAPADYQPGFR	mitochondria
Q9SQZ1	72	2.084	10.356	40S ribosomal protein S17-3	RPS17C	GISLK(1)LQEEERER	cytoplasm
Q9SF85	340	2.084	1.9	Adenosine kinase 1	ADK1	SGCTYPEK(1)PDFN	cytoplasm
Q9LTB8	179	2.067	6.531	Calcineurin B-like protein 9	CBL9	TEWSNFVIK(1)NPSLLK	cytoplasm
F4K3D6	54	2.053	1.551	Small ubiquitin-related modifier	SUMO2	STQLK(1)K(1)LMNAYCDR	mitochondria
O22788	227	2.03	5.471	Probable peroxygenase 3	PXG3	GCFDGSLFEQIAK(1)ER	cytoskeleton
Q9SJB9	88	2.03	2.068	"Nucleic acid-binding, OB-fold-like protein"	At2g04520	DYQDDK(1)ADVILK	nucleus
Q9SII0	132	1.976	2.103	Probable histone H2A variant 2	At2g38810	SLVNK(1)VTK	mitochondria
Q9LVA0	186	1.97	1.716	BAG family molecular chaperone regulator 7	BAG7	AK(1)AIAAAEAEK	cytoplasm
Q9C5Y0	811	1.967	4.038	Phospholipase D delta	PLDDELTA	VNTISEENWK(1)R	cytoskeleton
O04487	9	1.955	3.579	Probable elongation factor 1-gamma 1	At1g09640	ALVLHTYK(1)GNK	cytoplasm
P49200	12	1.953	1.816	40S ribosomal protein S20-1	RPS20A	ATAYQPMK(1)PGK(1)AGLEEPLEQIHK	cytoplasm
Q9LV11	453	1.944	2.847	"ATPase 11, plasma membrane-type"	AHA11	VHAVIDK(1)FAER	plasma membrane
Q9FPT1	509	1.926	4.424	Ubiquitin carboxyl-terminal hydrolase 12	UBP12	ALEEQYGGEEELPQTNPGFNNNPPFK(1)FTK	cytoplasm
C0LGN2	963	1.926	2.776	Probable leucine-rich repeat receptor-like serine/threonine-protein kinase At3g14840	LRR-RLK	LLEASVNNEK(1)DEESVR	vacuolar membrane
P13114	326	1.908	5.86	Chalcone synthase	CHS	LGLK(1)EEK	cytoplasm
Q9LFW1	58	1.907	2.496	UDP-arabinopyranose mutase 2	RGP2	K(1)IHVPEGYDYELYNR	cytoplasm
P10798	147	1.903	1.585	"Ribulose bisphosphate carboxylase small chain 3B, chloroplastic"	RBCS-3B	K(1)EYPGAFIR	chloroplast
Q8S4Y1	48	1.9	1.972	"Acetyl-CoA acetyltransferase, cytosolic 1"	AAT1	LGSLAIAAALK(1)R	cytoplasm
O50008	47	1.894	2.351	5-methyltetrahydropteroyltriglutamate--homocysteine methyltransferase 1	MS1	SSIWK(1)QMSAAGTK	cytoplasm
P30187	113	1.892	5.573	Calmodulin-like protein 10	CML10	WK(1)QTDEEIDEIIK	cytoplasm
F4J7I2	506	1.883	4.636	Ubiquitin-specific protease 13	UBP13	ALEEQYGGEEELPQNNPGFNNPPFK(1)FTK	cytoplasm
Q9LF98	38	1.881	1.794	"Fructose-bisphosphate aldolase 8, cytosolic"	FBA8	GILAADESTGTIGK(1)R	cytoplasm
Q9LVI6	305	1.867	2.437	Probable inactive receptor kinase RLK902	RLK902	AIDLATIK(1)HHEVEIPGEK(1)AAVEAPENR	plasma membrane
O81728	91	1.856	2.092	Expressed protein	At2g25190	TDLVAK(1)EVR	nucleus
P20431	140	1.855	1.861	"ATPase 3, plasma membrane-type"	AHA3	DGK(1)WSEQEASILVPGDIVSIK	plasma membrane
Q9FVT2	410	1.84	1.712	Probable elongation factor 1-gamma 2	At1g57720	VSQMIEDAEPFEGEALLDAK(1)CFK	cytoplasm
Q56WK6	271	1.839	1.559	Patellin-1	PATL1	VK(1)EALTMLK	cytoplasm
Q8VZM1	226	1.838	2.776	N-terminal acetyltransferase A complex auxiliary subunit NAA15	NAA15	LSYK(1)EQEVSLLSK	nucleus
P20649	351	1.83	4.059	"ATPase 1, plasma membrane-type"	AHA1	NLVEVFCK(1)GVEK	plasma membrane
Q9FPT1	341	1.812	1.925	Ubiquitin carboxyl-terminal hydrolase 12	UBP12	KESFYDLQLDVK(1)GCK	cytoplasm
A0A1P8AXC4	316	1.807	2.064	Jacalin-related lectin 23	JAL23	TSFSGYK(1)GGK	cytoplasm
Q9S7V4	126	1.804	2.86	HVA22-like protein a	HVA22A	K(1)PDDVLTAAEK	cytoplasm
A0A1P8ARI0	63	1.8	1.572	Ubiquitin-conjugating enzyme 35	UBC35	DK(1)WSPALQIR	chloroplast
Q9LV77	564	1.793	1.57	Asparagine synthetase [glutamine-hydrolyzing] 2	ASN2	AAAAAK(1)AGSDLVDPLPK	cytoplasm
Q9SAJ4	78	1.788	2.021	"Phosphoglycerate kinase 3, cytosolic"	PGK3	YSLK(1)PLVPR	cytoplasm
Q39227	269	1.787	4.552	24-methylenesterol C-methyltransferase 2	SMT2	AYVDIAETAK(1)K	chloroplast
Q0WVC6	3	1.779	1.987	Hydroxyproline-rich glycoprotein family protein	At3g56585	GK(1)NTVEEQNLPVSDGAASAR	nucleus
Q9LV35	96	1.761	1.93	Actin-interacting protein 1-2	AIP1-2	NEFK(1)VLAGR	cytoplasm
Q56WK6	545	1.76	1.788	Patellin-1	PATL1	KIGSTDEPVITDSFK(1)VGEPGK	cytoplasm
P20649	175	1.758	2.777	"ATPase 1, plasma membrane-type"	AHA1	LLEGDPLK(1)VDQSALTGESLPVTK	plasma membrane
P93819	105	1.75	7.302	"Malate dehydrogenase 1, cytoplasmic"	MDH1	DVMSK(1)NVSIYK	cytoplasm
O04905	111	1.749	2.245	UMP-CMP kinase 3	UMK3	AAFEK(1)VTEIEPK	cytoplasm
Q9S7V4	119	1.744	3.104	HVA22-like protein a	HVA22A	SINIWYVPK(1)K(1)MDIFR	cytoplasm
Q940P0	126	1.741	3.6	AT5g03660/F17C15_80	At5g03660	ETEYK(1)DALEAFNEK	nucleus
Q93VB8	52	1.74	1.835	40S ribosomal protein S2-2	RPS2B	ASEETK(1)WVPVTK	cytoplasm
Q38845	253	1.74	1.882	Serine/threonine-protein phosphatase 2A 65 kDa regulatory subunit A alpha isoform	PP2AA1	ILPVIVNFSQDK(1)SWR	chloroplast
Q9LFB5	188	1.74	2.146	AT5g01210/F7J8_190	At5g01210	IK(1)HLPDFSR	cytoplasm
Q03250	57	1.722	1.935	Glycine-rich RNA-binding protein 7	RBG7	GFGFVTFK(1)DEK	nucleus
F4JVC0	55	1.722	1.935	"Cold, circadian rhythm, and RNA binding 1"	CCR1	GFGFVTFK(1)DEK	nucleus
O48844	903	1.72	1.731	26S proteasome non-ATPase regulatory subunit 1 homolog A	RPN2A	K(1)APEPEPAFEILVNPAR	extracellular
Q56ZI2	160	1.712	2.508	Patellin-2	PATL2	SLEAETK(0.001)EEEK(0.999)SAAPATVETK	nucleus
Q9LRR9	230	1.709	1.512	Peroxisomal (S)-2-hydroxy-acid oxidase GLO1	GLO1	LPILVK(1)GVLTGEDAR	cytoplasm
Q9LE06	21	1.703	1.644	Methionine aminotransferase BCAT4	BCAT4	YANVK(1)WEELAFK	cytoplasm
A8MR76	27	1.693	7	Rad23 UV excision repair protein family	RAD23D	VSDVK(1)TAIETVK	cytoplasm
O49596	91	1.692	1.875	High mobility group B protein 2	HMGB2	APYVAK(1)AEK	nucleus
Q56WK6	19	1.691	1.751	Patellin-1	PATL1	SADVAAAPVVK(0.942)EK(0.058)PITDK	cytoplasm
B3H4A8	138	1.69	12.796	Heavy metal transport/detoxification superfamily protein	At4g16380	TK(1)QPAPAPAPAPAPAAK(1)PAPAPAPAPAPAPK	mitochondria
Q9M8T0	383	1.687	9.399	Probable inactive receptor kinase At3g02880	At3g02880	LRDVVVPEK(1)EFR	plasma membrane
Q9SSB5	39	1.68	8.576	26S proteasome regulatory subunit 7 homolog A	RPT1A	TYGLGPYSAPIK(1)K	cytoplasm
Q9LRT1	728	1.677	2.506	Probably inactive leucine-rich repeat receptor-like protein kinase At3g28040	At3g28040	NPESLLNK(1)ASR	plasma membrane
Q9STY6	7	1.671	2.113	40S ribosomal protein S20-2	RPS20B	AYEPMK(1)PTK(1)AGLEAPLEQIHK	cytoplasm
Q56WK6	8	1.667	9.526	Patellin-1	PATL1	AQEEVQK(1)SADVAAAPVVK	cytoplasm
Q96262	135	1.666	3.068	Plasma membrane-associated cation-binding protein 1	PCAP1	VSVFLPEEVK(1)TK	nucleus
Q93VP3	40	1.662	1.895	Eukaryotic translation initiation factor 5A-2	ELF5A-2	NRPCK(1)VVEVSTSK	cytoplasm
Q9LI84	43	1.66	3.156	Probable calcium-binding protein CML16	CML16	SLGIK(1)PR	nucleus,plasma membrane
P43286	276	1.659	2.523	Aquaporin PIP2-1	PIP2-1	ASGSK(1)SLGSFR	plasma membrane
F4I233	326	1.652	4.75	Leucine-rich repeat protein kinase family protein	At1g63430	STLIIPWK(1)K	plasma membrane
P42801	55	1.646	3.567	Inositol-3-phosphate synthase isozyme 1	IPS1	YDFK(1)TDIR	cytoplasm
Q9ZSY2	285	1.641	2.398	Chaperone protein dnaJ 15	ATJ15	TASYTIEALCAK(1)TYEDTTEK	nucleus
Q8VZ80	28	1.633	2.004	Polyol transporter 5	PLT5	HVPESVLPAK(0.902)PPK(0.098)R	plasma membrane
P40283	72	1.633	3.437	Histone H2B.11	At5g59910	VLK(1)QVHPDIGISSK	nucleus
F4J0Y1	149	1.632	2.219	Protein kinase superfamily protein	ATMRK1	LDHPNVTK(1)FIGASMGTSDLR	cytoskeleton
Q42605	60	1.624	2.979	Bifunctional UDP-glucose 4-epimerase and UDP-xylose 4-epimerase 1	UGE1	ELVGPDLSK(1)K	cytoskeleton
F4JVH0	102	1.623	3.828	Polyketide cyclase/dehydrase and lipid transport superfamily protein	At4g14500	ANK(1)SATGSASSQTPVEDNDESGLASR	chloroplast
Q93Y31	133	1.619	2.175	ADP-ribosylation factor-like protein 8b	ARL8B	IDK(1)PGALSK	nucleus
Q9LUT2	390	1.617	2.063	S-adenosylmethionine synthase 4	METK4	DDADFTWEVVK(0.07)PLK(0.95)SNK(0.98)VQA	cytoskeleton
P29448	96	1.614	2.777	Thioredoxin H1	TRX1	ILDK(1)VVGAK	cytoplasm
Q9LVM0	424	1.612	2.544	Probable inactive receptor kinase At5g58300	At5g58300	AYYYSK(1)DEK	plasma membrane
P23686	216	1.599	1.865	S-adenosylmethionine synthase 1	SAM1	EHVIK(1)PVIPEK	cytoplasm
Q9LUT2	216	1.599	1.865	S-adenosylmethionine synthase 4	METK4	EHVIK(1)PVIPEK	cytoskeleton
P54609	291	1.593	1.765	Cell division control protein 48 homolog A	CDC48A	K(1)AFEEAEK	cytoplasm
Q9ZVU4	7	1.593	1.937	At1g55450/T5A14_14	At1g55450	AALSDK(1)LADAYQNAR	cytoplasm
O80448	21	1.589	2.073	Pyridoxal 5'-phosphate synthase subunit PDX1.1	PDX11	QK(1)SPFSVK	cytoplasm
Q9M331	322	1.589	2.921	Protein NRT1/ PTR FAMILY 5.7	NPF5.7	AEK(1)QSPWR	plasma membrane
Q9C9K3	568	1.587	2.635	Pyrophosphate--fructose 6-phosphate 1-phosphotransferase subunit alpha 2	PFP-ALPHA2	K(1)LQEYLDQVR	cytoplasm
O24653	53	1.581	2.793	Guanosine nucleotide diphosphate dissociation inhibitor 2	GDI2	NDYYGGESTSLNLNQLWK(1)K	cytoplasm
Q9SA73	192	1.569	3.954	Obg-like ATPase 1	YchF1	VK(1)AWLEDGKDVR	cytoskeleton
Q56WK6	335	1.565	1.792	Patellin-1	PATL1	ELFSDK(1)EK	cytoplasm
O23254	424	1.553	2.339	Serine hydroxymethyltransferase 4	SHM4	AVTLTLDIQK(1)TYGK	chloroplast
P45724	124	1.552	3.264	Phenylalanine ammonia-lyase 2	PAL2	TK(1)NGTALQTELIR	chloroplast
Q9C9C9	24	1.548	1.739	Cytosolic sulfotransferase 18	SOT18	ATITTTTLPSHDETK(1)TESTEFEK	cytoplasm
P11574	474	1.537	3.511	V-type proton ATPase subunit B1	VHA-B1	IPAK(1)TLDQFYSR	cytoplasm
Q8L940	26	1.536	2.21	Pyridoxal 5'-phosphate synthase subunit PDX1.3	PDX13	SPFSVK(1)VGLAQMLR	cytoplasm
O80448	27	1.536	2.21	Pyridoxal 5'-phosphate synthase subunit PDX1.1	PDX11	SPFSVK(1)VGLAQMLR	cytoplasm
O80837	86	1.528	3.266	Remorin	DBP	TSFIK(1)AWEESEK	cytoplasm
B3H746	166	1.52	5.795	Peptidylprolyl isomerase	ROF1	ILAVGEK(1)WENPK	cytoplasm
Q9SJL8	389	1.519	4.78	S-adenosylmethionine synthase 3	METK3	DDPDFTWEVVK(0.02)PLK(0.152)PK(0.828)A	cytoskeleton
Q9LHS0	310	1.519	1.713	Putative clathrin assembly protein At5g35200	At5g35200	EAPLAAGVK(1)K	cytoplasm
O03042	146	1.517	4.685	Ribulose bisphosphate carboxylase large chain	rbcL	IPPAYTK(1)TFQGPPHGIQVER	cytoplasm
Q56YU0	317	1.514	2.203	Aldehyde dehydrogenase family 2 member C4	ALDH2C4	VFVQEGIYDK(1)VVEK	cytoskeleton
A8MRZ7	65	1.512	1.675	Eukaryotic translation initiation factor 4A1	EIF4A1	GIVPFCK(1)GLDVIQQAQSGTGK	cytoplasm
O80852	138	1.502	2.042	Glutathione S-transferase F9	GSTF9	ESEEK(1)LAGVLDVYEAHLSK	cytoplasm
O48963	475	0.658	0.392	Phototropin-1	PHOT1	IEK(1)NFVITDPR	nucleus
Q9LT31	107	0.657	0.568	Vacuolar protein sorting-associated protein 9A	VPS9A	VFASNTEEVIADEK(1)LFQK	nucleus
F4IBY7	53	0.652	0.584	B-box zinc finger family protein	STO	LHLNSLSTK(1)FPR	cytoplasm
P46668	76	0.649	0.534	Homeobox-leucine zipper protein ATHB-6	ATHB-6	ALEK(1)NFELENK	nucleus
Q9FFB3	24	0.648	0.534	Vacuolar protein sorting-associated protein 24 homolog 1	VPS24-1	K(1)LRQECR	cytoplasm
A0A1P8B021	315	0.638	0.227	Pyridoxal phosphate (PLP)-dependent transferases superfamily protein	AAS	NK(1)ASQANLVVDYK	chloroplast
O23627	215	0.637	0.391	"Glycine--tRNA ligase, mitochondrial 1"	At1g29880	ADHLLK(1)DYCTEK	chloroplast
Q39241	101	0.634	0.623	Thioredoxin H5	TRX5	VVGAAK(1)DEINEK	cytoplasm
Q9XIE2	102	0.633	0.564	ABC transporter G family member 36	ABCG36	QK(1)FIDMVFK	plasma membrane
Q9SK39	61	0.628	0.573	Probable steroid-binding protein 3	MP3	MSK(1)NEEDVSPSLEGLTEK	nucleus
P51414	135	0.618	0.54	60S ribosomal protein L26-1	RPL26A	GTK(1)FTSEDVMQNVD	cytoplasm
Q9XI93	87	0.613	0.344	At1g13930/F16A14.27	F7A19.2	FDEK(1)SSTGQYLDK	nucleus
Q9SRV5	400	0.608	0.666	5-methyltetrahydropteroyltriglutamate--homocysteine methyltransferase 2	MS2	VTNESVQK(1)AAAALK	cytoplasm
B3H6B0	59	0.606	0.547	"26S proteasome regulatory subunit, putative (RPN5)"	EMB2107	LLNEQILNLSK(1)K	nucleus
O80858	35	0.599	0.607	Expressed protein	At2g30930	ESVTSTAESVTASLTDAEK(1)TVNQTAR	chloroplast
O65782	283	0.597	0.425	Cytochrome P450 83B1	CYP83B1	DQPFSIK(1)FTHENVK	chloroplast
P47998	191	0.594	0.665	Cysteine synthase 1	OASA1	IDGFVSGIGTGGTITGAGK(1)YLK	cytoplasm
O49299	544	0.594	0.429	"Probable phosphoglucomutase, cytoplasmic 1"	At1g23190	LYIEQYEK(1)DASK	chloroplast
F4INS6	108	0.594	0.625	Aldehyde dehydrogenase 11A3	ALDH11A3	EIAK(0.041)PAK(0.959)DSVTEVVR	cytoplasm
Q9FN03	115	0.592	0.599	Ultraviolet-B receptor UVR8	UVR8	LGHGNSSDLFTPLPIK(1)ALHGIR	nucleus
F4ICX9	371	0.588	0.376	TSK-associating protein 1	TSA1	QLNDFTEGSADDEQSAK(1)R	extracellular
Q9M2Z4	183	0.588	0.256	Membrane steroid-binding protein 2	MSBP2	ESSEPSEAK(1)TASAEGLSTNTGEEASAITHDETSR	nucleus
P32961	201	0.584	0.583	Nitrilase 1	NIT1	TALYAK(1)GIELYCAPTADGSK	chloroplast
Q9M1X3	55	0.577	0.618	AT3g63160/F16M2_10	F16M2_10	DK(1)SDSDDATVPPPSGA	chloroplast
F4IN38	40	0.576	0.629	Serine/threonine-protein phosphatase	PP2A-3	AK(1)EILMDESNVQPVK	cytoplasm
Q9FJI1	49	0.574	0.657	Adenylate kinase isoenzyme 6 homolog	AAK6	YICIGDLVK(1)EK	mitochondria
P28185	35	0.572	0.414	Ras-related protein RABA1a	RABA1A	FTK(1)NEFNLESK	cytoplasm
Q9FHB6	474	0.571	0.326	Protein DETOXIFICATION 16	DTX16	IESSSSVK(1)DFAVDDR	plasma membrane
Q42525	77	0.57	0.405	Hexokinase-1	HXK1	QVADAMTVEMHAGLASDGGSK(1)LK	chloroplast
P32961	329	0.569	0.501	Nitrilase 1	NIT1	K(1)SVTFVTK(1)VEK	chloroplast
F4IFM7	504	0.559	0.222	Synaptotagmin A	SYTA	EK(1)LHVEVLSTSSR	plasma membrane
O49453	17	0.558	0.508	Uncharacterized protein At4g28440	At4g28440	ATTGTAAVATGTSTVK(1)R	chloroplast
Q9LF79	655	0.557	0.495	"Calcium-transporting ATPase 8, plasma membrane-type"	ACA8	TYEAEK(1)VPTGEELSK	plasma membrane
O48661	308	0.552	0.396	Spermidine synthase 2	SPDSYN2	KPVSLIDTDESSIK(1)SHCPLK	nucleus
Q94CE4	143	0.543	0.392	Beta carbonic anhydrase 4	BCA4	NIANMVPPFDQK(1)R	chloroplast
F4I1C1	51	0.541	0.597	General regulatory factor 10	GRF10	NLVSVGYK(1)NVIGAR	cytoplasm
Q38997	413	0.535	0.371	SNF1-related protein kinase catalytic subunit alpha KIN10	KIN10	K(1)WALGLQSR	chloroplast
Q8RWD0	12	0.531	0.167	Zinc finger protein CONSTANS-LIKE 16	COL16	SLANAVGAK(1)TAR	nucleus
Q9SMT7	360	0.529	0.567	Oxalate--CoA ligase	AAE3	GEIQEPNNK(1)GEVCIR	cytoplasm
Q3EBY3	29	0.522	0.245	Histone H1-3	HIS1-3	HK(1)SLLPESFR	nucleus
A0A1P8AX66	229	0.517	0.629	TRAF-like family protein	At2g32870	SQGLANFISHTDLK(1)ER	cytoplasm
Q93VP3	17	0.516	0.433	Eukaryotic translation initiation factor 5A-2	ELF5A-2	SDDEHHFEASESGASK(1)TYPQSAGNIR	cytoplasm
A0A1P8AS81	80	0.51	0.501	Vesicle-associated membrane protein 721	VAMP721	VLDRGEK(1)IELLVDK	cytoplasm
Q9SRX2	162	0.51	0.486	60S ribosomal protein L19-1	RPL19A	TLSDQFEAK(1)R	nucleus
O65782	468	0.509	0.411	Cytochrome P450 83B1	CYP83B1	FDWSLPK(0.951)GIK(0.049)PEDIK	chloroplast
P46422	204	0.506	0.657	Glutathione S-transferase F2	GSTF2	VNEWVAEITK(1)RPASEK	mitochondria
F4JBP8	150	0.502	0.403	Proteasome inhibitor-like protein	At3g53970	LVTDLQSEIIDK(0.995)LDGK(0.004)PK(0.001)PVASR	chloroplast
Q5GM68	622	0.494	0.183	Phosphoenolpyruvate carboxylase 2	PPC2	VAK(1)EYGVK(1)LTMFHGR	cytoplasm
Q9T0A0	15	0.494	0.414	Long chain acyl-CoA synthetase 4	LACS4	YIFQVEEGK(1)EGSDGRPSVGPVYR	cytoplasm
Q9FFT4	378	0.493	0.569	Pyruvate decarboxylase 2	PDC2	DFLSELAK(1)R	cytoskeleton
Q9FK25	338	0.492	0.447	Flavone 3'-O-methyltransferase 1	OMT1	TEKEFEALAK(1)ASGFK	cytoplasm
Q94BT9	45	0.491	0.423	Copper transport protein ATX1	ATX1	VTVK(1)GNVQPDAVLQTVTK	chloroplast
O80852	152	0.484	0.601	Glutathione S-transferase F9	GSTF9	LAGVLDVYEAHLSK(1)SK	cytoplasm
Q8VZ38	173	0.482	0.408	Putative uncharacterized protein At4g00780	A_TM018A10.12	VTWMMSK(1)FSSFNPGK	nucleus
Q9LE06	135	0.478	0.422	Methionine aminotransferase BCAT4	BCAT4	WIPPPGK(1)GTLYIR	cytoplasm
Q42403	55	0.475	0.57	Thioredoxin H3	TRX3	K(1)HLDVVFFK	cytoplasm
Q944H0	247	0.471	0.315	Phosphomethylethanolamine N-methyltransferase	NMT2	FLDNVQYK(1)SSGILR	nucleus
F4JRY2	171	0.466	0.548	Proteasome subunit beta type	PBA1	EEAEQLVVK(1)AVSLAIAR	cytoplasm
F4K5C7	116	0.466	0.667	40S ribosomal protein S4	At5g07090	SIQFGQK(1)GIPYLNTYDGR	chloroplast
P26569	77	0.466	0.362	Histone H1.2	At2g30620	DAIVTLK(1)ER	nucleus
Q9LS94	174	0.462	0.328	Ras-related protein RABG3f	RABG3F	VGTNVEEAFQCIAK(1)DALK	chloroplast
Q9ZPH2	154	0.455	0.652	Monothiol glutaredoxin-S17	GRXS17	AQPVSTADALK(1)SR	chloroplast
Q9MBH2	159	0.453	0.617	Protein AIG2 B	AIG2B	SREEFEK(1)FVFDDPPTAA	cytoplasm
F4IX90	468	0.45	0.356	Phosphoinositide phospholipase C	PLC2	VGIAGVPGDTVMK(1)K	mitochondria
Q9SUR6	248	0.45	0.417	Cystine lyase CORI3	CORI3	GWK(1)VPGWR	cytoplasm
Q949U1	381	0.444	0.328	Dihomomethionine N-hydroxylase	CYP79F1	LVQESDIPNLNYLK(1)ACCR	chloroplast
O22224	189	0.438	0.633	Nuclear pore complex protein NUP93A	NUP93A	VSSTPGK(1)ELVALANIPIHEK	cytoplasm
P32961	116	0.434	0.616	Nitrilase 1	NIT1	K(1)NHVYLVMGAIEK	chloroplast
A0A1P8BA09	179	0.433	0.571	Squalene monooxygenase 6	SQE6	SLLEEK(1)GVVK	plasma membrane
O80852	189	0.428	0.523	Glutathione S-transferase F9	GSTF9	K(1)HVSAWWDDISSR	cytoplasm
Q7XJJ7	425	0.408	0.589	Fatty acid amide hydrolase	FAAH	LLSNNHGCK(1)VVEIVVPELEEMR	nucleus
O49652	259	0.373	0.419	Cytochrome P450 - like protein	''cytochrome	FDFQGLVK(1)QMK	chloroplast
Q9SSK1	44	0.316	0.194	"Asparagine--tRNA ligase, cytoplasmic 3"	SYNC3	SILGGGAK(1)LAGQK	cytoplasm
Q9LV10	40	0.315	0.33	Protein NRT1/ PTR FAMILY 2.11	NPF2.11	KPLELESTDNHQNPSSAVYGGSVTAVDSVEEDVQNQK(1)K	plasma membrane
Q9ZVF1	41	0.306	0.258	Protein C2-DOMAIN ABA-RELATED 10	CAR10	SSDPYIVLNVADQTLK(1)TR	nucleus
Q9C6B9	390	0.287	0.486	Phosphoethanolamine N-methyltransferase 3	NMT3	SPK(1)TPSPDFAIYIK(1)K	cytoplasm
Q9SSK5	63	0.267	0.619	MLP-like protein 43	MLP43	VGSIVIWK(1)YVHDGK	cytoplasm
F4ICX9	430	0.252	0.209	TSK-associating protein 1	TSA1	EFEAAIGGLK(1)QIK	extracellular
A0A1P8BGQ0	61	0.242	0.297	Ribosomal protein L18e/L15 superfamily protein	At5g27850	IEK(1)AGGECLTFDQLALR	chloroplast
F4JHJ0	29	0.228	0.657	HSP20-like chaperones superfamily protein	At4g02450	DTK(1)VNLDPEGVFDFSAK	chloroplast
