# Supplementary material for: Ubiquitome profiling reveals a regulatory pattern of UPL3 with UBP12 on metabolic-leaf senescence
Source: Life Sci Alliance. 2022 Aug 4;5(12):e202201492. doi: 10.26508/lsa.202201492 (PMC9354775; doi:10.26508/lsa.202201492)
Supplement: Supplementary file 4 [file LSA-2022-01492_Supplemental_Data_3.xlsx]

## Sheet: Motif logo
	Supplementary dataset S3 Analysis of ubiquitin footprints (K sites) of upl3-WT
			Logo	Motif	Motif Score	Foreground		Background		Fold Increase
						Matches	Size	Matches	Size
			1	......E...K..........	12.7	328	2547	57202	667474	1.5
			2	.........EK..........	9.17	262	2219	49227	610272	1.46
			3	..........K...A......	7.23	175	1957	33117	561045	1.51
			4	..........KG.........	8.88	165	1782	30061	527928	1.63
			5	..........K..E.......	7.03	188	1617	39270	497867	1.47
			6	..........KE.........	7.2	172	1429	36540	458597	1.51
			7	.........AK..........	6.15	127	1257	27325	422057	1.56

## Sheet: Motif model
Amino	-10	-9	-8	-7	-6	-5	-4	-3	-2	-1	K	1	2	3	4	5	6	7	8	9	10
A	0.82	0.43	-0.94	-0.42	2.01	1.29	1.24	1.5	1.96	3.16	0	1.12	3.37	2.79	2.68	0.81	1.4	0.36	0.35	0.67	0.15
C	-1.04	-1.82	-0.57	-1.94	-2.11	-3.08	-3.57	-2.32	-1.53	-2.69	0	-0.67	-0.49	-1.38	-2.92	-1.38	-1.12	-1.06	-1.08	-0.86	-1.11
D	-0.14	0.1	0.06	-1.06	-0.63	0.24	-0.25	-0.01	1.96	0.81	0	1.72	-0.92	1.84	0.23	1.03	0.12	0.15	-0.48	-0.24	0.27
E	-0.38	-0.04	2.41	2.72	-0.05	1.03	7.65	3.29	-0.07	6.96	0	7.02	0.42	4.62	2.19	1.81	1.97	0.95	4.9	0.57	0.92
F	-0.16	-0.39	-2.81	-0.23	-1.58	-0.25	-0.66	0.08	-0.07	-1.04	0	-0.17	-0.34	-0.54	-1.17	0.32	-0.03	-0.97	-0.49	0.64	-1.08
G	-1.21	0.13	-0.31	-0.84	-3.07	-0.52	0.28	-1.06	0	-0.7	0	5.2	0.99	-0.64	-0.26	0.09	-1.05	-0.75	-0.69	-0.8	0.04
H	1.09	-1.25	-1.18	-1.08	-0.98	-0.08	-0.9	-0.28	-1.75	-0.82	0	-0.51	-0.55	-3.15	-0.15	-0.05	-2.39	-0.36	-0.18	-0.59	-0.08
I	0.22	0.22	-1.68	0.6	0.29	-0.33	-0.81	-0.29	0.43	-0.14	0	-1.57	0.5	-0.18	0	-1.69	0.26	-1.6	-0.2	-0.97	-0.02
K	0.14	1.49	3.39	2.16	1.34	0.13	-2.11	-2.89	-8.38	-9.36	0	-14.67	-5.43	-1.74	-0.69	-0.69	0.15	1.34	0.41	1.88	0.99
L	-1.79	-3.49	-3.01	-3.22	-0.4	-0.98	-0.81	-0.14	0.58	-2.26	0	0	0.11	-3.3	-1.52	-0.91	-1.19	-1.16	-1.77	-1.87	-0.76
M	-0.07	-1.53	0.07	-0.97	0.02	-1.01	-1.24	-0.2	-2.67	-1.71	0	-6.35	-2.3	-2.44	-1.54	-1.52	-0.71	-4.95	-1.47	-0.74	-1.26
N	-0.52	0.08	-1.01	-0.12	-0.91	-0.52	-0.22	-1.33	0.6	-0.53	0	-0.34	-1.48	0.04	-0.68	-0.67	-0.24	-0.5	-1.38	-0.57	-0.58
P	0.5	0.04	1.84	-0.26	0.61	1.29	2.18	-0.23	4.24	-0.86	0	0.37	1.6	1.31	0.39	1.28	1.78	0.78	-0.47	0.18	0.34
Q	0.08	-0.42	-0.38	-0.35	-1.36	-0.83	-0.02	1.09	0.06	1.46	0	1.56	1.82	1.24	4.04	0.5	0.4	0.26	-0.62	0.02	0
R	0.84	1.03	2.63	1.94	0.55	-1.62	-1.36	-0.39	-6.67	-2.06	0	-5.36	-0.19	1.06	0.57	0.13	1.14	2.2	0.89	2.07	0.05
S	-0.97	-1.84	-0.53	-0.56	-0.41	-0.09	-0.65	-1.13	-0.06	3.71	0	-0.04	-0.47	0.35	-2.59	-0.32	-2.24	-0.52	-0.04	-1.25	-1.86
T	1.15	1.88	-0.05	0	0.45	1	-0.36	2.18	1.58	5.34	0	1.37	-0.05	0.28	0.59	0.03	0.23	0.88	0.44	0.28	-0.07
V	-0.19	0.43	0.15	1.24	2.86	1.35	3	0.78	2.06	0.47	0	0.2	1.23	-0.31	0.35	0.67	0.55	0.54	0.78	0.49	0.64
W	-0.34	-0.2	0.51	0.33	-0.92	-0.5	-2.04	1.02	-1.98	-0.71	0	-0.78	0	-0.03	-0.27	-2.64	-1.26	-3.57	-0.07	-1.09	-0.23
Y	-0.14	-0.5	-0.4	-0.23	0.32	0.29	0.09	0.15	-0.07	-0.26	0	0.47	-0.02	-2.87	-0.14	-0.32	-1.5	0.7	0.15	-0.3	-0.3

## Sheet: Motif annotation
Protein Accession	Position	Motif Logo
Q9FVT2	232	......E...K..........
O82628	44	......E...K..........
A0A1I9LNC0	66	......E...K..........
O50008	400	......E...K..........
Q9SRV5	400	......E...K..........
O49299	544	......E...K..........
O65581	317	......E...K..........
Q3EBM1	147	......E...K..........
Q8RXZ8	132	......E...K..........
P42731	309	......E...K..........
F4JN17	32	......E...K..........
P55737	277	......E...K..........
O22898	13	......E...K..........
P92963	162	......E...K..........
Q39251	80	......E...K..........
Q9ZRW8	197	......E...K..........
Q8W4D8	293	......E...K..........
Q38862	452	......E...K..........
Q96262	151	......E...K..........
Q9M324	65	......E...K..........
Q39250	82	......E...K..........
Q9ZPZ4	149	......E...K..........
P46077	43	......E...K..........
Q9FFF5	16	......E...K..........
Q96262	209	......E...K..........
Q9FIL1	64	......E...K..........
Q940P0	126	......E...K..........
Q9LF98	316	......E...K..........
Q9M2D8	115	......E...K..........
Q39250	39	......E...K..........
P42801	453	......E...K..........
F4INS6	83	......E...K..........
P47998	138	......E...K..........
A8MRM0	305	......E...K..........
Q9SIV2	22	......E...K..........
Q9LUT2	216	......E...K..........
Q501F9	250	......E...K..........
A8MQR4	73	......E...K..........
A8MRH4	53	......E...K..........
O80837	93	......E...K..........
Q29Q26	74	......E...K..........
Q2V3Q0	179	......E...K..........
Q9ASS4	524	......E...K..........
P57751	153	......E...K..........
P21216	11	......E...K..........
F4J5V3	392	......E...K..........
A8MRV0	95	......E...K..........
O50008	465	......E...K..........
P58684	181	......E...K..........
A0A1P8AN49	18	......E...K..........
Q9LZD4	187	......E...K..........
Q93V61	164	......E...K..........
F4JXD5	39	......E...K..........
Q9SRX2	183	......E...K..........
F4J447	225	......E...K..........
Q9ZPZ4	144	......E...K..........
Q5GM68	627	......E...K..........
Q42564	223	......E...K..........
Q944A7	85	......E...K..........
Q9SSB5	196	......E...K..........
O03042	32	......E...K..........
Q9SRM4	18	......E...K..........
Q9SEI2	199	......E...K..........
Q84WD3	14	......E...K..........
A8MQX0	434	......E...K..........
F4I4Z2	789	......E...K..........
O49299	498	......E...K..........
Q94C65	142	......E...K..........
Q6XJG8	22	......E...K..........
P45724	672	......E...K..........
A0A1P8BH48	356	......E...K..........
Q56Z59	241	......E...K..........
A0A1P8AQH5	279	......E...K..........
Q9C5D3	227	......E...K..........
Q96262	137	......E...K..........
Q9LZD4	154	......E...K..........
Q9FNP9	239	......E...K..........
P51414	135	......E...K..........
Q9LZG0	321	......E...K..........
P46032	294	......E...K..........
A8MR40	250	......E...K..........
P23686	216	......E...K..........
Q9LSQ5	25	......E...K..........
O23654	17	......E...K..........
A0A1I9LNC0	72	......E...K..........
Q9M2B4	18	......E...K..........
P26569	96	......E...K..........
A0A1P8BG38	33	......E...K..........
Q9FJK8	117	......E...K..........
A0A1P8AN64	852	......E...K..........
Q9SCZ4	624	......E...K..........
Q3EBY3	29	......E...K..........
Q42560	83	......E...K..........
Q9SAJ4	137	......E...K..........
O80837	115	......E...K..........
O24653	152	......E...K..........
Q96254	152	......E...K..........
Q9FVT2	250	......E...K..........
Q03250	63	......E...K..........
F4I116	812	......E...K..........
Q9SEH3	55	......E...K..........
Q9XIF8	49	......E...K..........
Q9SJ40	896	......E...K..........
Q8H0X6	166	......E...K..........
P54609	709	......E...K..........
Q9FI61	132	......E...K..........
F4J2B4	255	......E...K..........
P10798	147	......E...K..........
Q56WK6	94	......E...K..........
O80852	138	......E...K..........
F4J849	277	......E...K..........
P42761	138	......E...K..........
F4JYB8	300	......E...K..........
Q9M132	31	......E...K..........
Q9ZNU3	196	......E...K..........
A0A1P8AX66	274	......E...K..........
Q9SDM9	419	......E...K..........
F4ICX9	196	......E...K..........
A0A1P8AS81	73	......E...K..........
Q9FK25	338	......E...K..........
Q8GW61	13	......E...K..........
Q38937	161	......E...K..........
F4K7D6	249	......E...K..........
Q949P2	64	......E...K..........
Q9XF43	321	......E...K..........
Q9C5Y0	811	......E...K..........
O03042	252	......E...K..........
A3KPF2	226	......E...K..........
Q9LHD9	359	......E...K..........
Q9SJQ9	317	......E...K..........
Q9LK35	534	......E...K..........
F4K015	461	......E...K..........
P46032	325	......E...K..........
Q9FZ80	276	......E...K..........
Q84W92	223	......E...K..........
Q9MBH2	141	......E...K..........
O49377	147	......E...K..........
Q9ZUB3	215	......E...K..........
Q94BY2	55	......E...K..........
Q9SAJ4	341	......E...K..........
Q84K46	31	......E...K..........
Q9M817	11	......E...K..........
Q8RXD9	361	......E...K..........
Q9MBH2	159	......E...K..........
P54609	505	......E...K..........
Q9XIE2	102	......E...K..........
A0A1R7T3G9	97	......E...K..........
Q9LRP7	23	......E...K..........
O81148	235	......E...K..........
Q9M0A7	21	......E...K..........
A8MR76	18	......E...K..........
Q9ZVU4	69	......E...K..........
Q9LZ82	63	......E...K..........
Q9C8G5	300	......E...K..........
O48661	308	......E...K..........
Q9FNX5	445	......E...K..........
Q9FUS6	50	......E...K..........
Q39241	55	......E...K..........
Q9SJD4	681	......E...K..........
Q9LFL3	315	......E...K..........
Q9C720	477	......E...K..........
F4HXD2	342	......E...K..........
Q9SAA9	243	......E...K..........
Q9SA73	164	......E...K..........
Q96262	54	......E...K..........
Q56ZI2	589	......E...K..........
Q9ZU23	696	......E...K..........
O81716	211	......E...K..........
F4JJ94	38	......E...K..........
F4JG04	265	......E...K..........
F4HXG4	170	......E...K..........
F4K9L7	60	......E...K..........
Q96262	174	......E...K..........
Q39085	504	......E...K..........
Q05085	291	......E...K..........
A0A1P8B6V5	356	......E...K..........
O80448	21	......E...K..........
Q93Y31	149	......E...K..........
Q9LSQ5	51	......E...K..........
P48421	426	......E...K..........
Q9XIE2	54	......E...K..........
P54609	508	......E...K..........
O80585	430	......E...K..........
F4JDC2	582	......E...K..........
Q9ZUB3	302	......E...K..........
Q9SUR6	307	......E...K..........
P31168	89	......E...K..........
F4IVN6	87	......E...K..........
F4J8J7	109	......E...K..........
F4JJ94	35	......E...K..........
B8XCH5	526	......E...K..........
P55737	544	......E...K..........
Q9LIN0	71	......E...K..........
Q9C8G5	709	......E...K..........
Q9SUR0	14	......E...K..........
P10795	147	......E...K..........
Q9M9K1	410	......E...K..........
Q9MAG2	96	......E...K..........
O04905	80	......E...K..........
Q8L7C9	197	......E...K..........
A0A1R7T3A4	166	......E...K..........
Q96266	130	......E...K..........
O50008	36	......E...K..........
Q39221	148	......E...K..........
O48963	475	......E...K..........
P20649	934	......E...K..........
P54609	404	......E...K..........
Q93Y40	58	......E...K..........
Q9S7M2	239	......E...K..........
Q93W91	146	......E...K..........
Q9LFL3	173	......E...K..........
Q8RXN7	16	......E...K..........
Q9LM69	186	......E...K..........
F4IX90	264	......E...K..........
Q9SF29	216	......E...K..........
Q9LX65	13	......E...K..........
A0A1P8BB17	68	......E...K..........
O04209	130	......E...K..........
Q96262	42	......E...K..........
Q9C500	131	......E...K..........
A0A1R7T3I5	142	......E...K..........
Q9LVE0	579	......E...K..........
Q9M390	281	......E...K..........
Q8L7L0	121	......E...K..........
B3H746	428	......E...K..........
P46668	91	......E...K..........
Q9SIV0	333	......E...K..........
Q96514	90	......E...K..........
P31414	628	......E...K..........
O22941	227	......E...K..........
P53492	63	......E...K..........
Q96293	63	......E...K..........
Q9SHJ6	37	......E...K..........
Q9M3C7	69	......E...K..........
F4ICX9	351	......E...K..........
Q9FGT8	139	......E...K..........
F4IPT2	290	......E...K..........
Q9LK94	394	......E...K..........
B9DG68	305	......E...K..........
Q9SEI2	165	......E...K..........
Q9ZNV4	71	......E...K..........
P48421	348	......E...K..........
Q56Y85	124	......E...K..........
Q940I8	38	......E...K..........
F4IBB3	258	......E...K..........
Q9LRZ0	132	......E...K..........
Q56ZI2	156	......E...K..........
O23657	159	......E...K..........
Q9SJ44	26	......E...K..........
F4JBP8	150	......E...K..........
Q94CE4	88	......E...K..........
Q9SMT7	360	......E...K..........
Q96262	94	......E...K..........
P32961	329	......E...K..........
Q9SRZ6	236	......E...K..........
Q8W4S4	97	......E...K..........
Q8GZ99	626	......E...K..........
A8MQX0	377	......E...K..........
Q7PC87	119	......E...K..........
Q9SJ40	533	......E...K..........
O80910	73	......E...K..........
A0A1P8B4C2	451	......E...K..........
O23255	17	......E...K..........
Q93W28	312	......E...K..........
P55034	130	......E...K..........
Q9SV68	297	......E...K..........
F4JPJ7	967	......E...K..........
F4JLJ2	869	......E...K..........
Q9SD76	327	......E...K..........
Q84JF8	427	......E...K..........
Q940P0	145	......E...K..........
F4ISU2	565	......E...K..........
Q8LEM7	56	......E...K..........
F4ICX9	371	......E...K..........
P25858	273	......E...K..........
Q9FK29	210	......E...K..........
Q8LD26	60	......E...K..........
Q42342	15	......E...K..........
Q8LD03	87	......E...K..........
Q9SPE6	173	......E...K..........
F4J110	604	......E...K..........
F4JWF7	23	......E...K..........
F4J7I2	296	......E...K..........
Q9M2D8	145	......E...K..........
F4K4E3	78	......E...K..........
F4JWF7	38	......E...K..........
O64490	13	......E...K..........
Q56WK6	340	......E...K..........
Q9SZP6	231	......E...K..........
Q9ZPZ4	11	......E...K..........
Q9LP77	638	......E...K..........
Q56WK6	95	......E...K..........
Q9FGY9	374	......E...K..........
Q9FX54	273	......E...K..........
Q9FJK8	328	......E...K..........
Q96319	47	......E...K..........
F4K725	57	......E...K..........
Q9SGW5	47	......E...K..........
O82240	116	......E...K..........
Q9LVA0	90	......E...K..........
Q9LFL3	26	......E...K..........
Q96262	47	......E...K..........
Q9SCX3	152	......E...K..........
Q9XI93	83	......E...K..........
Q9C5D3	306	......E...K..........
Q8RXD9	940	......E...K..........
Q06327	19	......E...K..........
Q8W4M5	536	......E...K..........
O65398	244	......E...K..........
F4HU93	14	......E...K..........
Q9STW5	206	......E...K..........
Q9C9B9	527	......E...K..........
A0A1I9LQB3	15	......E...K..........
P27140	92	......E...K..........
Q9SMM7	243	......E...K..........
P20649	351	......E...K..........
F4KGV2	80	......E...K..........
Q9M1P5	142	......E...K..........
P42737	87	......E...K..........
Q9LQQ3	157	......E...K..........
P22953	603	......E...K..........
F4IIK4	708	......E...K..........
Q05085	181	......E...K..........
Q3EBL9	102	......E...K..........
Q9C5Y0	801	......E...K..........
Q8RWZ7	275	......E...K..........
A8MQG9	89	......E...K..........
A0A1I9LLC4	282	......E...K..........
F4JVN6	1021	......E...K..........
Q9ZV48	360	......E...K..........
P23686	67	.........EK..........
Q9SJL8	67	.........EK..........
Q56WK6	48	.........EK..........
Q56ZI2	35	.........EK..........
O80837	35	.........EK..........
Q56WK6	59	.........EK..........
Q9M2D8	74	.........EK..........
Q56ZI2	48	.........EK..........
Q9SVM9	187	.........EK..........
Q9C5D3	118	.........EK..........
P42801	35	.........EK..........
Q8VZ80	516	.........EK..........
Q56WK6	192	.........EK..........
Q56WK6	21	.........EK..........
Q56WK6	68	.........EK..........
Q56WK6	157	.........EK..........
F4I4Z2	197	.........EK..........
Q96262	186	.........EK..........
P25858	76	.........EK..........
P22953	563	.........EK..........
Q9LHA8	530	.........EK..........
P93031	342	.........EK..........
A0A1P8BBN0	148	.........EK..........
Q56WK6	167	.........EK..........
Q9M670	291	.........EK..........
Q93WJ8	277	.........EK..........
P92974	837	.........EK..........
O80837	52	.........EK..........
P22953	530	.........EK..........
P93028	840	.........EK..........
Q9SZP6	54	.........EK..........
Q9S7V4	148	.........EK..........
Q9XI93	87	.........EK..........
Q9C7W4	12	.........EK..........
F4IFM7	138	.........EK..........
O65719	563	.........EK..........
Q9FX54	76	.........EK..........
P11574	65	.........EK..........
Q9SW09	139	.........EK..........
Q9M2D8	53	.........EK..........
Q56YU0	321	.........EK..........
Q56ZI2	128	.........EK..........
A0A1P8AS81	80	.........EK..........
Q9M2Z4	213	.........EK..........
Q9SF85	211	.........EK..........
B3H746	166	.........EK..........
Q9FWR4	201	.........EK..........
Q9LVI6	315	.........EK..........
Q9SCZ4	672	.........EK..........
P25858	255	.........EK..........
Q56WK6	37	.........EK..........
F4J8J7	17	.........EK..........
Q56WK6	124	.........EK..........
Q56WK6	53	.........EK..........
Q9LTF2	143	.........EK..........
Q9FGT8	144	.........EK..........
O24496	65	.........EK..........
Q9SIU2	663	.........EK..........
F4I7I0	478	.........EK..........
Q9M8T0	383	.........EK..........
O49652	306	.........EK..........
Q9SCM3	44	.........EK..........
Q9FVW3	309	.........EK..........
Q8LAZ7	47	.........EK..........
Q9FMQ0	247	.........EK..........
Q56ZI2	160	.........EK..........
Q8L7C9	204	.........EK..........
Q70DU8	310	.........EK..........
A0A1P8BH48	340	.........EK..........
Q9LF79	655	.........EK..........
Q39232	262	.........EK..........
Q9M1G8	103	.........EK..........
Q9ASS4	517	.........EK..........
Q9SJ40	815	.........EK..........
Q9SMM5	226	.........EK..........
A0A1P8BGQ0	61	.........EK..........
O48844	926	.........EK..........
O80960	292	.........EK..........
O49304	86	.........EK..........
O80858	35	.........EK..........
F4K4E3	83	.........EK..........
B3H746	34	.........EK..........
P49688	53	.........EK..........
Q9SD76	15	.........EK..........
Q96262	18	.........EK..........
P32961	48	.........EK..........
Q96262	165	.........EK..........
Q9LPG6	404	.........EK..........
B3H6B0	19	.........EK..........
O04905	111	.........EK..........
O22527	293	.........EK..........
Q9LHS0	317	.........EK..........
F4JVC0	58	.........EK..........
Q9LQQ3	339	.........EK..........
O49304	134	.........EK..........
Q9SSK5	84	.........EK..........
O23255	446	.........EK..........
Q9ASR1	471	.........EK..........
P48421	404	.........EK..........
A8MRZ7	115	.........EK..........
Q9LFL3	117	.........EK..........
Q8VYV0	65	.........EK..........
Q96293	240	.........EK..........
O24653	60	.........EK..........
Q9M339	62	.........EK..........
P30184	42	.........EK..........
P41916	40	.........EK..........
Q9SLF7	61	.........EK..........
F4IGR5	73	.........EK..........
Q9LTV9	24	.........EK..........
A0A1P8BHB5	258	.........EK..........
Q9SXE1	43	.........EK..........
Q9XI36	260	.........EK..........
Q9SRX2	153	.........EK..........
Q9LV77	216	.........EK..........
Q8W468	463	.........EK..........
P53492	240	.........EK..........
Q9FPT1	833	.........EK..........
Q9MA79	312	.........EK..........
Q56Z59	434	.........EK..........
Q9SUR6	59	.........EK..........
Q96254	60	.........EK..........
Q94AP3	352	.........EK..........
A0A1P8BA09	179	.........EK..........
P42737	138	.........EK..........
A8MRZ7	51	.........EK..........
Q9LRQ8	213	.........EK..........
P23686	222	.........EK..........
Q9LUT2	222	.........EK..........
P34790	151	.........EK..........
A0A1P8AZR9	243	.........EK..........
Q42403	19	.........EK..........
Q94AU2	163	.........EK..........
O04209	181	.........EK..........
Q56ZI2	460	.........EK..........
A0A1P8B3S1	600	.........EK..........
Q9SJ40	872	.........EK..........
F4J0W4	189	.........EK..........
Q9FPT1	292	.........EK..........
A0A1I9LQB3	20	.........EK..........
Q8VZQ3	22	.........EK..........
Q9C5D3	151	.........EK..........
Q56WK6	351	.........EK..........
Q9SPK5	252	.........EK..........
Q93Y40	295	.........EK..........
P54609	713	.........EK..........
P0DI06	36	.........EK..........
Q38834	20	.........EK..........
P41916	74	.........EK..........
Q9ZUY6	180	.........EK..........
Q8LD03	86	.........EK..........
Q9XI93	80	.........EK..........
Q9FJH6	358	.........EK..........
Q9M0A7	55	.........EK..........
P93819	119	.........EK..........
O80858	146	.........EK..........
Q9LZ57	54	.........EK..........
F4K7D6	349	.........EK..........
Q9LZ06	73	.........EK..........
Q8L6Z8	29	.........EK..........
O50008	678	.........EK..........
P47998	59	.........EK..........
P22953	567	.........EK..........
Q9LZ06	55	.........EK..........
Q9SYG7	335	.........EK..........
Q39079	419	.........EK..........
O65719	567	.........EK..........
F4JC86	351	.........EK..........
Q8VZG1	142	.........EK..........
Q9LFW1	326	.........EK..........
A0A1I9LPC8	113	.........EK..........
A0A1I9LL70	260	.........EK..........
Q6RF46	51	.........EK..........
O80939	350	.........EK..........
Q0WNJ6	925	.........EK..........
Q9SRZ6	203	.........EK..........
Q9SAV0	268	.........EK..........
C0LGN2	963	.........EK..........
O48847	70	.........EK..........
Q9LT31	107	.........EK..........
Q9LSK7	389	.........EK..........
O65649	858	.........EK..........
Q9M339	90	.........EK..........
F4KDI1	189	.........EK..........
Q9SIG9	52	.........EK..........
P48421	421	.........EK..........
P42731	183	.........EK..........
Q9SKU1	175	.........EK..........
Q9SAJ4	129	.........EK..........
P48421	337	.........EK..........
P20649	897	.........EK..........
P30184	190	.........EK..........
Q9LD55	137	.........EK..........
Q9XIE2	60	.........EK..........
P25858	69	.........EK..........
Q9M817	597	.........EK..........
O22797	62	.........EK..........
F4HU93	18	.........EK..........
Q9C5W7	245	.........EK..........
Q9LYQ8	441	.........EK..........
Q9C8G9	1292	.........EK..........
Q9SF35	53	.........EK..........
A0A1P8B8V4	279	.........EK..........
Q9SJ66	136	.........EK..........
Q39250	37	.........EK..........
Q9SA78	157	.........EK..........
Q9SUR6	157	.........EK..........
Q06588	23	.........EK..........
Q67YW5	125	.........EK..........
Q9FJC9	333	.........EK..........
F4K7E0	174	.........EK..........
B3H7J6	67	.........EK..........
Q9SJ44	78	.........EK..........
Q9LUT0	190	.........EK..........
Q38900	152	.........EK..........
F4INU4	382	.........EK..........
F4INU4	297	.........EK..........
Q9M035	197	.........EK..........
A0A1P8AXC4	478	.........EK..........
Q9SK39	76	.........EK..........
Q8W4S4	181	.........EK..........
A0A1P8B073	181	.........EK..........
O04309	423	.........EK..........
Q9MBH2	102	.........EK..........
Q9LUT2	227	.........EK..........
A0A1P8BEF2	103	.........EK..........
A0A1P8AY30	418	.........EK..........
Q9M3D6	356	.........EK..........
Q9LYA6	465	.........EK..........
P49200	39	.........EK..........
A0A1P8B029	400	.........EK..........
Q42600	199	.........EK..........
Q8VZ95	205	.........EK..........
Q9LIP6	276	.........EK..........
Q9C7X5	19	.........EK..........
P45724	565	.........EK..........
B3H4A8	45	.........EK..........
A0A1P8BD89	493	.........EK..........
Q8LG98	72	.........EK..........
P55737	556	.........EK..........
Q9LV77	504	.........EK..........
Q94CE4	20	.........EK..........
Q9SMN0	208	.........EK..........
A0A1P8BG37	11	.........EK..........
Q9LTV9	134	.........EK..........
Q9SYM5	363	.........EK..........
A4GNA8	92	.........EK..........
Q9ZUB3	66	.........EK..........
Q9SKB2	321	.........EK..........
A0A1P8BDR1	12	.........EK..........
Q9LJ94	500	.........EK..........
Q3EBM1	176	.........EK..........
Q9SQZ1	19	.........EK..........
Q9M331	322	.........EK..........
Q8H0U8	152	.........EK..........
P46668	76	.........EK..........
Q9LF41	539	.........EK..........
Q9CAB7	181	.........EK..........
Q8LPI5	157	.........EK..........
P39207	47	.........EK..........
F4IFM7	504	.........EK..........
O65572	369	.........EK..........
F4IKM1	55	.........EK..........
P30187	81	.........EK..........
Q8L940	203	..........K...A......
O80448	204	..........K...A......
B3H4A8	153	..........K...A......
P48491	195	..........K...A......
Q8VZG7	110	..........K...A......
Q2V3X4	289	..........K...A......
Q9M0A7	214	..........K...A......
P26569	156	..........K...A......
Q9SCX3	38	..........K...A......
Q9M9K1	246	..........K...A......
Q9SEL6	113	..........K...A......
Q9SCX3	46	..........K...A......
Q9SJL2	78	..........K...A......
P29448	96	..........K...A......
P45724	633	..........K...A......
Q9LTV9	205	..........K...A......
Q9SJL8	291	..........K...A......
Q9M9K1	195	..........K...A......
Q3E6Z1	122	..........K...A......
Q9SMT7	111	..........K...A......
Q93VB8	269	..........K...A......
Q94KI8	385	..........K...A......
Q9ZPZ4	164	..........K...A......
Q9M2Z1	971	..........K...A......
Q9ZQ80	94	..........K...A......
Q03250	57	..........K...A......
A0A1P8AYN1	142	..........K...A......
Q9SV68	308	..........K...A......
P57751	307	..........K...A......
P46077	253	..........K...A......
Q9SCK9	674	..........K...A......
O80501	165	..........K...A......
Q9FMN4	70	..........K...A......
Q42134	217	..........K...A......
F4J7I2	509	..........K...A......
Q9M1U1	29	..........K...A......
F4INU4	455	..........K...A......
A0A1P8B560	157	..........K...A......
Q9SF85	35	..........K...A......
Q9ZUB8	395	..........K...A......
P42737	195	..........K...A......
P25858	302	..........K...A......
Q9LUT2	291	..........K...A......
F4JVC0	55	..........K...A......
Q9LHA8	567	..........K...A......
Q9M2D8	83	..........K...A......
Q9FHI1	30	..........K...A......
O48946	450	..........K...A......
Q941L0	434	..........K...A......
O80852	205	..........K...A......
P53492	317	..........K...A......
Q9SEI2	312	..........K...A......
Q9FPT1	512	..........K...A......
B3H4A8	95	..........K...A......
A8MQR4	243	..........K...A......
Q9LVA0	186	..........K...A......
P39207	86	..........K...A......
F4JRV2	12	..........K...A......
P42737	96	..........K...A......
O50008	286	..........K...A......
Q8RXN7	62	..........K...A......
Q8L6Y1	144	..........K...A......
Q9LMP1	668	..........K...A......
Q9S9P1	79	..........K...A......
Q9XFD1	149	..........K...A......
Q9FPT1	344	..........K...A......
Q8L778	432	..........K...A......
Q29Q26	187	..........K...A......
Q9C5U3	22	..........K...A......
P93654	74	..........K...A......
Q43867	12	..........K...A......
Q8L940	26	..........K...A......
Q9SIT1	812	..........K...A......
F4HQ17	354	..........K...A......
B9DHD7	320	..........K...A......
Q8VZG8	793	..........K...A......
Q94CE4	54	..........K...A......
Q8L7C9	105	..........K...A......
O04499	248	..........K...A......
O48844	837	..........K...A......
O04487	207	..........K...A......
Q39255	84	..........K...A......
A0A1P8B5P9	201	..........K...A......
C0SV51	75	..........K...A......
Q9SKZ3	79	..........K...A......
Q9SD45	158	..........K...A......
Q9XI93	66	..........K...A......
Q93ZB2	451	..........K...A......
F4HS98	1271	..........K...A......
A0A1P8B1L4	231	..........K...A......
P45724	124	..........K...A......
O64490	414	..........K...A......
A0A1P8B021	315	..........K...A......
P20649	386	..........K...A......
Q9SPE6	69	..........K...A......
Q9MAT0	837	..........K...A......
A0A1P8AQF4	158	..........K...A......
O80448	27	..........K...A......
P30187	171	..........K...A......
O50008	617	..........K...A......
O80852	189	..........K...A......
Q9FK25	67	..........K...A......
Q9C9K3	74	..........K...A......
Q9T0A0	656	..........K...A......
Q93VB8	107	..........K...A......
O80939	370	..........K...A......
Q944H0	272	..........K...A......
Q9M2Z4	183	..........K...A......
Q9SV68	196	..........K...A......
Q9SA34	424	..........K...A......
A0A1P8AS81	19	..........K...A......
Q9C9C6	204	..........K...A......
F4IEC7	247	..........K...A......
Q0WNJ6	1536	..........K...A......
Q8RWD0	12	..........K...A......
O82245	39	..........K...A......
Q42418	96	..........K...A......
Q9LP77	506	..........K...A......
O48646	193	..........K...A......
P32961	336	..........K...A......
Q56WK6	261	..........K...A......
Q9LHS0	322	..........K...A......
Q9LR30	419	..........K...A......
Q9LD28	120	..........K...A......
Q9LF98	132	..........K...A......
P48491	70	..........K...A......
Q8L636	401	..........K...A......
P93819	240	..........K...A......
P42801	96	..........K...A......
Q9SD57	11	..........K...A......
Q96283	179	..........K...A......
Q8VYP7	100	..........K...A......
Q9LIA8	132	..........K...A......
Q56YU0	252	..........K...A......
Q70E96	47	..........K...A......
O22224	189	..........K...A......
P11832	782	..........K...A......
Q9SUR6	96	..........K...A......
Q9SYM5	406	..........K...A......
Q8L6Y1	426	..........K...A......
F4HQD5	474	..........K...A......
Q9S7Z8	431	..........K...A......
P93819	111	..........K...A......
A0A1I9LLZ3	406	..........K...A......
O65572	385	..........K...A......
Q9LRZ0	149	..........K...A......
Q9M1Z3	66	..........K...A......
Q9LYG3	67	..........K...A......
F4J0Y1	149	..........K...A......
Q56WK6	434	..........K...A......
Q39258	93	..........K...A......
Q8LCE1	106	..........K...A......
A0A1P8BAW5	85	..........K...A......
Q9SRZ6	238	..........K...A......
Q9SAJ4	191	..........K...A......
A0A1P8ARI0	63	..........K...A......
Q9FVT2	178	..........K...A......
Q56YU0	361	..........K...A......
F4K3D6	54	..........K...A......
Q42560	692	..........K...A......
A8MS49	513	..........K...A......
Q9FG71	127	..........K...A......
F4I1B4	144	..........K...A......
Q8W4S4	258	..........K...A......
Q8W4S4	340	..........K...A......
Q9SGT7	378	..........K...A......
A0A1P8B082	68	..........K...A......
Q9FJD4	234	..........K...A......
F4J0N1	46	..........K...A......
A0A1P8B6C2	19	..........K...A......
O50008	47	..........K...A......
Q8GUM4	478	..........K...A......
A0A1P8ARI0	99	..........K...A......
Q94EG6	240	..........K...A......
Q9C500	93	..........K...A......
P20431	937	..........KG.........
Q9LV11	943	..........KG.........
P20649	936	..........KG.........
F4JPJ7	969	..........KG.........
Q9LX66	501	..........KG.........
F4J849	301	..........KG.........
F4HXD2	334	..........KG.........
Q93Y07	188	..........KG.........
Q94BT9	45	..........KG.........
Q42406	141	..........KG.........
A0A1I9LNC0	35	..........KG.........
A0A1I9LNS4	227	..........KG.........
O04023	106	..........KG.........
Q9LYS5	206	..........KG.........
A8MR76	34	..........KG.........
Q94BV4	152	..........KG.........
A0A1I9LQB3	233	..........KG.........
Q9FID9	541	..........KG.........
Q9FLT0	13	..........KG.........
O80852	36	..........KG.........
Q9LZD4	143	..........KG.........
Q39085	431	..........KG.........
Q9FGT8	11	..........KG.........
A0A1P8BC78	467	..........KG.........
O50008	406	..........KG.........
A0A1P8ATQ8	250	..........KG.........
Q9LZ06	139	..........KG.........
Q9SRV5	406	..........KG.........
F4IFZ9	29	..........KG.........
P25858	117	..........KG.........
Q940P8	186	..........KG.........
F4I3M3	75	..........KG.........
P20649	926	..........KG.........
Q93WN0	372	..........KG.........
Q9M2E0	122	..........KG.........
Q9M7I7	174	..........KG.........
O23264	375	..........KG.........
P22953	513	..........KG.........
A0A1P8AYR4	344	..........KG.........
F4JPJ7	959	..........KG.........
F4JZC2	639	..........KG.........
Q8VZG7	11	..........KG.........
A0A1P8BFP7	459	..........KG.........
F4KAM0	11	..........KG.........
P42761	36	..........KG.........
P32961	201	..........KG.........
P42737	151	..........KG.........
A0JQ67	73	..........KG.........
B3H746	95	..........KG.........
Q39032	261	..........KG.........
F4HVV7	2054	..........KG.........
Q9SF29	96	..........KG.........
Q9SKA3	474	..........KG.........
O23254	265	..........KG.........
Q9M2Z4	93	..........KG.........
O65398	119	..........KG.........
Q9M156	433	..........KG.........
Q93VR4	101	..........KG.........
Q9C8L4	235	..........KG.........
Q9LPU5	208	..........KG.........
O23016	93	..........KG.........
F4I7I0	180	..........KG.........
Q9SRZ6	321	..........KG.........
Q8L7S1	383	..........KG.........
Q9LRR9	230	..........KG.........
Q9LF98	106	..........KG.........
P93028	992	..........KG.........
P47998	167	..........KG.........
Q9FK81	25	..........KG.........
Q9LYG3	372	..........KG.........
Q9ZUT9	185	..........KG.........
P28185	195	..........KG.........
Q9XEA1	706	..........KG.........
O04314	11	..........KG.........
A0A1P8B3P9	356	..........KG.........
P23686	180	..........KG.........
O04922	28	..........KG.........
Q9LE06	135	..........KG.........
Q9LZR3	156	..........KG.........
Q8L7S1	48	..........KG.........
Q9SJT9	815	..........KG.........
A0A1P8AS81	64	..........KG.........
F4K5C7	116	..........KG.........
O65041	185	..........KG.........
O23254	435	..........KG.........
O48646	92	..........KG.........
O23016	221	..........KG.........
A0A1P8AWJ7	76	..........KG.........
F4IP53	76	..........KG.........
Q9FNI7	156	..........KG.........
Q9LSI9	514	..........KG.........
Q9M339	195	..........KG.........
Q39141	41	..........KG.........
Q9FJA6	195	..........KG.........
Q9SYM5	415	..........KG.........
Q9SSR2	115	..........KG.........
F4JC86	178	..........KG.........
P54609	64	..........KG.........
F4JDC2	391	..........KG.........
O65782	101	..........KG.........
O80576	39	..........KG.........
Q9LX65	30	..........KG.........
F4IX90	328	..........KG.........
Q9FVT2	351	..........KG.........
A8MRZ7	65	..........KG.........
P57751	257	..........KG.........
Q9M817	593	..........KG.........
P10896	167	..........KG.........
Q93Z74	123	..........KG.........
F4JC86	244	..........KG.........
P55034	57	..........KG.........
Q9FK25	224	..........KG.........
F4J849	167	..........KG.........
Q9LYG3	60	..........KG.........
Q8VZW3	97	..........KG.........
A8MR27	200	..........KG.........
Q9S9K7	132	..........KG.........
Q9C5D3	196	..........KG.........
F4IWI5	234	..........KG.........
Q9FEG2	209	..........KG.........
B3H6I9	314	..........KG.........
Q93XW5	144	..........KG.........
P54609	242	..........KG.........
A0A1P8B9R5	233	..........KG.........
Q9CAB7	72	..........KG.........
Q93WN0	394	..........KG.........
Q41931	154	..........KG.........
Q93VR3	346	..........KG.........
Q9C8H3	218	..........KG.........
O65782	468	..........KG.........
Q9ZV19	339	..........KG.........
O49545	785	..........KG.........
O23255	53	..........KG.........
Q9ZNU3	272	..........KG.........
Q9SV68	54	..........KG.........
Q9SRZ6	149	..........KG.........
O65041	440	..........KG.........
P06525	194	..........KG.........
P30184	288	..........KG.........
P18616	1267	..........KG.........
A0A1P8B370	224	..........KG.........
Q9FPT1	341	..........KG.........
O23264	229	..........KG.........
Q9ZV24	55	..........KG.........
Q9LX65	115	..........KG.........
Q8W4M5	23	..........KG.........
A0A1P8B3J3	125	..........KG.........
Q9FGT8	175	..........KG.........
A0A1P8AXC4	307	..........KG.........
Q8L940	165	..........KG.........
F4IM00	398	..........KG.........
Q9S7J8	449	..........KG.........
Q9LQU2	89	..........KG.........
A0A1P8AXC4	316	..........KG.........
Q0WVF5	251	..........KG.........
O65782	420	..........KG.........
O22187	710	..........KG.........
Q39255	126	..........KG.........
A0A1P8B013	152	..........KG.........
Q94CE4	261	..........KG.........
A0A1P8B1Y3	242	..........KG.........
Q8S4Y1	287	..........KG.........
Q9SJQ9	338	..........KG.........
Q9ZVU4	203	..........KG.........
A0A1P8B191	462	..........KG.........
Q8L778	464	..........K..E.......
Q94JQ6	476	..........K..E.......
O48946	475	..........K..E.......
Q9SKJ7	331	..........K..E.......
Q9SMM5	232	..........K..E.......
F4I7I0	92	..........K..E.......
O04487	242	..........K..E.......
Q941L0	459	..........K..E.......
Q56ZI2	225	..........K..E.......
Q9CAP8	129	..........K..E.......
O82587	232	..........K..E.......
O80837	149	..........K..E.......
Q56ZI2	246	..........K..E.......
O04314	195	..........K..E.......
Q56YU0	411	..........K..E.......
Q56WK6	545	..........K..E.......
Q42560	76	..........K..E.......
Q9CAR7	126	..........K..E.......
F4JPJ7	449	..........K..E.......
Q93Y35	164	..........K..E.......
Q8L9X1	203	..........K..E.......
Q56ZI2	64	..........K..E.......
Q9FFA5	68	..........K..E.......
Q93V61	326	..........K..E.......
A8MQL4	158	..........K..E.......
Q9C5D3	220	..........K..E.......
Q9MAG2	37	..........K..E.......
F4IP53	153	..........K..E.......
Q56ZI2	25	..........K..E.......
Q96262	145	..........K..E.......
P20649	449	..........K..E.......
Q9SDY5	160	..........K..E.......
P46422	64	..........K..E.......
Q9FM54	90	..........K..E.......
F4J447	218	..........K..E.......
O50008	457	..........K..E.......
A0A1R7T3A4	283	..........K..E.......
P42761	62	..........K..E.......
Q3EBM1	166	..........K..E.......
Q9XI93	134	..........K..E.......
Q5XEZ8	106	..........K..E.......
Q56YU0	317	..........K..E.......
Q8VZ95	200	..........K..E.......
B3H533	26	..........K..E.......
F4JC86	151	..........K..E.......
P42761	87	..........K..E.......
Q9LVI6	305	..........K..E.......
P20431	140	..........K..E.......
O22218	471	..........K..E.......
P31265	101	..........K..E.......
Q6XJG8	406	..........K..E.......
Q93VP3	40	..........K..E.......
P47998	131	..........K..E.......
F4IFQ0	266	..........K..E.......
F4IX90	257	..........K..E.......
Q94CI7	217	..........K..E.......
Q9XIE2	109	..........K..E.......
Q9SIV2	406	..........K..E.......
O80837	86	..........K..E.......
Q9SQZ1	72	..........K..E.......
P20649	139	..........K..E.......
Q84N64	404	..........K..E.......
Q9SS87	438	..........K..E.......
Q8LAA6	14	..........K..E.......
Q8RUC6	87	..........K..E.......
Q06611	14	..........K..E.......
Q9XIE2	1110	..........K..E.......
Q39255	128	..........K..E.......
O80852	87	..........K..E.......
Q944A7	345	..........K..E.......
Q56WK6	152	..........K..E.......
P42645	257	..........K..E.......
Q9ZPZ4	67	..........K..E.......
Q9LV11	453	..........K..E.......
Q7DLR9	212	..........K..E.......
Q9FKA3	276	..........K..E.......
P93654	148	..........K..E.......
Q56WK6	177	..........K..E.......
P54609	168	..........K..E.......
O80763	384	..........K..E.......
Q9FHW7	139	..........K..E.......
F4HQD5	385	..........K..E.......
F4I6W3	383	..........K..E.......
Q9M1G8	308	..........K..E.......
P54609	291	..........K..E.......
Q9SRV5	457	..........K..E.......
Q56WK6	73	..........K..E.......
Q9LE06	318	..........K..E.......
F4JC86	381	..........K..E.......
Q8LGF7	85	..........K..E.......
Q9C8G5	702	..........K..E.......
A0A1I9LQ83	169	..........K..E.......
F4ITK6	286	..........K..E.......
F4J661	216	..........K..E.......
P11574	39	..........K..E.......
Q7XJJ7	425	..........K..E.......
Q9LUN2	34	..........K..E.......
Q9C5D3	152	..........K..E.......
P46422	37	..........K..E.......
Q9M390	308	..........K..E.......
Q9ZSY2	285	..........K..E.......
Q96262	135	..........K..E.......
Q8LG11	132	..........K..E.......
Q9LP77	308	..........K..E.......
Q9SL48	116	..........K..E.......
P10798	140	..........K..E.......
Q9ASS2	423	..........K..E.......
A0A1P8AWE5	59	..........K..E.......
Q9FF98	137	..........K..E.......
Q9M0Y8	206	..........K..E.......
Q9SSB5	39	..........K..E.......
Q8VYF1	157	..........K..E.......
C0LGN2	821	..........K..E.......
Q9FXA2	342	..........K..E.......
P34790	147	..........K..E.......
Q39255	54	..........K..E.......
Q9FK81	19	..........K..E.......
P59233	48	..........K..E.......
P42801	14	..........K..E.......
Q56Z59	460	..........K..E.......
P57758	250	..........K..E.......
Q9SF85	150	..........K..E.......
Q9XIE2	1123	..........K..E.......
P20649	49	..........K..E.......
A0A1P8AYR4	293	..........K..E.......
Q9LSI9	341	..........K..E.......
F4I1B4	111	..........K..E.......
Q9SUR6	144	..........K..E.......
F4KG14	722	..........K..E.......
P55737	471	..........K..E.......
O48963	580	..........K..E.......
Q9M817	280	..........K..E.......
O22187	665	..........K..E.......
Q42406	147	..........K..E.......
Q9SK39	61	..........K..E.......
Q9SEI3	26	..........K..E.......
Q9ASZ4	149	..........K..E.......
Q9FN30	268	..........K..E.......
Q8GWE1	68	..........K..E.......
P55034	123	..........K..E.......
P42795	37	..........K..E.......
Q84WD3	23	..........K..E.......
Q41969	206	..........K..E.......
Q9C5Y0	817	..........K..E.......
Q8VZM1	226	..........K..E.......
A0A1I9LMJ4	184	..........K..E.......
Q8H0V6	261	..........K..E.......
Q94KI8	349	..........K..E.......
Q9LTV9	147	..........K..E.......
O48844	903	..........K..E.......
Q9LE06	21	..........K..E.......
Q9MA79	25	..........K..E.......
Q9LX88	84	..........K..E.......
Q8H0X6	139	..........K..E.......
Q9LFL3	37	..........K..E.......
Q42403	88	..........K..E.......
A0A1P8BFP2	172	..........K..E.......
Q96262	173	..........K..E.......
F4JD59	28	..........K..E.......
Q9SXE1	125	..........K..E.......
Q9SLF7	94	..........K..E.......
A8MRM0	298	..........K..E.......
O49652	286	..........K..E.......
Q96262	87	..........K..E.......
Q9FFA5	98	..........K..E.......
Q944R2	208	..........K..E.......
Q7Y175	115	..........K..E.......
Q93VP3	68	..........K..E.......
F4JWF7	310	..........K..E.......
F4K7D6	242	..........K..E.......
Q9ASR1	438	..........K..E.......
Q9SEI2	158	..........K..E.......
Q9M0A7	233	..........K..E.......
Q9C9V6	579	..........K..E.......
Q9C9K3	568	..........K..E.......
O04499	108	..........K..E.......
F4I9D5	338	..........K..E.......
P49688	70	..........K..E.......
Q9SKG5	473	..........K..E.......
Q39079	99	..........K..E.......
F4HRT5	407	..........K..E.......
Q9SJT9	723	..........K..E.......
O03042	201	..........K..E.......
Q9FJI1	49	..........K..E.......
Q9LYG3	573	..........K..E.......
A8MRL0	85	..........K..E.......
O50008	173	..........K..E.......
Q39247	76	..........K..E.......
F4KGV2	75	..........KE.........
Q96300	248	..........KE.........
F4I1C1	70	..........KE.........
Q42403	101	..........KE.........
F4JPJ7	921	..........KE.........
O81016	52	..........KE.........
Q9M888	64	..........KE.........
F4IP53	72	..........KE.........
Q56ZI2	171	..........KE.........
P46077	78	..........KE.........
P20649	888	..........KE.........
P93736	297	..........KE.........
Q9SEI2	54	..........KE.........
Q9SRT9	307	..........KE.........
F4I1C1	143	..........KE.........
Q9M8T0	305	..........KE.........
Q9LFW1	307	..........KE.........
P42645	74	..........KE.........
Q9SRV5	468	..........KE.........
A0A1P8AS81	30	..........KE.........
O04019	53	..........KE.........
Q96262	194	..........KE.........
F4JAK1	324	..........KE.........
Q9T0A0	15	..........KE.........
P20649	470	..........KE.........
A0A1P8BA73	469	..........KE.........
A0A1P8AX66	229	..........KE.........
Q9SRE4	329	..........KE.........
Q9ASR1	830	..........KE.........
Q9SAJ4	11	..........KE.........
O80837	22	..........KE.........
O50008	468	..........KE.........
Q56ZI2	187	..........KE.........
P42737	128	..........KE.........
Q9SGP2	712	..........KE.........
Q56WK6	19	..........KE.........
Q94EG6	180	..........KE.........
A0A1I9LL70	284	..........KE.........
O23708	102	..........KE.........
Q9MAG2	53	..........KE.........
Q9LZ57	44	..........KE.........
Q42134	43	..........KE.........
P13114	120	..........KE.........
A0A1P8B8J9	1189	..........KE.........
Q9FZ55	52	..........KE.........
P93654	112	..........KE.........
Q94CE4	61	..........KE.........
F4J556	188	..........KE.........
O65782	84	..........KE.........
Q8RXD9	230	..........KE.........
Q9FVT2	388	..........KE.........
P42645	147	..........KE.........
Q9LHA8	518	..........KE.........
Q8LAA6	33	..........KE.........
Q9C5I9	56	..........KE.........
Q9XGM1	223	..........KE.........
P55737	456	..........KE.........
Q9SXE1	398	..........KE.........
Q8H0X6	80	..........KE.........
P42737	136	..........KE.........
Q9SFU0	605	..........KE.........
Q9LVQ4	230	..........KE.........
F4K7E0	187	..........KE.........
Q56ZI2	125	..........KE.........
Q9LEX1	393	..........KE.........
Q56WK6	121	..........KE.........
F4IHT0	114	..........KE.........
A0A1I9LR13	584	..........KE.........
Q8RWJ5	412	..........KE.........
Q9LYG3	380	..........KE.........
Q8L940	84	..........KE.........
P42645	249	..........KE.........
Q42560	410	..........KE.........
Q9LPG6	644	..........KE.........
F4K9L9	51	..........KE.........
B3H746	279	..........KE.........
Q9MA55	563	..........KE.........
Q9SR93	254	..........KE.........
Q8LGC6	17	..........KE.........
Q9SGW3	56	..........KE.........
Q9LFH5	124	..........KE.........
Q5GM68	622	..........KE.........
Q9MA74	375	..........KE.........
Q93VR4	143	..........KE.........
Q9SUR6	365	..........KE.........
Q9SAV0	18	..........KE.........
Q8W4B5	966	..........KE.........
Q93WN0	139	..........KE.........
P23686	211	..........KE.........
Q9LF79	908	..........KE.........
P11035	322	..........KE.........
Q96291	202	..........KE.........
Q9SYT0	67	..........KE.........
Q96262	37	..........KE.........
Q56ZI2	81	..........KE.........
Q84WD3	155	..........KE.........
Q93Y07	191	..........KE.........
Q9SF85	288	..........KE.........
Q8VZF3	926	..........KE.........
F4IN38	40	..........KE.........
Q9SPK5	182	..........KE.........
Q9SEI3	44	..........KE.........
P31168	76	..........KE.........
Q9LFL3	234	..........KE.........
Q8VYI0	51	..........KE.........
Q9FPT1	330	..........KE.........
P17562	211	..........KE.........
Q4F883	334	..........KE.........
Q9C5I1	391	..........KE.........
O23627	696	..........KE.........
O24521	123	..........KE.........
O65782	355	..........KE.........
Q9FYH8	195	..........KE.........
Q93VR3	314	..........KE.........
A0A1P8B2H6	195	..........KE.........
Q38868	95	..........KE.........
Q9CAF2	205	..........KE.........
Q8W4S4	381	..........KE.........
Q8LAS8	128	..........KE.........
P59233	33	..........KE.........
A0A1P8AND1	37	..........KE.........
Q8VZG2	455	..........KE.........
Q9C8G9	881	..........KE.........
P42801	204	..........KE.........
O49445	371	..........KE.........
F4IVN6	31	..........KE.........
Q8GUM1	123	..........KE.........
Q9LF98	311	..........KE.........
Q570B4	189	..........KE.........
P59233	119	..........KE.........
A8MQD9	169	..........KE.........
Q5GM68	727	..........KE.........
Q9SSN3	30	..........KE.........
A8MR61	228	..........KE.........
P55737	252	..........KE.........
B9DGK2	53	..........KE.........
Q9SIB7	215	..........KE.........
Q9LUT2	331	..........KE.........
P45724	236	..........KE.........
P26569	77	..........KE.........
Q9FK81	46	..........KE.........
O23627	559	..........KE.........
F4J9A0	410	..........KE.........
P57752	52	..........KE.........
B3H6K6	112	..........KE.........
Q9C865	177	..........KE.........
Q9C5U3	171	..........KE.........
P59233	63	..........KE.........
P55737	517	..........KE.........
Q8LEM7	82	..........KE.........
A0A1I9LP01	47	..........KE.........
Q3E9G1	176	..........KE.........
Q56WK6	271	..........KE.........
Q9LYV6	223	..........KE.........
Q9LFL3	39	..........KE.........
Q9SIJ8	169	..........KE.........
A0A1P8AX55	212	..........KE.........
Q9SZ83	141	..........KE.........
Q9FPT1	194	..........KE.........
Q93VB8	250	..........KE.........
Q9FPT1	689	..........KE.........
Q9SN68	161	..........KE.........
Q9XIE2	88	..........KE.........
P46422	43	..........KE.........
F4J1V2	53	..........KE.........
Q56WK6	335	..........KE.........
P13114	326	..........KE.........
F4I5C0	99	..........KE.........
Q9LYB4	25	..........KE.........
Q9M1P5	16	..........KE.........
O81728	91	..........KE.........
Q9SEI2	40	..........KE.........
A0A1P8BA31	177	.........AK..........
Q42403	54	.........AK..........
Q39241	54	.........AK..........
Q39241	101	.........AK..........
Q9LZF6	671	.........AK..........
P93028	485	.........AK..........
Q9LZD4	175	.........AK..........
F4JQZ0	163	.........AK..........
Q9SF91	175	.........AK..........
P42737	102	.........AK..........
Q9LS94	174	.........AK..........
P0DI79	364	.........AK..........
P54609	672	.........AK..........
Q9M8T0	315	.........AK..........
F4KGV2	202	.........AK..........
Q9FJF1	175	.........AK..........
Q8VZ80	28	.........AK..........
O03042	183	.........AK..........
O49596	91	.........AK..........
Q9SQR3	217	.........AK..........
P93031	356	.........AK..........
Q9LTW8	470	.........AK..........
P25858	219	.........AK..........
A0A1P8AN49	137	.........AK..........
A0A1I9LQB3	30	.........AK..........
Q93Y07	165	.........AK..........
Q8LF20	278	.........AK..........
F4IFM7	98	.........AK..........
Q94CE4	52	.........AK..........
Q9SYT0	169	.........AK..........
F4IP53	199	.........AK..........
O80858	93	.........AK..........
Q9SCZ4	654	.........AK..........
Q39258	98	.........AK..........
Q9FID9	646	.........AK..........
O48946	472	.........AK..........
Q93WJ8	141	.........AK..........
A0A1I9LNS4	431	.........AK..........
Q9SSK1	44	.........AK..........
O24653	277	.........AK..........
Q7XJJ7	150	.........AK..........
Q9LVI8	112	.........AK..........
Q9SJL8	222	.........AK..........
Q9ZPI1	285	.........AK..........
P93654	239	.........AK..........
Q9SRZ6	351	.........AK..........
Q9SPE6	47	.........AK..........
Q9SJJ5	28	.........AK..........
Q0WMV8	95	.........AK..........
P43255	13	.........AK..........
P93285	173	.........AK..........
A0A1P8BH71	405	.........AK..........
F4I3M3	105	.........AK..........
Q9SS87	548	.........AK..........
Q8GUN2	107	.........AK..........
O65572	319	.........AK..........
F4HQD5	259	.........AK..........
Q9FFT4	378	.........AK..........
P0CJ47	233	.........AK..........
Q9LP53	99	.........AK..........
Q9SDS7	131	.........AK..........
Q9LV77	564	.........AK..........
Q9ZWT2	20	.........AK..........
O80448	266	.........AK..........
P53492	233	.........AK..........
F4JZC2	544	.........AK..........
Q940I8	331	.........AK..........
A0A1P8AY36	173	.........AK..........
F4K124	394	.........AK..........
O23207	68	.........AK..........
Q8VYP9	411	.........AK..........
Q9FZK4	51	.........AK..........
O23252	16	.........AK..........
A8MR76	42	.........AK..........
A0A1P8ANU9	575	.........AK..........
Q9ZWT2	90	.........AK..........
F4IFM7	253	.........AK..........
Q39251	94	.........AK..........
Q84WN3	213	.........AK..........
Q9C5G5	292	.........AK..........
Q39227	269	.........AK..........
P31414	710	.........AK..........
Q9LVM0	326	.........AK..........
Q70DU8	210	.........AK..........
O49597	87	.........AK..........
F4KG44	130	.........AK..........
Q9ASR1	722	.........AK..........
Q9SDS7	266	.........AK..........
Q94CE4	98	.........AK..........
P20649	911	.........AK..........
P54609	618	.........AK..........
Q39258	158	.........AK..........
Q94AU2	186	.........AK..........
O03042	316	.........AK..........
Q9LFH5	71	.........AK..........
P40283	134	.........AK..........
P0DI79	51	.........AK..........
Q39231	174	.........AK..........
Q9SIV0	338	.........AK..........
Q9SW09	96	.........AK..........
P59233	29	.........AK..........
Q38882	165	.........AK..........
Q9LS28	422	.........AK..........
Q9LY00	137	.........AK..........
O80858	102	.........AK..........
P42737	256	.........AK..........
Q9LF98	342	.........AK..........
Q9ZNV4	12	.........AK..........
Q39023	272	.........AK..........
F4I962	1073	.........AK..........
Q9FFC9	218	.........AK..........
F4IP53	165	.........AK..........
O82245	44	.........AK..........
Q9XIE2	180	.........AK..........
Q9SRX2	162	.........AK..........
O80858	78	.........AK..........
F4INS6	108	.........AK..........
Q9M1P5	15	.........AK..........
Q8GZ99	600	.........AK..........
P54609	532	.........AK..........
O81833	648	.........AK..........
Q8L940	19	.........AK..........
P93654	102	.........AK..........
F4J4V4	385	.........AK..........
P11574	474	.........AK..........
A0A1P8B893	20	.........AK..........
F4HU93	147	.........AK..........
