# Supplementary material for: Ubiquitome profiling reveals a regulatory pattern of UPL3 with UBP12 on metabolic-leaf senescence
Source: Life Sci Alliance. 2022 Aug 4;5(12):e202201492. doi: 10.26508/lsa.202201492 (PMC9354775; doi:10.26508/lsa.202201492)
Supplement: Supplementary file 5 [file LSA-2022-01492_Supplemental_Data_4.xlsx]

## Sheet: Sheet1
Supplementary dataset S4 The dataset for GFP alone and UPL3-GFP nanotrap-pulldown mass spectrum analysis
GFP			UPL3-GFP
ProteinID	ProteinName		ProteinID	ProteinName
O03042	Ribulose bisphosphate carboxylase large chain		Q6WWW4	E3 ubiquitin-protein ligase UPL3
Q42547	Catalase-3		Q8RXD9	4-alpha-glucanotransferase DPE2
O65449	At4g22010		O49607	Subtilisin-like protease SBT1.6
A0A1B1W4S8	ATP synthase subunit alpha, chloroplastic		A0A1B1W4U8	Ribulose bisphosphate carboxylase large chain
F4HQD4	Heat shock 70 kDa protein 15		A0A1P8B564	Catalase
Q9S7C0	Heat shock 70 kDa protein 14		B9DG18	AT1G20620 protein
P25857	Glyceraldehyde-3-phosphate dehydrogenase GAPB, chloroplastic		A0A178USM7	Sks4
A0A1P8B564	Catalase		F4JDC3	Evolutionarily conserved C-terminal region 2
O49607	Subtilisin-like protease SBT1.6		O65719	Heat shock 70 kDa protein 3
P10896	Ribulose bisphosphate carboxylase/oxygenase activase, chloroplastic		A0A178VXF4	Uncharacterized protein
A0A178VW63	RCA		A0A178UL64	HSP70-1
P25856	Glyceraldehyde-3-phosphate dehydrogenase GAPA1, chloroplastic		A0A1P8ASL8	GDSL-like Lipase/Acylhydrolase superfamily protein
A0A178WA64	Glyceraldehyde-3-phosphate dehydrogenase		A0A1B1W4S8	ATP synthase subunit alpha, chloroplastic
A0A1B1W4V2	ATP synthase subunit beta, chloroplastic		Q93ZR3	Tetratricopeptide repeat (TPR)-like superfamily protein
A0A178WJC9	Elongation factor 1-alpha		Q0WUH6	Catalase
P92549	ATP synthase subunit alpha, mitochondrial		Q0WR25	Evolutionarily conserved C-terminal region 5
Q39099	Xyloglucan endotransglucosylase/hydrolase protein 4		Q39099	Xyloglucan endotransglucosylase/hydrolase protein 4
F4JFV6	Aldolase-type TIM barrel family protein		P25858	Glyceraldehyde-3-phosphate dehydrogenase GAPC1, cytosolic
Q0WUH6	Catalase		Q9FX54	Glyceraldehyde-3-phosphate dehydrogenase GAPC2, cytosolic
A0A178UL64	HSP70-1		A0A178V7W0	Uncharacterized protein
A0A178VGT8	GOX1		A0A178W2P4	GRP23
A0A178VI76	Uncharacterized protein		O50008	5-methyltetrahydropteroyltriglutamate--homocysteine methyltransferase 1
Q944G9	Fructose-bisphosphate aldolase 2, chloroplastic		A0A178UT81	Carbonic anhydrase
Q9FX54	Glyceraldehyde-3-phosphate dehydrogenase GAPC2, cytosolic		A0A178VW28	Coatomer subunit alpha
Q9LT39	Leucine-rich repeat (LRR) family protein		A0A178VLF6	Glyceraldehyde-3-phosphate dehydrogenase
Q9LVJ1	Subtilisin-like protease SBT1.4		A0A178WKB4	Glyceraldehyde-3-phosphate dehydrogenase
Q9LMQ2	Chlorophyll a-b binding protein, chloroplastic		Q43127	Glutamine synthetase, chloroplastic/mitochondrial
Q43127	Glutamine synthetase, chloroplastic/mitochondrial		Q8LA13	DEAD-box ATP-dependent RNA helicase 11
O80860	ATP-dependent zinc metalloprotease FTSH 2, chloroplastic		A0A178UXT2	RH8
P25697	Phosphoribulokinase, chloroplastic		O81283	Translocase of chloroplast 159, chloroplastic
Q9LTX9	Heat shock 70 kDa protein 7, chloroplastic		A0A178WAY4	Coatomer subunit alpha
A0A178UFZ5	Uncharacterized protein		Q9LPW0	Glyceraldehyde-3-phosphate dehydrogenase GAPA2, chloroplastic
A0A178UW55	Chlorophyll a-b binding protein, chloroplastic		P19366	ATP synthase subunit beta, chloroplastic
A0A178V7W0	Uncharacterized protein		Q9LRS0	(S)-2-hydroxy-acid oxidase GLO2
A0A1P8B1N1	Enolase		Q9LVJ1	Subtilisin-like protease SBT1.4
B9DHA3	AT3G18780 protein		A0A178VM62	Beta-galactosidase
F4JDC3	Evolutionarily conserved C-terminal region 2		A0A178VW63	RCA
Q8HS55	Photosystem II CP47 reaction center protein		Q94F20	At5g25460
Q01908	ATP synthase gamma chain 1, chloroplastic		Q9SZJ5	Serine hydroxymethyltransferase 1, mitochondrial
Q9LF98	Fructose-bisphosphate aldolase 8, cytosolic		A0A384KQH0	Uncharacterized protein
A0A178VLH1	Non-specific lipid-transfer protein		O82762	F17H15.1/F17H15.1
O50008	5-methyltetrahydropteroyltriglutamate--homocysteine methyltransferase 1		A0A1I9LQB3	Carbonic anhydrase
P27140	Beta carbonic anhydrase 1, chloroplastic		P0DH99	Elongation factor 1-alpha 1
Q949U7	Peroxiredoxin-2E, chloroplastic		A0A178UG43	BIP2
Q9LD57	Phosphoglycerate kinase 1, chloroplastic		Q0WVD8	Adenylate translocator
A0A178UEW4	AtACT7		Q9LYE7	Uncharacterized protein At5g11420
A0A178UM22	Uncharacterized protein		B3H4B8	Aldolase-type TIM barrel family protein
A0A178WBS0	LOS1		Q8W034	Heterogeneous nuclear ribonucleoprotein 1
A0A1B1W4T4	Photosystem II CP43 reaction center protein		Q9FH02	ATP-dependent zinc metalloprotease FTSH 5, chloroplastic
A0A1P8ASL8	GDSL-like Lipase/Acylhydrolase superfamily protein		Q9XF89	Chlorophyll a-b binding protein CP26, chloroplastic
A0A384KYV2	AAC1		P38418	Lipoxygenase 2, chloroplastic
B3H5S2	Ribulose bisphosphate carboxylase small chain		Q94B78	Glycine dehydrogenase (decarboxylating) 1, mitochondrial
F4JBY2	Transketolase		Q9LUM3	Subtilisin-like protease SBT1.5
Q9LHA6	AT3g28220/T19D11_3		Q9SRV5	5-methyltetrahydropteroyltriglutamate--homocysteine methyltransferase 2
A0A2H1ZEA9	Aminomethyltransferase		A0A178UW98	Fructose-bisphosphate aldolase
Q9SCW1	Beta-galactosidase 1		A0A178VN79	Fructose-bisphosphate aldolase
A0A075M569	Ribulose bisphosphate carboxylase small chain		A0A178WFV4	Uncharacterized protein
A0A178UE63	HSP93-V		C0Z325	AT3G02090 protein
A0A178VX39	SGAT		Q9LHA6	AT3g28220/T19D11_3
A0A178VXF4	Uncharacterized protein		O65351	Subtilisin-like protease SBT1.7
C0Z2Q9	AT3G13920 protein		Q5D6C4	Adenosylhomocysteinase
O82762	F17H15.1/F17H15.1		Q9LMQ2	Chlorophyll a-b binding protein, chloroplastic
Q8LCM9	Uncharacterized protein		Q9SLV3	At1g58270/F19C14_8
Q8LEX7	Uncharacterized protein		Q9FM47	RNA-binding (RRM/RBD/RNP motifs) family protein
P04778	Chlorophyll a-b binding protein 1, chloroplastic		P21238	Chaperonin 60 subunit alpha 1, chloroplastic
Q9XF88	Chlorophyll a-b binding protein CP29.2, chloroplastic		Q9ZUF6	Subtilisin-like protease SBT1.8
A0A178VW93	Chlorophyll a-b binding protein, chloroplastic		A0A178UDR2	UBP12
A0A178WB32	PSAF		A0A178UE63	HSP93-V
A0A384LC70	Chlorophyll a-b binding protein, chloroplastic		A0A178VDZ1	PTAC16
Q8L7C1	Expressed protein		A0A178W5Z9	Uncharacterized protein
B9DGT7	Tubulin alpha-2 chain		A0A178W724	LEN1
P0CH33	Polyubiquitin 11		A0A178WJG7	Endoglucanase
P38418	Lipoxygenase 2, chloroplastic		G1C2S9	ATP synthase subunit alpha
P56798	30S ribosomal protein S3, chloroplastic		Q9XFS7	Non-specific lipid-transfer protein 5
Q01667	Chlorophyll a-b binding protein 6, chloroplastic		P17745	Elongation factor Tu, chloroplastic
Q42472	Glutamate decarboxylase 2		Q9FN48	Calcium sensing receptor, chloroplastic
Q9LUT2	S-adenosylmethionine synthase 4		P56777	Photosystem II CP47 reaction center protein
Q9SA52	Chloroplast stem-loop binding protein of 41 kDa b, chloroplastic		Q9XF88	Chlorophyll a-b binding protein CP29.2, chloroplastic
Q9SFF9	Germin-like protein subfamily 1 member 7		A0A178V7Z2	ESM1
Q9SJQ9	Fructose-bisphosphate aldolase 6, cytosolic		B9DHQ0	Tubulin alpha-5 chain
Q9SZJ5	Serine hydroxymethyltransferase 1, mitochondrial		Q9ASR1	Elongation factor 2
A0A178UCH2	TPT		Q9LKA4	UBP1-associated protein 2C
A0A178UXT2	RH8		Q9S841	Oxygen-evolving enhancer protein 1-2, chloroplastic
A0A178UY46	PSBQA		Q9SX79	Polyadenylate-binding protein RBP47C
A0A178UY83	Elongation factor Tu		A0A178UB86	ATP synthase subunit beta
A0A178V2Q3	Xyloglucan endotransglucosylase/hydrolase		A0A178UDJ5	HSC70-7
A0A178VEW8	HCEF1		A0A178V5M8	Phosphoglycerate kinase
A0A178VS66	GRP3		A0A178WLD6	RBP45B
A0A178VUH8	DPE2		A0A178WME1	UPL2
A0A178W3Y5	FTSH1		A0A384KZ65	Uncharacterized protein
A0A384KJ08	NITI		A0A178UEW4	AtACT7
F4J3P1	Ribosomal protein L14p/L23e family protein		P53494	Actin-4
Q5D6C3	Adenosylhomocysteinase		A0A384LC70	Chlorophyll a-b binding protein, chloroplastic
A0A178UC65	PSAN		B9DHA3	AT3G18780 protein
A0A178W7I8	PSAG		P29513	Tubulin beta-5 chain
C0Z2N6	AT2G21660 protein		Q9LR30	Glutamate--glyoxylate aminotransferase 1
F4JVC0	Cold, circadian rhythm, and RNA binding 1		A0A075M3N4	Ribulose bisphosphate carboxylase small chain
Q8VZ99	Germin-like protein		A0A178UNW2	ECT3
P21240	Chaperonin 60 subunit beta 1, chloroplastic		A0A178UU99	Tubulin beta chain
P55228	Glucose-1-phosphate adenylyltransferase small subunit, chloroplastic		A0A178VW87	Uncharacterized protein
P56759	ATP synthase subunit b, chloroplastic		O48963	Phototropin-1
Q8GUM2	Heat shock 70 kDa protein 9, mitochondrial		O49006	Pectinesterase/pectinesterase inhibitor 3
Q93XM7	Mitochondrial carnitine/acylcarnitine carrier-like protein		O49160	Eukaryotic translation initiation factor 3 subunit C
Q94B78	Glycine dehydrogenase (decarboxylating) 1, mitochondrial		Q0WW84	Polyadenylate-binding protein RBP47B
Q96291	2-Cys peroxiredoxin BAS1, chloroplastic		Q9M2E0	DEAD-box ATP-dependent RNA helicase 12
Q9C5C2	Myrosinase 2		A0A178UTM2	Uncharacterized protein
Q9FN48	Calcium sensing receptor, chloroplastic		A0A178UW18	ATRBP45C
Q9LU86	Peroxiredoxin Q, chloroplastic		A0A178W8P1	Uncharacterized protein
Q9S7M0	Chlorophyll a-b binding protein 3, chloroplastic		A0A1B1W4X6	30S ribosomal protein S3, chloroplastic
Q9SSS9	ATP synthase subunit delta, chloroplastic		A0A384KGL0	Uncharacterized protein
Q9SY97	Photosystem I chlorophyll a/b-binding protein 3-1, chloroplastic		A0A384LHQ5	Uncharacterized protein
A0A178UG43	BIP2		B9DHY6	AT1G78900 protein
A0A178UJ96	EXL4		C0Z2Q9	AT3G13920 protein
A0A178UM92	Mg-protoporphyrin IX chelatase		F4HS99	Tetratricopeptide repeat (TPR)-like superfamily protein
A0A178UNU3	GLUS		F4I0C2	Evolutionarily conserved C-terminal region 4
A0A178UTT8	Uncharacterized protein		A0A178WD57	Ribulose bisphosphate carboxylase small chain
A0A178V808	NADPH-protochlorophyllide oxidoreductase		P25697	Phosphoribulokinase, chloroplastic
A0A178VED5	Dihydrolipoyl dehydrogenase		Q56YW9	Tubulin beta-2 chain
A0A178VXF8	S-adenosylmethionine synthase		A0A178UPX1	MTHSC70-2
A0A178W7Q1	PSII-P		A0A178UZ53	GRF1
A0A178W817	Uncharacterized protein		A8MS75	Chlorophyll a-b binding protein, chloroplastic
A0A178W960	GSL6		P25696	Bifunctional enolase 2/transcriptional activator
A0A178WLD6	RBP45B		P25851	Fructose-1,6-bisphosphatase 1, chloroplastic
A0A384KZL8	OEP6		P56778	Photosystem II CP43 reaction center protein
A0A384LMN8	NADPH-protochlorophyllide oxidoreductase		Q01908	ATP synthase gamma chain 1, chloroplastic
B9DF86	AT1G04640 protein		Q41932	Oxygen-evolving enhancer protein 3-2, chloroplastic
F4KHF4	3-ketoacyl-acyl carrier protein synthase I		Q56YA5	Serine--glyoxylate aminotransferase
O65502	AT4g35250/F23E12_190		Q8VXZ9	Polyadenylate-binding protein RBP47B'
Q42105	Elongation factor 1 alpha		Q9LXG1	40S ribosomal protein S9-1
Q56XI5	Cysteine proteinase RD21A		Q9XF87	Chlorophyll a-b binding protein 2.4, chloroplastic
Q9M0H8	Predicted proline-rich protein		Q9ZP05	Malate dehydrogenase 2, peroxisomal
Q9SUP5	Pectin lyase-like superfamily protein		Q9ZU25	Probable mitochondrial-processing peptidase subunit alpha-1, mitochondrial
Q9ZUX0	At2g27680/F15K20.22		A0A178U9N8	MORF4
A0A178UNA3	PMAT1		A0A178UCX7	Uncharacterized protein
Q8L8X0	GAST1-like protein		A0A178UHJ4	Xyloglucan endotransglucosylase/hydrolase
A0A178UV91	Uncharacterized protein		A0A178UJ96	EXL4
Q9LQC3	F28C11.19		A0A178UY46	PSBQA
O22993	Probable inactive ATP-dependent zinc metalloprotease FTSHI 1, chloroplastic		A0A178V808	NADPH-protochlorophyllide oxidoreductase
A0A1P8B415	Putative triglyceride lipase		A0A178VB65	Clathrin heavy chain
Q58G30	Uncharacterized protein		A0A178VEI0	Uncharacterized protein
Q7XA83	At4g10640		A0A178VSF7	Polyadenylate-binding protein
Q6NPM5	Embryo-specific protein ATS3B		A0A178W5Y6	Chlorophyll a-b binding protein, chloroplastic
Q9LU41	Calcium-transporting ATPase 9, plasma membrane-type		A0A178WBT1	PSAT1
Q9ZU46	Receptor protein kinase-like protein ZAR1		A0A178WKX1	Chlorophyll a-b binding protein, chloroplastic
A0A178VFC6	Uncharacterized protein		A0A1B1W4S7	Photosystem II protein D1
A0A178W925	Uncharacterized protein		A0A1P8AXC1	FtsH extracellular protease family
A0A1P8B184	RNA-dependent RNA polymerase		A0A1P8BG37	Photosystem II stability/assembly factor, chloroplast (HCF136)
F4J3A9	Protein serine/threonine kinase		F4IHK9	Cold, circadian rhythm, and rna binding 2
Q84TE7	At5g22340		O49490	Uncharacterized protein AT4g34150
Q9LJR5	Uncharacterized protein		Q39142	Chlorophyll a-b binding protein, chloroplastic
F4HU55	Serine/threonine-protein kinase BSK4		Q42264	Carrier protein
F4HXV6	Nuclear pore complex protein NUP155		Q8VZR8	Formin-like protein (DUF1421)
F4IHL3	Transcription termination factor MTERF2, chloroplastic		Q8W555	AT3g07810/F17A17_15
F4JRJ6	Probable pre-mRNA-splicing factor ATP-dependent RNA helicase DEAH9		Q9C9I7	Rieske (2Fe-2S) domain-containing protein
O22229	NADPH-dependent thioredoxin reductase 3		P59271	Ubiquitin-40S ribosomal protein S27a-1
O22977	Probable lysophospholipase BODYGUARD 3		A0A178UEJ8	GRF8
O65351	Subtilisin-like protease SBT1.7		A0A178VS66	GRP3
O65686	30S ribosomal protein S16-1, chloroplastic		Q9SA78	Coatomer subunit epsilon-1
O80852	Glutathione S-transferase F9		A0A178UKM5	Tubulin beta chain
O80934	Uncharacterized protein At2g37660, chloroplastic		A0A178WB32	PSAF
O81782	B3 domain-containing protein REM6		A0A178WCJ5	Uncharacterized protein
P09468	ATP synthase epsilon chain, chloroplastic		A0A219HZH3	Glucose-6-phosphate/phosphate translocator-like protein
P16180	30S ribosomal protein S17, chloroplastic		Q6KFR8	Putative polyubiquitin
P23321	Oxygen-evolving enhancer protein 1-1, chloroplastic		Q9LME7	RNA-binding (RRM/RBD/RNP motifs) family protein
P27521	Chlorophyll a-b binding protein 4, chloroplastic		O65581	Fructose-bisphosphate aldolase 5, cytosolic
P42798	40S ribosomal protein S15a-1		P16181	40S ribosomal protein S11-1
P56761	Photosystem II D2 protein		P19456	ATPase 2, plasma membrane-type
P56797	30S ribosomal protein S2, chloroplastic		P33154	Pathogenesis-related protein 1
P83755	Photosystem II protein D1		P46283	Sedoheptulose-1,7-bisphosphatase, chloroplastic
P92981	5'-adenylylsulfate reductase 2, chloroplastic		P56797	30S ribosomal protein S2, chloroplastic
Q08682	40S ribosomal protein Sa-1		P56807	30S ribosomal protein S18, chloroplastic
Q39030	Serine/threonine-protein kinase AtPK2/AtPK19		Q38865	Expansin-A6
Q3E8E5	Putative myrosinase 3		Q5PNZ0	GDSL esterase/lipase At5g18430
Q56Y42	Pyridoxal reductase, chloroplastic		Q67XC4	Protein trichome birefringence-like 40
Q6XJG8	26S proteasome non-ATPase regulatory subunit 2 homolog B		Q8LER3	Probable xyloglucan endotransglucosylase/hydrolase protein 7
Q84R16	Probable xyloglucan galactosyltransferase GT14		Q8LPR9	Protein TIC110, chloroplastic
Q8GXN6	Vacuolar protein sorting-associated protein 20 homolog 1		Q94CJ5	Protein RETICULATA-RELATED 4, chloroplastic
Q8L7S9	Thioredoxin Y2, chloroplastic		Q9C5Z1	Eukaryotic translation initiation factor 3 subunit B
Q8VZ74	GTPase ERA-like, chloroplastic		Q9FGY1	Beta-D-xylosidase 1
Q93W34	Polyadenylate-binding protein RBP45C		Q9LF98	Fructose-bisphosphate aldolase 8, cytosolic
Q94A40	Coatomer subunit alpha-1		Q9LZS3	1,4-alpha-glucan-branching enzyme 2-2, chloroplastic/amyloplastic
Q96266	Glutathione S-transferase F8, chloroplastic		Q9SSS9	ATP synthase subunit delta, chloroplastic
Q96533	Alcohol dehydrogenase class-3		Q9SUR3	Reticulon-like protein B1
Q9C5M0	Mitochondrial dicarboxylate/tricarboxylate transporter DTC		Q9ZVL6	UPF0603 protein At1g54780, chloroplastic
Q9C6M5	AP2/ERF and B3 domain-containing transcription repressor TEM1		A0A178U7L7	TGG1
Q9C7R6	U-box domain-containing protein 17		A0A178U7S3	ASN2
Q9C8Y9	Beta-glucosidase 22		A0A178UDD3	Histone H2B
Q9CAN3	Scarecrow-like protein 28		A0A178UGH7	ADK2
Q9FIX3	Pentatricopeptide repeat-containing protein At5g39710		A0A178UIU1	HSP90.1
Q9FLZ9	Pentatricopeptide repeat-containing protein At5g39350		A0A178UL90	Glucose-1-phosphate adenylyltransferase
Q9LFG2	Diaminopimelate epimerase, chloroplastic		A0A178UMU4	PHT3
Q9LKA4	UBP1-associated protein 2C		A0A178UNU3	GLUS
Q9LV21	T-complex protein 1 subunit delta		A0A178UNX2	SVR3
Q9LY32	ATPase 7, plasma membrane-type		A0A178URN6	RH3
Q9LYK9	40S ribosomal protein S26-3		A0A178UT76	SHD
Q9LZF5	Lectin-like protein		A0A178UXV2	HCF244
Q9M7T0	Peroxiredoxin-2F, mitochondrial		A0A178V3C5	CHLM
Q9SCJ8	Putative B3 domain-containing protein At3g49610		A0A178VAF7	Uncharacterized protein
Q9SD58	Putative F-box protein At3g47150		A0A178VP05	GSTF9
Q9SHJ6	Peroxisomal and mitochondrial division factor 2		A0A178VV83	TIP120
Q9SJL9	Probable xyloglucan endotransglucosylase/hydrolase protein 32		A0A178VZ38	TMP14
Q9SPU7	Telomerase reverse transcriptase		A0A178W093	Uncharacterized protein
Q9STF2	Protein PLASTID TRANSCRIPTIONALLY ACTIVE 16, chloroplastic		A0A178W2A6	Uncharacterized protein
Q9STS3	Anaphase-promoting complex subunit 8		A0A178W817	Uncharacterized protein
Q9SUI5	Photosystem I reaction center subunit psaK, chloroplastic		A0A178W8D1	Uncharacterized protein
Q9SY69	Pentatricopeptide repeat-containing protein At1g10270		A0A178WCD2	Elongation factor G, chloroplastic
Q9XJ35	ATP-dependent Clp protease proteolytic subunit-related protein 1, chloroplastic		A0A1B1W4U0	Photosystem II D2 protein
Q9ZQ31	Serine/threonine-protein kinase STY13		A0A1B1W4Z1	50S ribosomal protein L2, chloroplastic
Q9ZUY6	UDP-D-apiose/UDP-D-xylose synthase 1		A0A1P8ANC0	Hydroxypyruvate reductase
A0A178U7C6	ELM1		A0A2H1ZEA9	Aminomethyltransferase
A0A178U7S3	ASN2		A0A384LJY2	Pectate lyase
A0A178UAG6	OVA3		A0A384LNY8	Uncharacterized protein
A0A178UH77	RPT4A		E0Y422	Cytochrome b6-f complex iron-sulfur subunit
A0A178UJB3	Uncharacterized protein		F4JVC1	Cold, circadian rhythm, and RNA binding 1
A0A178UM82	Pyruvate dehydrogenase E1 component subunit beta		F4JYL8	Binding protein
A0A178UMU4	PHT3		Q8GYH3	Putative 60S ribosomal protein
A0A178UMW0	Malate dehydrogenase		Q8LDH8	Uncharacterized protein
A0A178UQW4	Uncharacterized protein		Q94BX1	F2G19.31/F2G19.31
A0A178URQ5	Non-specific serine/threonine protein kinase		Q9LVW0	At5g54100
A0A178UT26	Uncharacterized protein		Q9LXU5	Leucine-rich repeat (LRR) family protein
A0A178UU99	Tubulin beta chain		Q949M6	Uncharacterized protein At1g55040
A0A178UXQ6	Nucleoside diphosphate kinase		A0A178VX80	Uncharacterized protein
A0A178V370	MORF1		P27521	Chlorophyll a-b binding protein 4, chloroplastic
A0A178V385	Fructose-bisphosphate aldolase		P56793	50S ribosomal protein L16, chloroplastic
A0A178V3A3	Glutathione peroxidase		P59224	40S ribosomal protein S13-2
A0A178V3D6	GRXS17		P59259	Histone H4
A0A178V4J3	Endoglucanase		Q9LQC8	ADP-ribosylation factor 2-A
A0A178V659	MRH2		A0A178UIY8	Uncharacterized protein
A0A178V738	MDA1		A0A178UJF6	Uncharacterized protein
A0A178V9V2	Uncharacterized protein		A0A1P8BFB3	P-loop containing nucleoside triphosphate hydrolases superfamily protein
A0A178V9X6	Alpha/beta-Hydrolases superfamily protein		O04983	Biotin carboxylase, chloroplastic
A0A178VCD8	Uncharacterized protein		O22254	Putative 60S ribosomal protein L18-1
A0A178VCY2	Uncharacterized protein		O82663	Succinate dehydrogenase [ubiquinone] flavoprotein subunit 1, mitochondrial
A0A178VDC5	Uncharacterized protein		P42036	40S ribosomal protein S14-3
A0A178VDH1	CSP41A		P42731	Polyadenylate-binding protein 2
A0A178VJ43	MTPA2		P42734	Probable cinnamyl alcohol dehydrogenase 9
A0A178VJX5	Peptidyl-prolyl cis-trans isomerase		P42763	Dehydrin ERD14
A0A178VK18	6-phosphogluconate dehydrogenase, decarboxylating		P46645	Aspartate aminotransferase, cytoplasmic isozyme 1
A0A178VNK2	Uncharacterized protein		P49107	Photosystem I reaction center subunit N, chloroplastic
A0A178VNS8	Uncharacterized protein		P51412	50S ribosomal protein L21, chloroplastic
A0A178VPV0	TBL40		P56759	ATP synthase subunit b, chloroplastic
A0A178VSV3	Patatin		P56767	Photosystem I P700 chlorophyll a apoprotein A2
A0A178VSX4	ROPGAP3		P56804	30S ribosomal protein S14, chloroplastic
A0A178VUU3	Citrate synthase		P62126	30S ribosomal protein S12, chloroplastic
A0A178VXJ7	TBL33		P93004	Aquaporin PIP2-7
A0A178VXS7	Uncharacterized protein		Q56Y42	Pyridoxal reductase, chloroplastic
A0A178VYT6	Uncharacterized protein		Q8GYL5	40S ribosomal protein S25-3
A0A178VZZ0	Flavin-containing monooxygenase		Q8RXX5	50S ribosomal protein L19-2, chloroplastic
A0A178W0Z6	ATP synthase subunit gamma		Q93VR3	GDP-mannose 3,5-epimerase
A0A178W1F8	UNE5		Q93Z25	Probable pectate lyase 22
A0A178W2E1	Coatomer subunit epsilon		Q9C5R8	2-Cys peroxiredoxin BAS1-like, chloroplastic
A0A178W4K7	Uncharacterized protein		Q9FJX3	Mitochondrial outer membrane protein porin 2
A0A178W6J0	HBP1		Q9FLQ4	Dihydrolipoyllysine-residue succinyltransferase component of 2-oxoglutarate dehydrogenase complex 1, mitochondrial
A0A178W6R9	Uncharacterized protein		Q9LSV0	Glyoxylate/succinic semialdehyde reductase 1
A0A178W6W4	Alanine--tRNA ligase		Q9LYG3	NADP-dependent malic enzyme 2
A0A178W8P1	Uncharacterized protein		Q9M5K3	Dihydrolipoyl dehydrogenase 1, mitochondrial
A0A178W9Y8	Uncharacterized protein		Q9STE8	Protein TOC75-3, chloroplastic
A0A178WA06	U2A		Q9SUI4	Photosystem I reaction center subunit XI, chloroplastic
A0A178WC68	Eukaryotic translation initiation factor 5A		Q9XIE2	ABC transporter G family member 36
A0A178WJU5	HLL		A0A178U5Y7	Vacuolar protein sorting-associated protein 29
A0A178WK12	Uncharacterized protein		A0A178U7L1	TIC56
A0A178WLU9	PMEAMT		A0A178UBS2	EMB3137
A0A1B1W4Z1	50S ribosomal protein L2, chloroplastic		A0A178UIU8	Uncharacterized protein
A0A1I9LMZ1	Tetratricopeptide repeat (TPR)-like superfamily protein		A0A178UJF1	Uncharacterized protein
A0A1I9LRT1	Mitochondrial substrate carrier family protein		A0A178UM82	Pyruvate dehydrogenase E1 component subunit beta
A0A1P8AS52	Heavy metal transport/detoxification superfamily protein		A0A178USW4	Chlorophyll a-b binding protein, chloroplastic
A0A1P8BG27	RING/FYVE/PHD zinc finger superfamily protein		A0A178V017	PDE334
A0A2P2CLH8	Cytochrome c oxidase subunit 3		A0A178V0A3	GSTF2
A0A384KNW2	Uncharacterized protein		A0A178V1V6	Coatomer subunit beta
A0A384KQH0	Uncharacterized protein		A0A178V4I8	Beta-amylase
A0A384KVB4	PUM5		A0A178V9J3	SEC24A
A0MEL2	Uncharacterized protein		A0A178VD60	Uncharacterized protein
A7L9U1	BABY BOOM		A0A178VDH1	CSP41A
B3H7J6	Ribosomal protein S4		A0A178VF16	PNAD-MDH
B9DHX4	Malate dehydrogenase		A0A178VFP8	CP29
C0Z2H6	AT1G07890 protein		A0A178VIP8	S-adenosylmethionine synthase
C0Z3J9	AT5G61410 protein		A0A178VJT7	Pectate lyase
D3K018	Auxin signaling F-box 2		A0A178VPH3	DJ1A
D9UBD2	RTM3 protein		A0A178VT49	Uncharacterized protein
E0Y422	Cytochrome b6-f complex iron-sulfur subunit		A0A178VX60	Uncharacterized protein
F4IJF0	Uncharacterized protein		A0A178VXA5	Uncharacterized protein
F4J956	Uncharacterized protein		A0A178VZ96	Peptidyl-prolyl cis-trans isomerase
F4JNR2	CRS1 / YhbY (CRM) domain-containing protein		A0A178VZH0	Uncharacterized protein
F4JZ17	Sulfurtransferase protein 16		A0A178W1E4	Uncharacterized protein
O22791	Putative RNA-binding protein		A0A178W2B7	Uncharacterized protein
O81029	Uncharacterized protein At2g46730		A0A178W4M9	SS3
O82240	Adenine nucleotide alpha hydrolases-like superfamily protein		A0A178W659	Uncharacterized protein
Q0WMN4	Uncharacterized protein At3g12790		A0A178W7G4	SNF4
Q19IE3	Disease resistance protein		A0A178WCN8	PSBS
Q2HII6	At3g25070		A0A178WDL6	LPR2
Q42008	Cyc07 protein,S-phase specific		A0A178WES1	S-adenosylmethionine synthase
Q501B7	At3g54910		A0A178WL72	ICU9
Q56WE3	Putative rubisco subunit binding-protein alpha subunit		A0A1B1W4Y2	50S ribosomal protein L22, chloroplastic
Q56Z85	Expansin		A0A1B1W4Y4	Photosystem I iron-sulfur center
Q56ZW2	Adenosine kinase like protein		A0A1B1W502	NAD(P)H-quinone oxidoreductase subunit H, chloroplastic
Q8GYQ9	Enhancer of polycomb-like protein		A0A1I9LNU6	Pectate lyase
Q8LFH1	Aldose 1-epimerase		A0A1I9LSK5	Auxin transport protein (BIG)
Q8RXY1	NADH dehydrogenase [ubiquinone] 1 alpha subcomplex subunit 12		A0A1P8AXD8	Tubulin/FtsZ family protein
Q945K9	AT4g34150/F28A23_90		A0A1P8BF22	Glutamine synthetase 14
Q94AC4	At2g25730/F3N11.18		A0A384KJJ8	Uncharacterized protein
Q9C553	At1g51580		A0A384LMN8	NADPH-protochlorophyllide oxidoreductase
Q9FWJ9	Uncharacterized protein F21N10.1		A5YWV3	Uncharacterized protein
Q9LJC9	Uncharacterized protein		A7KNI1	NADH dehydrogenase subunit 7
Q9LMI1	Ribosomal protein L1p/L10e family		F4JHS4	Adenine nucleotide transporter 1
Q9LQR7	T4O12.22		Q0WLH2	Nitrate reductase
Q9LS18	Retroelement pol polyprotein-like		Q0WQ48	Polypyrimidine tract-binding RNA transport protein-like
Q9LUL3	Uncharacterized protein		Q0WVZ3	Eukaryotic translation initiation factor 3 subunit I
Q9M005	Methyltransferase		Q1H555	At3g11510
Q9M010	Uncharacterized protein F7A7_180		Q42161	GTP-binding nuclear protein
Q9M2T6	Beta-1, 3-glucanase-like protein		Q67YJ0	mRNA, partial cds, clone: RAFL24-27-O06
Q9SIX9	Putative retroelement gag/pol polyprotein		Q681I7	Uncharacterized protein At4g09040
Q9SKV8	F5J5.12		Q8H127	Putative photosystem I subunit PSI-E protein
W8Q7E6	Glycosyltransferase		Q8H1N8	At1g20880/F9H16_14
			Q8LFU8	Nitrilase 1
			Q9C5Y9	Eukaryotic translation initiation factor 3 subunit G
			Q9FX95	ARP protein
			Q9SZN4	Phospholipase like protein
			Q9ZUX0	At2g27680/F15K20.22
			A0A178VVZ3	Uncharacterized protein
			P42798	40S ribosomal protein S15a-1
			Q9C6M1	GDT1-like protein 4
			Q9STS3	Anaphase-promoting complex subunit 8
			Q9XIJ5	U-box domain-containing protein 18
			A0A178V628	FtsHi1
			Q9M1X3	AT3g63160/F16M2_10
			F4IH21	Protein trichome birefringence-like 33
			F4J6F6	Probable serine/threonine protein kinase IREH1
			F4JL11	Importin subunit alpha-2
			O04023	Protein SRC2 homolog
			O04496	Aspartyl protease AED3
			O22263	Protein disulfide-isomerase like 2-1
			O22977	Probable lysophospholipase BODYGUARD 3
			O23049	50S ribosomal protein L6, chloroplastic
			O23564	Putative WEB family protein At4g17210
			O23702	C-terminal binding protein AN
			O48773	Protein disulfide-isomerase 2-3
			O50061	50S ribosomal protein L4, chloroplastic
			O80875	Protein SMAX1-LIKE 7
			O82659	Probable calcium-binding protein CML20
			P0C895	LRR repeats and ubiquitin-like domain-containing protein At2g30105
			P16127	Magnesium-chelatase subunit ChlI-1, chloroplastic
			P16180	30S ribosomal protein S17, chloroplastic
			P24806	Xyloglucan endotransglucosylase/hydrolase protein 24
			P33157	Glucan endo-1,3-beta-glucosidase, acidic isoform
			P42795	60S ribosomal protein L11-1
			P46600	Homeobox-leucine zipper protein HAT1
			P49690	60S ribosomal protein L23
			P49692	60S ribosomal protein L7a-1
			P56756	NAD(P)H-quinone oxidoreductase subunit K, chloroplastic
			P56765	Acetyl-coenzyme A carboxylase carboxyl transferase subunit beta, chloroplastic
			P56771	Cytochrome f
			P56792	50S ribosomal protein L14, chloroplastic
			P56801	30S ribosomal protein S8, chloroplastic
			P56802	30S ribosomal protein S11, chloroplastic
			P61841	30S ribosomal protein S7, chloroplastic
			P93046	Xyloglucan endotransglucosylase/hydrolase protein 31
			P93319	Uncharacterized mitochondrial protein AtMg00670
			Q0V7U7	La protein 2
			Q0WT48	DnaJ protein ERDJ2A
			Q1ENB6	Folate synthesis bifunctional protein
			Q1PEW8	F-box protein At2g35280
			Q2V3E2	Protein yippee-like At4g27740
			Q38814	Thiamine thiazole synthase, chloroplastic
			Q3EBC8	Endoribonuclease Dicer homolog 2
			Q41963	Aquaporin TIP1-2
			Q42472	Glutamate decarboxylase 2
			Q42589	Non-specific lipid-transfer protein 1
			Q501G5	F-box protein At5g03100
			Q5GM68	Phosphoenolpyruvate carboxylase 2
			Q6NPM5	Embryo-specific protein ATS3B
			Q6Q4D0	Protein TONSOKU
			Q7XJE6	Metacaspase-1
			Q84M92	Actin-related protein 4
			Q8GXX7	Zinc finger CCCH domain-containing protein 33
			Q8GYY5	Rho GTPase-activating protein 3
			Q8L7U5	Serine/threonine-protein phosphatase BSL1
			Q8LAS8	S-formylglutathione hydrolase
			Q8LCL3	60S ribosomal protein L27-2
			Q8LGU1	ABC transporter C family member 8
			Q8LPS1	Long chain acyl-CoA synthetase 6, peroxisomal
			Q8LPS6	Pentatricopeptide repeat-containing protein At1g02150
			Q8RXN3	Phosphoenolpyruvate/phosphate translocator 1, chloroplastic
			Q8VWK0	26S proteasome non-ATPase regulatory subunit 12 homolog B
			Q8VZ74	GTPase ERA-like, chloroplastic
			Q93VB8	40S ribosomal protein S2-2
			Q93WI0	Rhodanese-like/PpiC domain-containing protein 12, chloroplastic
			Q93ZN9	LL-diaminopimelate aminotransferase, chloroplastic
			Q940J8	Pectin acetylesterase 7
			Q940Q1	Probable pectate lyase 1
			Q945K7	Isocitrate dehydrogenase [NAD] catalytic subunit 5, mitochondrial
			Q94BR4	Pre-mRNA-processing factor 19 homolog 1
			Q94JX5	LIM domain-containing protein WLIM1
			Q94K73	Phenylalanine--tRNA ligase, chloroplastic/mitochondrial
			Q96533	Alcohol dehydrogenase class-3
			Q9C5W0	Diacylglycerol O-acyltransferase 3
			Q9C5Z2	Eukaryotic translation initiation factor 3 subunit H
			Q9C698	Filament-like plant protein 6
			Q9C7N5	GDSL esterase/lipase At1g29660
			Q9C9C5	60S ribosomal protein L6-3
			Q9C9Z8	V-type proton ATPase subunit E2
			Q9CAF5	ABC transporter I family member 6, chloroplastic
			Q9FG85	Pentatricopeptide repeat-containing protein At5g43790
			Q9FKU9	Berberine bridge enzyme-like 25
			Q9FKZ2	Probable disease resistance protein At5g66890
			Q9FMA1	Pentatricopeptide repeat-containing protein At5g56310
			Q9FNG3	Uncharacterized protein At5g06450
			Q9LD43	Acetyl-coenzyme A carboxylase carboxyl transferase subunit alpha, chloroplastic
			Q9LIA8	UDP-glucose 6-dehydrogenase 2
			Q9LIK9	ATP sulfurylase 1, chloroplastic
			Q9LJX4	Pumilio homolog 5
			Q9LS02	Allene oxide cyclase 2, chloroplastic
			Q9LT08	26S proteasome non-ATPase regulatory subunit 14 homolog
			Q9LTV6	Peroxisomal 2,4-dienoyl-CoA reductase
			Q9LU41	Calcium-transporting ATPase 9, plasma membrane-type
			Q9LXS1	Metal tolerance protein A2
			Q9LY46	Protein ESKIMO 1
			Q9LYC6	Glutaredoxin-C11
			Q9LYD5	Protein NRT1/ PTR FAMILY 1.3
			Q9LYK9	40S ribosomal protein S26-3
			Q9LZ66	Assimilatory sulfite reductase (ferredoxin), chloroplastic
			Q9LZF5	Lectin-like protein
			Q9LZX1	Protein LURP-one-related 15
			Q9M060	Eukaryotic translation initiation factor 6-2
			Q9M2V1	Protein NCA1
			Q9M3A8	Pentatricopeptide repeat-containing protein At3g49240, mitochondrial
			Q9M3C3	60S ribosomal protein L23a-2
			Q9MAH3	Protein DJ-1 homolog B
			Q9S713	Serine/threonine-protein kinase STN7, chloroplastic
			Q9S7N7	Photosystem I reaction center subunit V, chloroplastic
			Q9S9K7	Probable histone H2AXb
			Q9SA98	Alpha-ketoglutarate-dependent dioxygenase alkB
			Q9SCP9	Vacuolar protein-sorting-associated protein 37 homolog 1
			Q9SDS7	V-type proton ATPase subunit C
			Q9SE37	Protein RESTRICTED TEV MOVEMENT 1
			Q9SE83	Dynamin-2A
			Q9SGZ5	Probable beta-D-xylosidase 7
			Q9SIE7	PLAT domain-containing protein 2
			Q9SJL8	S-adenosylmethionine synthase 3
			Q9SJU5	B-box zinc finger protein 18
			Q9SL67	26S proteasome regulatory subunit 4 homolog B
			Q9SRG3	Protein disulfide isomerase-like 1-2
			Q9SRZ6	Cytosolic isocitrate dehydrogenase [NADP]
			Q9STG9	Amidophosphoribosyltransferase 2, chloroplastic
			Q9SYT0	Annexin D1
			Q9SZ30	Imidazole glycerol phosphate synthase hisHF, chloroplastic
			Q9SZE1	Probable 3-hydroxyisobutyrate dehydrogenase-like 1, mitochondrial
			Q9SZI2	Nucleosome assembly protein 1;1
			Q9XI98	Ras-related protein RABG3e
			Q9ZNS2	Indole-3-acetic acid-amido synthetase GH3.10
			Q9ZPE7	Protein EXORDIUM
			Q9ZQ31	Serine/threonine-protein kinase STY13
			Q9ZUU1	Adenylate kinase 1, chloroplastic
			Q9ZUX1	Cytochrome P450 94C1
			Q9ZV24	Outer envelope pore protein 16-1, chloroplastic
			Q9ZV52	EG45-like domain containing protein 2
			A0A178U601	Uncharacterized protein
			A0A178U807	Zinc finger C-x8-C-x5-C-x3-H type family protein
			A0A178U929	Uncharacterized protein
			A0A178UAQ2	PRORS1
			A0A178UDQ4	CPN21
			A0A178UDT0	Transmembrane 9 superfamily member
			A0A178UED8	Phosphatidylserine decarboxylase proenzyme 2
			A0A178UFW3	Malate dehydrogenase
			A0A178UG28	Uncharacterized protein
			A0A178UG73	Uncharacterized protein
			A0A178UHK7	Formate dehydrogenase, mitochondrial
			A0A178UHQ9	Uncharacterized protein
			A0A178UIX9	ZIF1
			A0A178UJ89	Uncharacterized protein
			A0A178UK29	RZ-1c
			A0A178UK47	RuvB-like helicase
			A0A178UKZ2	PHB3
			A0A178UM83	Eukaryotic translation initiation factor 3 subunit L
			A0A178UMB1	Uncharacterized protein
			A0A178UMH0	KASI
			A0A178UMV6	STA1
			A0A178UNE1	Uncharacterized protein
			A0A178UNH3	BOU
			A0A178UNS8	Uncharacterized protein
			A0A178UQM0	Uncharacterized protein
			A0A178URT8	AtCDC48C
			A0A178UU67	GRP2
			A0A178UZM6	JR2
			A0A178V024	Uncharacterized protein
			A0A178V0R4	RBP-DR1
			A0A178V1U6	HDA14
			A0A178V206	Uncharacterized protein
			A0A178V2E0	Uncharacterized protein
			A0A178V357	Uncharacterized protein
			A0A178V480	REN1
			A0A178V5J3	Uncharacterized protein
			A0A178V742	ACLB-1
			A0A178V785	ATP-dependent Clp protease proteolytic subunit
			A0A178V7J2	Uncharacterized protein
			A0A178V7M0	HIR2
			A0A178V8P0	DRP5B
			A0A178V8S3	Xyloglucan endotransglucosylase/hydrolase
			A0A178V9G9	Non-specific serine/threonine protein kinase
			A0A178V9Q9	Uncharacterized protein
			A0A178VAA8	Acetyltransferase component of pyruvate dehydrogenase complex
			A0A178VAV6	Uncharacterized protein
			A0A178VBD4	TCP-1
			A0A178VCV0	Uncharacterized protein
			A0A178VCX2	Proteasome subunit alpha type
			A0A178VFM2	Uncharacterized protein
			A0A178VFT9	RPL15
			A0A178VH55	CRD1
			A0A178VHF3	60S acidic ribosomal protein P0
			A0A178VI20	Uncharacterized protein
			A0A178VIN6	Uncharacterized protein
			A0A178VIP0	Uncharacterized protein
			A0A178VIX9	Uncharacterized protein
			A0A178VJG2	ECT1
			A0A178VLY0	Uncharacterized protein
			A0A178VM57	TPI
			A0A178VN59	UBA1
			A0A178VPK3	Expansin
			A0A178VQX2	Uncharacterized protein
			A0A178VRL4	Uncharacterized protein
			A0A178VSC5	PLDBETA1
			A0A178VU46	Eukaryotic translation initiation factor 3 subunit F
			A0A178VU68	Uncharacterized protein
			A0A178VV28	GRF6
			A0A178VWX2	Uncharacterized protein
			A0A178VWY7	40S ribosomal protein S4
			A0A178VXF9	SBE2.1
			A0A178VYG9	PRPL28
			A0A178W011	Uncharacterized protein
			A0A178W0Z6	ATP synthase subunit gamma
			A0A178W117	Uncharacterized protein
			A0A178W3A3	ATP-dependent Clp protease proteolytic subunit
			A0A178W3A8	Uncharacterized protein
			A0A178W3P7	Uncharacterized protein
			A0A178W3U8	OCT3
			A0A178W4F0	TAPX
			A0A178W6H5	GASA1
			A0A178W6L6	Uncharacterized protein
			A0A178W876	PSAD-2
			A0A178W8R7	LINC1
			A0A178WA86	Uncharacterized protein
			A0A178WA88	Uncharacterized protein
			A0A178WB13	Uncharacterized protein
			A0A178WBG3	PHB2
			A0A178WCB5	Exocyst subunit Exo70 family protein
			A0A178WCC3	Uncharacterized protein
			A0A178WCP6	Uncharacterized protein
			A0A178WDB7	SOQ1
			A0A178WDI8	Uncharacterized protein
			A0A178WE91	Ferredoxin--NADP reductase, chloroplastic
			A0A178WH64	TPS7
			A0A178WHB5	Uncharacterized protein
			A0A178WHH4	Uncharacterized protein
			A0A178WIK4	Uncharacterized protein
			A0A178WJT1	Uncharacterized protein
			A0A178WKT0	Exocyst complex component SEC5
			A0A178WL08	Glyceraldehyde-3-phosphate dehydrogenase
			A0A178WLP5	Uncharacterized protein
			A0A178WMQ6	Uncharacterized protein
			A0A178WMX5	Uncharacterized protein
			A0A178WN09	Uncharacterized protein
			A0A178WN77	Uncharacterized protein
			A0A178WN94	SEC6
			A0A178WND6	Uncharacterized protein
			A0A1B1W4W2	Cytochrome b559 subunit alpha
			A0A1B1W4X5	30S ribosomal protein S19, chloroplastic
			A0A1B1W4Z9	Protein TIC 214
			A0A1I9LQ23	Cyclophilin-like peptidyl-prolyl cis-trans isomerase family protein
			A0A1P8ARB1	Leucine-rich repeat transmembrane protein kinase
			A0A1P8AS50	Heavy metal transport/detoxification superfamily protein
			A0A1P8ATD0	Nitroreductase family protein
			A0A1P8ATL2	Chloroplast RNA binding protein
			A0A1P8AVU7	F-box and Leucine Rich Repeat domains containing protein
			A0A1P8AXH0	Secretory carrier-associated membrane protein
			A0A1P8AY93	RING/U-box superfamily protein
			A0A1P8AZ96	Transcription elongation factor SPT5
			A0A1P8B0V7	Aspartyl protease gag-polyprotein
			A0A1P8B5K4	Tetratricopeptide repeat (TPR)-like superfamily protein
			A0A1P8B5M6	Lysine ketoglutarate reductase trans-splicing-like protein, putative (DUF707)
			A0A1P8B5T4	DnaJ / Sec63 Brl domains-containing protein
			A0A1P8B7J2	Pleiotropic drug resistance 13
			A0A1P8BAW1	Protein kinase superfamily protein
			A0A1P8BCG6	Chaperonin-like RbcX protein
			A0A1R7T3H9	Esterase/lipase/thioesterase family protein
			A0A384KBX2	60S ribosomal protein L13
			A0A384KDZ4	Aspartate aminotransferase
			A0A384KI47	Uncharacterized protein
			A0A384KKD5	Uncharacterized protein
			A0A384KQ94	Uncharacterized protein
			A0A384KRW9	5'-3' exoribonuclease
			A0A384KTF9	Peroxidase
			A0A384KVS7	PPD5
			A0A384KXK5	Uncharacterized protein
			A0A384L3S6	Coatomer subunit beta'
			A0A384LFE4	NAP6
			A0MEH7	Uncharacterized protein
			A0MEX5	Uncharacterized protein
			A0MFJ1	Uncharacterized protein
			A3REL1	Disease resistance protein Rpp13 variant
			A8MR07	Pyruvate kinase
			A8MRE8	Triosephosphate isomerase
			B3H4I1	Calcium-dependent lipid-binding (CaLB domain) family protein
			B3H5H4	Plant self-incompatibility protein S1 family
			B9DFE7	AT5G35970 protein
			B9DGK8	AT4G26650 protein
			B9DH71	Ketol-acid reductoisomerase
			C0Z227	AT2G29890 protein
			C0Z2G4	AT3G63410 protein
			C0Z2J4	AT1G57720 protein
			C0Z2Z9	AT4G37980 protein
			C0Z3J9	AT5G61410 protein
			D5K209	Restricted tev movement 2
			D5K227	Restricted tev movement 3
			E0Y426	Glycosyltransferase family 14 protein
			F4HQH8	RNA-binding (RRM/RBD/RNP motifs) family protein
			F4HTA1	Exocyst complex component sec3A
			F4HW30	Calreticulin 3
			F4I5V8	ATP-citrate lyase A-1
			F4I6W3	Phosphoglucomutase/phosphomannomutase family protein
			F4ICV8	Regulator of Vps4 activity in the MVB pathway protein
			F4IL68	SH3 domain-containing protein
			F4INR3	Cytosol aminopeptidase family protein
			F4IPJ1	Phosphatidylinositol 3-and 4-kinase family protein with FAT domain-containing protein
			F4IX26	Rotamase CYP 4
			F4J0P2	Transducin/WD40 repeat-like superfamily protein
			F4J368	Uncharacterized protein
			F4J4W3	40S ribosomal protein SA
			F4JZM6	Aluminum induced protein with YGL and LRDR motifs
			F4K0D0	Flavodoxin-like quinone reductase 1
			G1C2W2	Atp4
			O23129	T-complex protein 11
			P93753	At2g41920/T6D20.18
			Q0WNW0	Glycosyl hydrolase family protein
			Q0WW10	Eukaryotic translation initiation factor 3 subunit A
			Q0WWT8	Ribosomal protein L35 like protein
			Q0WWY5	50S ribosomal protein L3
			Q1G3L4	Uncharacterized protein
			Q41967	Mitochondrial fusion target protein
			Q42027	Chitinase
			Q549N9	Uncharacterized protein
			Q56YJ5	Uncharacterized protein At3g52180
			Q56ZQ4	30S ribosomal protein S5
			Q5PNZ9	At1g22780
			Q5Q0F4	Uncharacterized protein
			Q6DST6	At1g36940
			Q6DST7	Uncharacterized protein
			Q84WR6	Uncharacterized protein At3g15351
			Q8GYQ9	Enhancer of polycomb-like protein
			Q8L933	Uncharacterized protein
			Q8L9M9	Putative RRM-containing protein
			Q8LCS3	Uncharacterized protein
			Q8LFM1	Uncharacterized protein
			Q8LK92	Uncharacterized protein AT2G03810_1/F19B11.11
			Q8RWC8	At1g68330
			Q8RWL1	AT2G36360 protein
			Q8RWQ2	At3g54435
			Q8W4M1	Putative thioredoxin reductase
			Q93VW9	AT5g53330/K19E1_13
			Q94AC4	At2g25730/F3N11.18
			Q94BT5	At2g47730/F17A22.12
			Q94CF1	Uncharacterized protein At3g62080
			Q9C6K3	Duplicated homeodomain-like superfamily protein
			Q9C9P3	ADP-glucose pyrophosphorylase family protein
			Q9FFV8	At5g38640
			Q9FJ36	Myosin heavy chain-like
			Q9FJZ7	AT5G66420 protein
			Q9FKM4	At5g57460
			Q9FMA4	Uncharacterized protein
			Q9FX51	T6J4.20 protein
			Q9LE43	F14M2.6 protein
			Q9LJC9	Uncharacterized protein
			Q9LJY9	Cytochrome P450, family 705, subfamily A, polypeptide 18
			Q9LQC3	F28C11.19
			Q9LQR7	T4O12.22
			Q9M1C6	Uncharacterized protein T2O9.150
			Q9M7X4	F3E22.19 protein
			Q9M8Z4	F17A9.23 protein
			Q9MA36	T20M3.17 protein
			Q9SHG8	At1g17100
			Q9SID4	Uncharacterized protein At2g31340
			Q9SIX9	Putative retroelement gag/pol polyprotein
			Q9SSQ3	F6D8.27 protein
			Q9STT3	Aldose 1-epimerase
			Q9SU03	Hydrolase-like protein
			Q9SZP9	Probable magnesium transporter
			Q9SZY0	Putative retrotransposon
			Q9ZNR5	Mutator-like transposase
			Q9ZPT5	Uncharacterized protein At2g14040
			Q9ZQK9	Mutator-like transposase
			Q9ZRT9	LEA-like protein
			Q9ZUV6	Enabled-like protein (DUF1635)
