# Supplementary material for: Ubiquitome profiling reveals a regulatory pattern of UPL3 with UBP12 on metabolic-leaf senescence
Source: Life Sci Alliance. 2022 Aug 4;5(12):e202201492. doi: 10.26508/lsa.202201492 (PMC9354775; doi:10.26508/lsa.202201492)
Supplement: Supplementary file 13 [file LSA-2022-01492_TableS6.xlsx]

## Sheet: Sheet1
						Changed Folds
		Protein Accession	Protein Name	Modified Sequence	Motif	R1	R2
		P25858	GAPC2 K(76)	TLLFGEK(1)PVTVFGIR	……EK……	3.19	2.09
		Q9FX54	GAPC1 K(76)	TLLFGEK(1)PVTVFGIR	……EK……	3.19	2.09		7
		P47998	OASA1 K(313)	K(1)EAEAMTFEA	……KE……	2.82	1.52		6
		P10798	RBCS-3B K(147)	K(1)EYPGAFIR	……KE……	1.9	1.58		5
		Q9LYG3	NADP-ME2 K(372)	IWLVDSK(1)GLIVSSR	……KG……	2.42	3.56		4
		Q9LRR9	GLO1 K(230)	LPILVK(1)GVLTGEDAR	……KG……	1.71	1.51		3
		Q8S4Y1	AAT K(48)	LGSLAIAAALK(1)R	……A...K……	1.9	1.97		2
		Q9LF98	FBA8 K(38)	GILAADESTGTIGK(1)R	……A...K……	1.88	1.79		1
		Q9SAJ4	PGK3 K(78)	YSLK(1)PLVPR		1.79	2.02		-1
		P93819	MDH1 K(105)	DVMSK(1)NVSIYK		1.75	7.3		-2
		O23254	SHM4 K(424)	AVTLTLDIQK(1)TYGK	……A...K……	1.55	2.34		-3
		O03042	RBCL K(146)	IPPAYTK(1)TFQGPPHGIQVER	……A...K……	1.52	4.68		-4
		F4INS6	ALDH11A3 K(108)	EIAK(0.04)PAK(0.9)DSVTEVVR	……AK……	-1.68	-1.6		-5
		P47998	OASA1 K(191)	IDGFVSGIGTGGTTTGAGK(1)YLK	……A…K……	-1.68	-1.5		-6
		Q42525	HXK1 K(77)	QVADAMTVEMHAGLASDGGSK(1)LK	……A…K……	-1.75	-2.47
					……AK……	-2.02	-5.46
		Q5GM68	PPC2 K(622)	VAK(1)EYGVK(1)LTMFHGR	……EK……	-2.02	-5.46
					……KE……	-2.02	-5.46
